# Supplementary material for: Experience-Induced Remodeling of the Hippocampal Post-synaptic Proteome and Phosphoproteome
Source: Mol Cell Proteomics. 2023 Oct 6;22(11):100661. doi: 10.1016/j.mcpro.2023.100661 (PMC10652125; doi:10.1016/j.mcpro.2023.100661)
Supplement: Table S1 [file mmc1.xlsx]

## Sheet: #1_Table S1.
Experience-induced remodeling of the hippocampal post-synaptic proteome and phosphoproteome
Seok Heo1,2*, Taewook Kang3*, Alexei M. Bygrave1,2,
Martin R. Larsen3**, and Richard L. Huganir1,2**
1Solomon H. Snyder Department of Neuroscience, Johns Hopkins University School of Medicine, Baltimore, Maryland 21205, USA
2Kavli Neuroscience Discovery Institute, Johns Hopkins University, Baltimore, MD 21205, USA
3Department of Biochemistry and Molecular Biology, University of Southern Denmark, Odense, Denmark
*These authors contributed equally
**Corresponding authors
Table S1. List of unique protein and phosphopeptide groups (including site-specfic phosphorylation) that were identified and quantified from this study (at least 2 peptides containing unique peptides).

## Sheet: #2_PSD_Proteome_Identification
Accession no.	Protein names	Gene Names	GO Biological Process	GO Cellular Components	Sequence Coverage (%)	#Peptides	# Unique Peptides	#PSMs	Exp. q-value	Total_Naïve	Total_Walk	Total_Shock	Total_IA	PSD_Naïve	PSD_Walk	PSD_Shock	PSD_IA	CV%_Total Naïve	CV%_Total Walk	CV%_Total Shock	CV%_Total IA	CV%_PSD Naïve	CV%_PSD Walk	CV%_PSD Shock	CV%_PSD IA
Q7TMM9	Tubulin beta-2A chain OS=Mus musculus OX=10090 GN=Tubb2a PE=1 SV=1	Tubb2a Tubb2	cerebral cortex development [GO:0021987]; microtubule cytoskeleton organization [GO:0000226]; mitotic cell cycle [GO:0000278]	cytoplasm [GO:0005737]; intercellular bridge [GO:0045171]; microtubule [GO:0005874]; microtubule cytoskeleton [GO:0015630]; mitotic spindle [GO:0072686]	78	42	2	1435	0	15.063	15.2382	15.4007	15.8467	16.0968	16.1162	15.9613	16.1611	0.099214	0.0961952	0.0965224	0.0964613	0.0988683	0.10278	0.0992313	0.103701
A3KGU7	Spectrin alpha, non-erythrocytic 1 OS=Mus musculus OX=10090 GN=Sptan1 PE=1 SV=1	Sptan1 Spna2	actin filament capping [GO:0051693]	cell cortex [GO:0005938]; cytoskeleton [GO:0005856]	83	258	5	1587	0	16.3211	16.273	16.2428	16.3208	15.4208	15.4651	15.3671	15.4029	0.0813837	0.0773382	0.0782939	0.0791802	0.0828263	0.08724	0.0880295	0.0906311
Q62261	Spectrin beta chain, non-erythrocytic 1 OS=Mus musculus OX=10090 GN=Sptbn1 PE=1 SV=2	Sptbn1 Elf Spnb-2 Spnb2 Sptb2	actin cytoskeleton organization [GO:0030036]; actin filament capping [GO:0051693]; central nervous system development [GO:0007417]; central nervous system formation [GO:0021556]; common-partner SMAD protein phosphorylation [GO:0007182]; Golgi to plasma membrane protein transport [GO:0043001]; membrane assembly [GO:0071709]; mitotic cytokinesis [GO:0000281]; plasma membrane organization [GO:000700…	axolemma [GO:0030673]; cell junction [GO:0030054]; cell projection [GO:0042995]; cortical actin cytoskeleton [GO:0030864]; cortical cytoskeleton [GO:0030863]; cuticular plate [GO:0032437]; cytoplasm [GO:0005737]; cytosol [GO:0005829]; endomembrane system [GO:0012505]; glutamatergic synapse [GO:0098978]; M band [GO:0031430]; membrane [GO:0016020]; nucleolus [GO:0005730]; nucleus [GO:0005634]; plas…	77	190	170	1169	0	16.0771	16.0661	16.0464	16.1016	15.3141	15.3232	15.2926	15.2968	0.0831896	0.081313	0.0798036	0.081473	0.0888199	0.0899397	0.0929993	0.0949496
A0A0G2JGX4	Sodium/potassium-transporting ATPase subunit alpha OS=Mus musculus OX=10090 GN=Atp1a3 PE=1 SV=1	Atp1a3		plasma membrane [GO:0005886]	71	75	49	1409	0	14.6275	14.7292	14.7218	14.7169	15.31	15.369	15.2102	15.3098	0.0910526	0.092376	0.0910161	0.0925555	0.0923071	0.0906157	0.0905934	0.0906572
Q5SXR6	Clathrin heavy chain OS=Mus musculus OX=10090 GN=Cltc PE=1 SV=1	Cltc	amyloid-beta clearance by transcytosis [GO:0150093]; clathrin coat assembly [GO:0048268]; clathrin-dependent endocytosis [GO:0072583]; intracellular protein transport [GO:0006886]; mitotic cell cycle [GO:0000278]; negative regulation of hyaluronan biosynthetic process [GO:1900126]; negative regulation of protein localization to plasma membrane [GO:1903077]; receptor internalization [GO:0031623]; …	clathrin coat of coated pit [GO:0030132]; clathrin coat of trans-Golgi network vesicle [GO:0030130]; clathrin complex [GO:0071439]; cytosol [GO:0005829]; endosome [GO:0005768]; lysosome [GO:0005764]; mitotic spindle microtubule [GO:1990498]	67	94	94	471	0	13.4905	13.6994	13.6357	13.6209	14.9043	14.9018	14.8119	14.8754	0.102756	0.0998817	0.0996692	0.102749	0.101626	0.103191	0.101599	0.104876
Q03265	ATP synthase subunit alpha, mitochondrial OS=Mus musculus OX=10090 GN=Atp5f1a PE=1 SV=1	Atp5f1a Atp5a1	aging [GO:0007568]; apoptotic process [GO:0006915]; ATP biosynthetic process [GO:0006754]; ATP metabolic process [GO:0046034]; cellular response to dexamethasone stimulus [GO:0071549]; cellular response to nitric oxide [GO:0071732]; lipid metabolic process [GO:0006629]; negative regulation of endothelial cell proliferation [GO:0001937]; positive regulation of blood vessel endothelial cell migrati…	cell surface [GO:0009986]; COP9 signalosome [GO:0008180]; membrane [GO:0016020]; membrane raft [GO:0045121]; mitochondrial inner membrane [GO:0005743]; mitochondrial proton-transporting ATP synthase complex [GO:0005753]; mitochondrial proton-transporting ATP synthase complex, catalytic sector F(1) [GO:0000275]; mitochondrial proton-transporting ATP synthase, catalytic core [GO:0005754]; mitochond…	76	52	52	1093	0	15.6346	15.6289	15.5497	15.2731	14.8739	14.8811	14.84	14.8527	0.0962931	0.0919161	0.0951626	0.0955737	0.093559	0.0973506	0.100615	0.101466
P48962	ADP/ATP translocase 1 OS=Mus musculus OX=10090 GN=Slc25a4 PE=1 SV=4	Slc25a4 Aac1 Anc1 Ant1	adaptive thermogenesis [GO:1990845]; ADP transport [GO:0015866]; apoptotic mitochondrial changes [GO:0008637]; mitochondrial ADP transmembrane transport [GO:0140021]; mitochondrial ATP transmembrane transport [GO:1990544]; negative regulation of cardiac muscle cell apoptotic process [GO:0010667]; negative regulation of mitochondrial membrane permeability involved in apoptotic process [GO:1902109]…	membrane [GO:0016020]; membrane raft [GO:0045121]; mitochondrial inner membrane [GO:0005743]; mitochondrial membrane [GO:0031966]; mitochondrial outer membrane [GO:0005741]; mitochondrial permeability transition pore complex [GO:0005757]; mitochondrion [GO:0005739]; myelin sheath [GO:0043209]	86	38	19	1362	0	16.5498	16.3314	16.3899	16.4309	14.777	14.7607	14.8226	14.8197	0.107046	0.106124	0.104775	0.108871	0.112812	0.113135	0.111108	0.114335
P63017	Heat shock cognate 71 kDa protein OS=Mus musculus OX=10090 GN=Hspa8 PE=1 SV=1	Hspa8 Hsc70 Hsc73	aging [GO:0007568]; ATP metabolic process [GO:0046034]; cellular response to cadmium ion [GO:0071276]; cellular response to heat [GO:0034605]; cerebellum development [GO:0021549]; chaperone cofactor-dependent protein refolding [GO:0051085]; chaperone-mediated autophagy [GO:0061684]; chaperone-mediated autophagy translocation complex disassembly [GO:1904764]; chaperone-mediated protein folding [GO…	asymmetric synapse [GO:0032279]; autophagosome [GO:0005776]; axon [GO:0030424]; cell surface [GO:0009986]; cytoplasm [GO:0005737]; cytosol [GO:0005829]; dendrite [GO:0030425]; dendritic shaft [GO:0043198]; dendritic spine [GO:0043197]; extracellular exosome [GO:0070062]; glutamatergic synapse [GO:0098978]; glycinergic synapse [GO:0098690]; intermediate filament [GO:0005882]; late endosome [GO:000…	83	55	2	537	0	14.3089	14.356	14.3618	14.3944	14.7657	14.8178	14.8115	14.9171	0.0943236	0.0927487	0.0949978	0.0963475	0.0948251	0.0996949	0.0980677	0.102572
P17710	Hexokinase-1 OS=Mus musculus OX=10090 GN=Hk1 PE=1 SV=3	Hk1	canonical glycolysis [GO:0061621]; carbohydrate phosphorylation [GO:0046835]; establishment of protein localization to mitochondrion [GO:0072655]; fructose 6-phosphate metabolic process [GO:0006002]; glucose 6-phosphate metabolic process [GO:0051156]; glucose metabolic process [GO:0006006]; glycolytic process [GO:0006096]; inflammatory response [GO:0006954]; innate immune response [GO:0045087]; i…	caveola [GO:0005901]; cytosol [GO:0005829]; membrane raft [GO:0045121]; mitochondrial outer membrane [GO:0005741]; mitochondrion [GO:0005739]; protein-containing complex [GO:0032991]	63	85	78	1215	0	16.0953	15.9672	16.116	16.1422	14.5694	14.5471	14.6426	14.6186	0.0947266	0.0913727	0.0915809	0.0978538	0.102356	0.10322	0.104879	0.107911
Q60932	Voltage-dependent anion-selective channel protein 1 OS=Mus musculus OX=10090 GN=Vdac1 PE=1 SV=3	Vdac1 Vdac5	acetyl-CoA biosynthetic process from pyruvate [GO:0006086]; apoptotic process [GO:0006915]; behavioral fear response [GO:0001662]; chemical synaptic transmission [GO:0007268]; epithelial cell differentiation [GO:0030855]; learning [GO:0007612]; mitochondrial calcium ion transmembrane transport [GO:0006851]; monoatomic anion transport [GO:0006820]; negative regulation of apoptotic process [GO:0043…	membrane [GO:0016020]; membrane raft [GO:0045121]; mitochondrial inner membrane [GO:0005743]; mitochondrial membrane [GO:0031966]; mitochondrial nucleoid [GO:0042645]; mitochondrial outer membrane [GO:0005741]; mitochondrial permeability transition pore complex [GO:0005757]; mitochondrion [GO:0005739]; myelin sheath [GO:0043209]; plasma membrane [GO:0005886]; postsynaptic density membrane [GO:009…	85	25	23	1322	0	15.9512	15.8235	15.9074	16.0001	14.5663	14.5437	14.646	14.653	0.0896487	0.0867702	0.085536	0.0873597	0.100552	0.0995458	0.101034	0.10493
P17182	Alpha-enolase OS=Mus musculus OX=10090 GN=Eno1 PE=1 SV=3	Eno1 Eno-1	canonical glycolysis [GO:0061621]; cellular response to interleukin-7 [GO:0098761]; gluconeogenesis [GO:0006094]; glycolytic process [GO:0006096]; in utero embryonic development [GO:0001701]; negative regulation of cell growth [GO:0030308]; negative regulation of DNA-templated transcription [GO:0045892]; negative regulation of hypoxia-induced intrinsic apoptotic signaling pathway [GO:1903298]; ne…	cell cortex [GO:0005938]; cell surface [GO:0009986]; cytoplasm [GO:0005737]; cytosol [GO:0005829]; growth cone [GO:0030426]; membrane [GO:0016020]; membrane raft [GO:0045121]; myelin sheath [GO:0043209]; neuron projection [GO:0043005]; nuclear outer membrane [GO:0005640]; phosphopyruvate hydratase complex [GO:0000015]; plasma membrane [GO:0005886]; synaptic membrane [GO:0097060]	87	40	31	608	0	13.0053	13.2112	13.1088	13.1444	14.5208	14.5675	14.5125	14.5983	0.106113	0.103361	0.101675	0.105261	0.102446	0.110084	0.110091	0.110035
P46460	Vesicle-fusing ATPase OS=Mus musculus OX=10090 GN=Nsf PE=1 SV=2	Nsf Skd2	Golgi to plasma membrane protein transport [GO:0043001]; intra-Golgi vesicle-mediated transport [GO:0006891]; intracellular protein transport [GO:0006886]; positive regulation of protein catabolic process [GO:0045732]; positive regulation of receptor recycling [GO:0001921]; positive regulation of receptor-mediated endocytosis [GO:0048260]; potassium ion transport [GO:0006813]; protein transport […	cytosol [GO:0005829]; dendritic shaft [GO:0043198]; Golgi apparatus [GO:0005794]; Golgi stack [GO:0005795]; myelin sheath [GO:0043209]; plasma membrane [GO:0005886]; postsynaptic density [GO:0014069]	82	63	63	482	0	13.7489	13.7668	13.8608	13.9346	14.4516	14.5191	14.3948	14.4758	0.0975931	0.0962563	0.0936983	0.0955907	0.0932606	0.0931137	0.0929984	0.0949028
Q9QXS1-8	Isoform PLEC-0,1C,2A,3A of Plectin OS=Mus musculus OX=10090 GN=Plec	Plec Plec1	actin cytoskeleton organization [GO:0030036]; actin cytoskeleton reorganization [GO:0031532]; actin filament organization [GO:0007015]; actomyosin contractile ring assembly actin filament organization [GO:2000689]; adherens junction organization [GO:0034332]; cardiac muscle cell development [GO:0055013]; cell morphogenesis [GO:0000902]; cell motility [GO:0048870]; cellular response to extracellul…	apical plasma membrane [GO:0016324]; axon [GO:0030424]; basal plasma membrane [GO:0009925]; brush border [GO:0005903]; cell periphery [GO:0071944]; contractile fiber [GO:0043292]; cytoplasm [GO:0005737]; cytosol [GO:0005829]; dendrite [GO:0030425]; focal adhesion [GO:0005925]; hemidesmosome [GO:0030056]; intermediate filament cytoskeleton [GO:0045111]; mitochondrial outer membrane [GO:0005741]; m…	62	266	264	604	0	15.276	15.3635	15.394	15.3278	14.4184	14.396	14.4863	14.3783	0.0859838	0.0894925	0.0839846	0.0846205	0.0930164	0.0949177	0.0958016	0.102873
A0A0J9YUN4	dynamin GTPase OS=Mus musculus OX=10090 GN=Dnm1 PE=1 SV=1	Dnm1	endocytosis [GO:0006897]	microtubule [GO:0005874]	79	82	6	601	0	14.5464	14.4853	14.4542	14.513	14.3815	14.4119	14.3372	14.3964	0.100548	0.0972328	0.098667	0.103209	0.0983065	0.104575	0.100462	0.10287
Q68FG2	Spectrin beta chain OS=Mus musculus OX=10090 GN=Sptbn2 PE=1 SV=1	Sptbn2 Spnb3	actin cytoskeleton organization [GO:0030036]; actin filament capping [GO:0051693]; adult behavior [GO:0030534]; cerebellar Purkinje cell layer morphogenesis [GO:0021692]; multicellular organism growth [GO:0035264]; postsynapse organization [GO:0099173]; regulation of postsynaptic specialization assembly [GO:0099150]; synapse assembly [GO:0007416]; synaptic vesicle exocytosis [GO:0016079]; vesicle…	apical plasma membrane [GO:0016324]; cell junction [GO:0030054]; cell projection [GO:0042995]; cortical actin cytoskeleton [GO:0030864]; cytosol [GO:0005829]; endosome [GO:0005768]; glutamatergic synapse [GO:0098978]; Golgi membrane [GO:0000139]; intracellular membrane-bounded organelle [GO:0043231]; neuronal cell body [GO:0043025]; parallel fiber to Purkinje cell synapse [GO:0098688]; paranodal …	71	173	156	792	0	15.2795	15.2795	15.1656	15.2501	14.3729	14.3932	14.4153	14.3961	0.0852859	0.0842742	0.0853056	0.0872389	0.0900671	0.0922143	0.095358	0.0966977
A0A0A0MQF6	Glyceraldehyde-3-phosphate dehydrogenase OS=Mus musculus OX=10090 GN=Gapdh PE=1 SV=1	Gapdh	glucose metabolic process [GO:0006006]; glycolytic process [GO:0006096]		73	28	2	597	0	14.1142	14.049	14.1708	14.2137	14.3607	14.4082	14.3279	14.4156	0.0966973	0.0898506	0.090204	0.095678	0.0948045	0.0977356	0.0988003	0.10053
O08553	Dihydropyrimidinase-related protein 2 OS=Mus musculus OX=10090 GN=Dpysl2 PE=1 SV=2	Dpysl2 Crmp2 Ulip2	cell differentiation [GO:0030154]; cytoskeleton organization [GO:0007010]; endocytosis [GO:0006897]; nervous system development [GO:0007399]; positive regulation of glutamate secretion [GO:0014049]; regulation of neuron differentiation [GO:0045664]; regulation of neuron projection development [GO:0010975]; synaptic vesicle transport [GO:0048489]	axon [GO:0030424]; cytosol [GO:0005829]; dendrite [GO:0030425]; growth cone [GO:0030426]; membrane [GO:0016020]; microtubule [GO:0005874]; mitochondrion [GO:0005739]; myelin sheath [GO:0043209]; neuron projection [GO:0043005]; neuronal cell body [GO:0043025]; plasma membrane [GO:0005886]; presynapse [GO:0098793]; protein-containing complex [GO:0032991]; synapse [GO:0045202]; terminal bouton [GO:0…	79	39	33	425	0	13.1555	13.3695	13.3055	13.2767	14.3308	14.3678	14.3642	14.4047	0.106379	0.093723	0.0977534	0.0954072	0.0868034	0.0863892	0.0932204	0.0975526
P16330	2',3'-cyclic-nucleotide 3'-phosphodiesterase OS=Mus musculus OX=10090 GN=Cnp PE=1 SV=3	Cnp Cnp1	adult locomotory behavior [GO:0008344]; aging [GO:0007568]; axonogenesis [GO:0007409]; cyclic nucleotide catabolic process [GO:0009214]; forebrain development [GO:0030900]; microtubule cytoskeleton organization [GO:0000226]; oligodendrocyte differentiation [GO:0048709]; regulation of mitochondrial membrane permeability [GO:0046902]; response to lipopolysaccharide [GO:0032496]; response to toxic s…	cell projection [GO:0042995]; cytoplasm [GO:0005737]; extracellular space [GO:0005615]; melanosome [GO:0042470]; membrane [GO:0016020]; microtubule [GO:0005874]; microvillus [GO:0005902]; mitochondrial inner membrane [GO:0005743]; mitochondrial outer membrane [GO:0005741]; myelin sheath [GO:0043209]; myelin sheath abaxonal region [GO:0035748]; myelin sheath adaxonal region [GO:0035749]; perinucle…	90	52	50	812	0	15.8309	15.8006	15.7498	15.8034	14.2924	14.2193	14.3512	14.4654	0.0985378	0.0962907	0.0973036	0.0990864	0.107828	0.107687	0.106471	0.107769
P68369	Tubulin alpha-1A chain OS=Mus musculus OX=10090 GN=Tuba1a PE=1 SV=1	Tuba1a Tuba1	adult behavior [GO:0030534]; adult locomotory behavior [GO:0008344]; cellular response to calcium ion [GO:0071277]; centrosome cycle [GO:0007098]; cerebellar cortex morphogenesis [GO:0021696]; cerebral cortex development [GO:0021987]; dentate gyrus development [GO:0021542]; forebrain morphogenesis [GO:0048853]; gene expression [GO:0010467]; glial cell differentiation [GO:0010001]; hippocampus dev…	condensed chromosome [GO:0000793]; cytoplasm [GO:0005737]; cytoplasmic microtubule [GO:0005881]; cytoplasmic ribonucleoprotein granule [GO:0036464]; cytosol [GO:0005829]; membrane raft [GO:0045121]; microtubule [GO:0005874]; microtubule cytoskeleton [GO:0015630]; myelin sheath [GO:0043209]; neuromuscular junction [GO:0031594]; plasma membrane [GO:0005886]; recycling endosome [GO:0055037]; synapse…	73	42	15	1036	0	12.9716	13.2152	13.3787	13.8538	14.2688	14.3017	14.0391	14.1157	0.117047	0.115725	0.112234	0.116283	0.116157	0.113934	0.121872	0.122413
P11798	Calcium/calmodulin-dependent protein kinase type II subunit alpha OS=Mus musculus OX=10090 GN=Camk2a PE=1 SV=2	Camk2a	angiotensin-activated signaling pathway [GO:0038166]; calcium ion transport [GO:0006816]; calmodulin dependent kinase signaling pathway [GO:0099004]; cellular response to interferon-beta [GO:0035458]; dendrite morphogenesis [GO:0048813]; dendritic spine development [GO:0060996]; G1/S transition of mitotic cell cycle [GO:0000082]; ionotropic glutamate receptor signaling pathway [GO:0035235]; negat…	axon [GO:0030424]; calcium- and calmodulin-dependent protein kinase complex [GO:0005954]; cytoplasm [GO:0005737]; cytosol [GO:0005829]; dendrite [GO:0030425]; dendrite cytoplasm [GO:0032839]; dendritic spine [GO:0043197]; glutamatergic postsynaptic density [GO:0099573]; glutamatergic synapse [GO:0098978]; membrane [GO:0016020]; mitochondrion [GO:0005739]; neuron projection [GO:0043005]; neuronal …	66	35	23	759	0	15.489	15.4662	15.8013	15.9747	14.2473	14.165	14.1439	14.1301	0.102253	0.09801	0.100089	0.101015	0.110554	0.113218	0.116118	0.117965
P56480	ATP synthase subunit beta, mitochondrial OS=Mus musculus OX=10090 GN=Atp5f1b PE=1 SV=2	Atp5f1b Atp5b	angiogenesis [GO:0001525]; ATP biosynthetic process [GO:0006754]; ATP metabolic process [GO:0046034]; cellular response to interleukin-7 [GO:0098761]; lipid metabolic process [GO:0006629]; negative regulation of cell adhesion involved in substrate-bound cell migration [GO:0006933]; positive regulation of blood vessel endothelial cell migration [GO:0043536]; proton motive force-driven mitochondria…	cell surface [GO:0009986]; membrane [GO:0016020]; membrane raft [GO:0045121]; mitochondrial inner membrane [GO:0005743]; mitochondrial membrane [GO:0031966]; mitochondrial nucleoid [GO:0042645]; mitochondrial proton-transporting ATP synthase complex [GO:0005753]; mitochondrial proton-transporting ATP synthase complex, catalytic sector F(1) [GO:0000275]; mitochondrion [GO:0005739]; myelin sheath […	84	41	41	1233	0	14.9149	14.9619	14.8808	14.568	14.2422	14.2581	14.2524	14.2563	0.103181	0.101982	0.100477	0.109175	0.11154	0.110084	0.108902	0.113291
P62259	14-3-3 protein epsilon OS=Mus musculus OX=10090 GN=Ywhae PE=1 SV=1	Ywhae	cellular response to heat [GO:0034605]; cerebral cortex development [GO:0021987]; hippocampus development [GO:0021766]; MAPK cascade [GO:0000165]; negative regulation of calcium ion export across plasma membrane [GO:1905913]; negative regulation of calcium ion transmembrane transporter activity [GO:1901020]; negative regulation of peptidyl-serine dephosphorylation [GO:1902309]; negative regulatio…	axon [GO:0030424]; central region of growth cone [GO:0090724]; cytoplasm [GO:0005737]; cytosol [GO:0005829]; glutamatergic synapse [GO:0098978]; kinesin complex [GO:0005871]; melanosome [GO:0042470]; mitochondrion [GO:0005739]; nucleus [GO:0005634]; plasma membrane [GO:0005886]; synapse [GO:0045202]	83	25	22	239	0	12.9386	13.099	12.994	13.0253	14.2306	14.2344	14.1067	14.2081	0.102906	0.097287	0.0979668	0.097717	0.0925849	0.0929252	0.097279	0.105171
Q64332	Synapsin-2 OS=Mus musculus OX=10090 GN=Syn2 PE=1 SV=2	Syn2	calcium-ion regulated exocytosis [GO:0017156]; neurotransmitter secretion [GO:0007269]; synaptic vesicle clustering [GO:0097091]; synaptic vesicle cycle [GO:0099504]	extrinsic component of synaptic vesicle membrane [GO:0098850]; glutamatergic synapse [GO:0098978]; myelin sheath [GO:0043209]; plasma membrane [GO:0005886]; postsynaptic density [GO:0014069]; Schaffer collateral - CA1 synapse [GO:0098685]; SNARE complex [GO:0031201]; synapse [GO:0045202]; synaptic vesicle [GO:0008021]; synaptic vesicle membrane [GO:0030672]	60	32	4	364	0	14.8829	14.816	14.8129	14.9088	14.1164	14.0874	14.0211	14.068	0.098488	0.0976059	0.0974107	0.100953	0.106379	0.100803	0.108997	0.109176
Q9D6F9	Tubulin beta-4A chain OS=Mus musculus OX=10090 GN=Tubb4a PE=1 SV=3	Tubb4a Tubb4	cell projection organization [GO:0030030]; microtubule cytoskeleton organization [GO:0000226]; mitotic cell cycle [GO:0000278]; negative regulation of microtubule polymerization [GO:0031115]	axoneme [GO:0005930]; cell projection [GO:0042995]; cilium [GO:0005929]; cytoplasm [GO:0005737]; intercellular bridge [GO:0045171]; internode region of axon [GO:0033269]; microtubule [GO:0005874]; microtubule cytoskeleton [GO:0015630]; mitotic spindle [GO:0072686]; myelin sheath [GO:0043209]; neuronal cell body [GO:0043025]	78	37	8	1182	0	13.2246	13.4486	13.5543	13.9554	14.1151	14.093	14.0045	14.1588	0.108231	0.0994796	0.0962404	0.101177	0.0934732	0.100107	0.0980375	0.10214
P05202	Aspartate aminotransferase, mitochondrial OS=Mus musculus OX=10090 GN=Got2 PE=1 SV=1	Got2 Got-2	2-oxoglutarate metabolic process [GO:0006103]; amino acid metabolic process [GO:0006520]; aspartate biosynthetic process [GO:0006532]; aspartate catabolic process [GO:0006533]; aspartate metabolic process [GO:0006531]; dicarboxylic acid metabolic process [GO:0043648]; fatty acid transport [GO:0015908]; glutamate catabolic process to 2-oxoglutarate [GO:0019551]; glutamate catabolic process to aspa…	cell surface [GO:0009986]; mitochondrial inner membrane [GO:0005743]; mitochondrial matrix [GO:0005759]; mitochondrion [GO:0005739]; myelin sheath [GO:0043209]; perikaryon [GO:0043204]; plasma membrane [GO:0005886]; protein-containing complex [GO:0032991]; sarcolemma [GO:0042383]; T-tubule [GO:0030315]	78	36	36	369	0	14.4912	14.4366	14.3285	14.3211	14.1017	14.1346	14.1118	14.1691	0.0910723	0.0941871	0.0900629	0.0932306	0.0932858	0.0912711	0.0915816	0.0922292
O88737	Protein bassoon OS=Mus musculus OX=10090 GN=Bsn PE=1 SV=4	Bsn Kiaa0434	axo-dendritic transport [GO:0008088]; presynapse to nucleus signaling pathway [GO:0099526]; presynaptic active zone assembly [GO:1904071]; protein localization to synapse [GO:0035418]; regulation of synaptic vesicle cycle [GO:0098693]; regulation of ubiquitin protein ligase activity [GO:1904666]; retrograde axonal transport [GO:0008090]; synapse organization [GO:0050808]; synaptic vesicle cluster…	axon [GO:0030424]; axon cytoplasm [GO:1904115]; cell surface [GO:0009986]; cochlear hair cell ribbon synapse [GO:0098683]; cytoskeleton of presynaptic active zone [GO:0048788]; cytosol [GO:0005829]; dendrite [GO:0030425]; excitatory synapse [GO:0060076]; extrinsic component of membrane [GO:0019898]; GABA-ergic synapse [GO:0098982]; glutamatergic synapse [GO:0098978]; Golgi-associated vesicle [GO:…	48	134	130	882	0	15.3872	15.3301	15.2777	15.2975	14.0815	14.0641	14.1325	14.0766	0.0853999	0.0901759	0.0898422	0.0889804	0.100287	0.101074	0.103596	0.10479
P50396	Rab GDP dissociation inhibitor alpha OS=Mus musculus OX=10090 GN=Gdi1 PE=1 SV=3	Gdi1 Rabgdia	negative regulation of axonogenesis [GO:0050771]; negative regulation of protein targeting to membrane [GO:0090315]; positive regulation of axon extension [GO:0045773]; protein transport [GO:0015031]; Rab protein signal transduction [GO:0032482]; response to calcium ion [GO:0051592]; vesicle-mediated transport [GO:0016192]	axon [GO:0030424]; cytoplasm [GO:0005737]; Golgi apparatus [GO:0005794]; midbody [GO:0030496]; myelin sheath [GO:0043209]; neuron projection [GO:0043005]; neuronal cell body [GO:0043025]; presynaptic cytosol [GO:0099523]; protein-containing complex [GO:0032991]	71	38	32	194	0	12.3545	12.6234	12.4547	12.4334	14.0155	14.0182	13.8767	14.0124	0.117168	0.112146	0.110877	0.107545	0.0859851	0.0883702	0.0958858	0.098928
P60202	Myelin proteolipid protein OS=Mus musculus OX=10090 GN=Plp1 PE=1 SV=2	Plp1 Plp	AMPA selective glutamate receptor signaling pathway [GO:0098990]; astrocyte development [GO:0014002]; axon development [GO:0061564]; axon ensheathment [GO:0008366]; central nervous system myelination [GO:0022010]; glial cell differentiation [GO:0010001]; inflammatory response [GO:0006954]; long-chain fatty acid biosynthetic process [GO:0042759]; myelination [GO:0042552]; positive regulation of ca…	integrin alphav-beta3 complex [GO:0034683]; myelin sheath [GO:0043209]; plasma membrane [GO:0005886]	32	12	12	78	0	15.0179	14.9912	14.9764	15.0211	14.0131	13.8801	13.9784	14.0651	0.115596	0.116387	0.113549	0.118066	0.123545	0.124079	0.118824	0.118982
P52480	Pyruvate kinase PKM OS=Mus musculus OX=10090 GN=Pkm PE=1 SV=4	Pkm Pk3 Pkm2 Pykm	animal organ regeneration [GO:0031100]; ATP biosynthetic process [GO:0006754]; canonical glycolysis [GO:0061621]; cellular response to insulin stimulus [GO:0032869]; glucose metabolic process [GO:0006006]; glycolytic process [GO:0006096]; liver development [GO:0001889]; phosphorylation [GO:0016310]; positive regulation of cytoplasmic translation [GO:2000767]; positive regulation of sprouting angi…	cilium [GO:0005929]; collagen-containing extracellular matrix [GO:0062023]; cytoplasm [GO:0005737]; cytosol [GO:0005829]; mitochondrion [GO:0005739]; myelin sheath [GO:0043209]; nucleus [GO:0005634]; pyruvate kinase complex [GO:1902912]; rough endoplasmic reticulum [GO:0005791]	84	43	3	341	0	12.2589	12.4466	12.43	12.5162	14.0107	14.0582	13.8048	13.867	0.117717	0.117996	0.118968	0.117859	0.0952569	0.0973977	0.100665	0.100997
J3QMG3	Voltage-dependent anion channel 3 OS=Mus musculus OX=10090 GN=Vdac3 PE=1 SV=1	Vdac3		mitochondrial outer membrane [GO:0005741]; pore complex [GO:0046930]	64	17	16	124	0	15.5113	15.3612	15.4632	15.5281	13.9686	13.9222	14.0375	14.0194	0.0969925	0.0941369	0.0919698	0.0943782	0.10537	0.104812	0.109819	0.113088
P04370	Myelin basic protein OS=Mus musculus OX=10090 GN=Mbp PE=1 SV=2	Mbp Shi	maintenance of blood-brain barrier [GO:0035633]; MAPK cascade [GO:0000165]; membrane organization [GO:0061024]; myelination [GO:0042552]; negative regulation of axonogenesis [GO:0050771]; negative regulation of heterotypic cell-cell adhesion [GO:0034115]; positive regulation of chemokine (C-X-C motif) ligand 2 production [GO:2000343]; positive regulation of interleukin-6 production [GO:0032755]; …	cell periphery [GO:0071944]; cell projection [GO:0042995]; cell surface [GO:0009986]; compact myelin [GO:0043218]; cytoplasm [GO:0005737]; internode region of axon [GO:0033269]; myelin sheath [GO:0043209]; neuronal cell body [GO:0043025]; nucleus [GO:0005634]; plasma membrane [GO:0005886]; protein-containing complex [GO:0032991]	71	25	3	446	0	15.4943	15.5759	15.4099	15.505	13.9661	13.907	14.1459	14.2928	0.092995	0.0913248	0.0909262	0.0939774	0.112468	0.111318	0.116793	0.117416
Q9JHU4	Cytoplasmic dynein 1 heavy chain 1 OS=Mus musculus OX=10090 GN=Dync1h1 PE=1 SV=2	Dync1h1 Dhc1 Dnch1 Dnchc1 Dyhc	cell division [GO:0051301]; cilium movement [GO:0003341]; cytoplasmic microtubule organization [GO:0031122]; establishment of spindle localization [GO:0051293]; mitotic spindle organization [GO:0007052]; nuclear migration [GO:0007097]; P-body assembly [GO:0033962]; positive regulation of cold-induced thermogenesis [GO:0120162]; positive regulation of intracellular transport [GO:0032388]; positive…	axon [GO:0030424]; axon cytoplasm [GO:1904115]; cell cortex [GO:0005938]; centrosome [GO:0005813]; cytoplasm [GO:0005737]; cytoplasmic dynein complex [GO:0005868]; cytoplasmic microtubule [GO:0005881]; dynein complex [GO:0030286]; filopodium [GO:0030175]; manchette [GO:0002177]; microtubule [GO:0005874]; neuronal cell body [GO:0043025]; nuclear envelope [GO:0005635]	41	154	154	351	0	13.475	13.7085	13.6556	13.704	13.9639	13.9521	13.8984	13.9245	0.0951644	0.0942547	0.0980663	0.0899707	0.0929174	0.0891407	0.0974664	0.0970568
Q60930	Voltage-dependent anion-selective channel protein 2 OS=Mus musculus OX=10090 GN=Vdac2 PE=1 SV=2	Vdac2 Vdac6	binding of sperm to zona pellucida [GO:0007339]; mitochondrial outer membrane permeabilization [GO:0097345]; monoatomic anion transport [GO:0006820]; negative regulation of intrinsic apoptotic signaling pathway [GO:2001243]; negative regulation of protein polymerization [GO:0032272]	acrosomal vesicle [GO:0001669]; membrane [GO:0016020]; membrane raft [GO:0045121]; mitochondrial inner membrane [GO:0005743]; mitochondrial membrane [GO:0031966]; mitochondrial nucleoid [GO:0042645]; mitochondrial outer membrane [GO:0005741]; mitochondrion [GO:0005739]; myelin sheath [GO:0043209]; pore complex [GO:0046930]; sperm midpiece [GO:0097225]; synaptic vesicle [GO:0008021]	71	18	17	487	0	15.673	15.4874	15.5846	15.655	13.9481	13.8991	13.9952	13.9932	0.0986576	0.0988997	0.0964987	0.0946636	0.096511	0.0968219	0.101834	0.100849
A8DUK4	Beta-globin OS=Mus musculus OX=10090 GN=Hbb-bs PE=1 SV=1	Hbb-bs Glna1 Hbb-bt Hbbt1 Hbbt2	hydrogen peroxide catabolic process [GO:0042744]	extracellular space [GO:0005615]; haptoglobin-hemoglobin complex [GO:0031838]; hemoglobin complex [GO:0005833]	90	17	13	272	0	11.7831	11.9766	11.9548	11.9879	13.9427	13.6053	13.7731	13.7764	0.142898	0.134756	0.138079	0.139267	0.115467	0.113665	0.119394	0.123492
Q9JJZ2	Tubulin alpha-8 chain OS=Mus musculus OX=10090 GN=Tuba8 PE=1 SV=1	Tuba8	microtubule cytoskeleton organization [GO:0000226]; mitotic cell cycle [GO:0000278]; spermatid development [GO:0007286]; spermatogenesis [GO:0007283]	acrosomal vesicle [GO:0001669]; cytoplasm [GO:0005737]; microtubule [GO:0005874]; microtubule cytoskeleton [GO:0015630]	44	25	3	613	0	12.9851	13.1657	13.2721	13.7432	13.9274	13.9447	13.808	13.8958	0.111278	0.109714	0.10848	0.11561	0.114021	0.115749	0.121516	0.126159
E9Q1F2	Actin, beta OS=Mus musculus OX=10090 GN=Actb PE=1 SV=1	Actb			93	28	8	792	0	13.4069	13.5079	13.6081	13.6604	13.9154	13.9835	13.9164	13.9264	0.104288	0.102281	0.0973829	0.0977531	0.0968363	0.0993788	0.102044	0.100296
E9Q1G8	Septin OS=Mus musculus OX=10090 GN=Septin7 PE=1 SV=2	Septin7 Sept7	spermatogenesis [GO:0007283]	cleavage furrow [GO:0032154]; kinetochore [GO:0000776]; midbody [GO:0030496]; motile cilium [GO:0031514]; septin complex [GO:0031105]; spindle [GO:0005819]	68	37	34	378	0	14.951	14.8776	14.8249	14.7108	13.8549	13.8091	13.8586	13.8655	0.0904013	0.0928364	0.0882749	0.0876749	0.0923764	0.0953222	0.101815	0.102564
Q99KI0	Aconitate hydratase, mitochondrial OS=Mus musculus OX=10090 GN=Aco2 PE=1 SV=1	Aco2	citrate metabolic process [GO:0006101]; isocitrate metabolic process [GO:0006102]; liver development [GO:0001889]; response to isolation stress [GO:0035900]; tricarboxylic acid cycle [GO:0006099]	cytosol [GO:0005829]; mitochondrial matrix [GO:0005759]; mitochondrion [GO:0005739]; myelin sheath [GO:0043209]	60	48	45	379	0	13.1522	13.1922	13.0281	13.0374	13.846	13.9083	13.7905	13.8543	0.100499	0.104573	0.105259	0.102037	0.0941293	0.0952551	0.103273	0.103102
P63101	14-3-3 protein zeta/delta OS=Mus musculus OX=10090 GN=Ywhaz PE=1 SV=1	Ywhaz	angiogenesis [GO:0001525]; ERK1 and ERK2 cascade [GO:0070371]; establishment of Golgi localization [GO:0051683]; Golgi reassembly [GO:0090168]; histamine secretion by mast cell [GO:0002553]; lung development [GO:0030324]; negative regulation of innate immune response [GO:0045824]; negative regulation of protein localization to nucleus [GO:1900181]; negative regulation of transcription by RNA poly…	cell leading edge [GO:0031252]; cytoplasm [GO:0005737]; cytosol [GO:0005829]; glutamatergic synapse [GO:0098978]; hippocampal mossy fiber to CA3 synapse [GO:0098686]; melanosome [GO:0042470]; mitochondrion [GO:0005739]; nucleus [GO:0005634]; perinuclear region of cytoplasm [GO:0048471]; postsynaptic density [GO:0014069]; postsynaptic specialization [GO:0099572]; protein-containing complex [GO:003…	65	25	18	283	0	12.2588	12.4204	12.3214	12.4275	13.8397	13.8807	13.7649	13.9425	0.10644	0.105482	0.102964	0.108549	0.105507	0.104123	0.107494	0.106676
P08249	Malate dehydrogenase, mitochondrial OS=Mus musculus OX=10090 GN=Mdh2 PE=1 SV=3	Mdh2 Mor1	aerobic respiration [GO:0009060]; gluconeogenesis [GO:0006094]; malate metabolic process [GO:0006108]; NADH metabolic process [GO:0006734]; oxaloacetate metabolic process [GO:0006107]; tricarboxylic acid cycle [GO:0006099]	cytoplasm [GO:0005737]; membrane [GO:0016020]; mitochondrial inner membrane [GO:0005743]; mitochondrial matrix [GO:0005759]; mitochondrion [GO:0005739]; myelin sheath [GO:0043209]	71	26	26	567	0	14.4053	14.211	14.091	14.2129	13.8327	13.8731	13.7998	13.8373	0.09623	0.0933248	0.0938935	0.0957247	0.100885	0.102643	0.108606	0.106138
P84075	Neuron-specific calcium-binding protein hippocalcin OS=Mus musculus OX=10090 GN=Hpca PE=1 SV=2	Hpca	activation of phospholipase D activity [GO:0031584]; brain development [GO:0007420]; calcium-mediated signaling [GO:0019722]; cellular response to calcium ion [GO:0071277]; cellular response to electrical stimulus [GO:0071257]; cellular response to L-glutamate [GO:1905232]; inner ear development [GO:0048839]; negative regulation of guanylate cyclase activity [GO:0031283]; positive regulation of a…	axon [GO:0030424]; cytoplasm [GO:0005737]; cytosol [GO:0005829]; dendrite cytoplasm [GO:0032839]; dendrite membrane [GO:0032590]; dendritic spine head [GO:0044327]; extrinsic component of membrane [GO:0019898]; glutamatergic synapse [GO:0098978]; neuronal cell body membrane [GO:0032809]; perikaryon [GO:0043204]; postsynapse [GO:0098794]	70	18	6	109	0	12.6298	12.7416	12.7342	12.7557	13.8297	13.9313	13.7573	13.906	0.0956222	0.101971	0.0971892	0.0946775	0.08525	0.0842347	0.0858687	0.0868485
S4R2F3	Ankyrin 2, brain OS=Mus musculus OX=10090 GN=Ank2 PE=1 SV=3	Ank2	atrial cardiac muscle cell action potential [GO:0086014]; atrial septum development [GO:0003283]; paranodal junction assembly [GO:0030913]; positive regulation of gene expression [GO:0010628]; protein localization to endoplasmic reticulum [GO:0070972]; protein localization to plasma membrane [GO:0072659]; regulation of atrial cardiac muscle cell action potential [GO:0098910]; regulation of cardia…	basolateral plasma membrane [GO:0016323]; cytoskeleton [GO:0005856]; membrane raft [GO:0045121]; neuron projection [GO:0043005]	43	136	75	470	0	14.504	14.4826	14.4555	14.4998	13.8122	13.8525	13.8023	13.8174	0.0936293	0.0965161	0.0979193	0.0983077	0.101135	0.104303	0.106348	0.108762
P35762	CD81 antigen OS=Mus musculus OX=10090 GN=Cd81 PE=1 SV=2	Cd81 Tapa1	CD4-positive, alpha-beta T cell costimulation [GO:0035783]; cellular response to low-density lipoprotein particle stimulus [GO:0071404]; humoral immune response mediated by circulating immunoglobulin [GO:0002455]; immunological synapse formation [GO:0001771]; macrophage fusion [GO:0034238]; myoblast fusion involved in skeletal muscle regeneration [GO:0014905]; osteoclast fusion [GO:0072675]; posi…	apical plasma membrane [GO:0016324]; basal plasma membrane [GO:0009925]; basolateral plasma membrane [GO:0016323]; extracellular exosome [GO:0070062]; immunological synapse [GO:0001772]; membrane [GO:0016020]; plasma membrane [GO:0005886]; tetraspanin-enriched microdomain [GO:0097197]; vesicle [GO:0031982]	28	3	3	33	0	13.5663	13.5874	13.4308	13.3779	13.7788	13.7874	13.8112	13.973	0.0906932	0.0903136	0.0981095	0.0840309	0.0800339	0.084737	0.0956786	0.0931182
P12960	Contactin-1 OS=Mus musculus OX=10090 GN=Cntn1 PE=1 SV=1	Cntn1	axon guidance [GO:0007411]; brain development [GO:0007420]; cell-cell adhesion [GO:0098609]; central nervous system myelin formation [GO:0032289]; cerebellum development [GO:0021549]; gene expression [GO:0010467]; locomotory behavior [GO:0007626]; myelination [GO:0042552]; neuron projection development [GO:0031175]; Notch signaling pathway [GO:0007219]; positive regulation of gene expression [GO:…	axon [GO:0030424]; membrane raft [GO:0045121]; myelin sheath [GO:0043209]; plasma membrane [GO:0005886]; postsynaptic membrane [GO:0045211]; presynaptic membrane [GO:0042734]	56	59	58	537	0	15.2514	15.1557	15.1844	15.1669	13.7658	13.676	13.8264	13.7032	0.101928	0.0979555	0.1005	0.0999987	0.105762	0.103205	0.103834	0.107295
E9Q447	Spectrin alpha, non-erythrocytic 1 OS=Mus musculus OX=10090 GN=Sptan1 PE=1 SV=1	Sptan1 Spna2	actin filament capping [GO:0051693]	cell cortex [GO:0005938]; cytoskeleton [GO:0005856]	58	129	1	475	0	14.4702	14.5394	14.4314	14.4416	13.7184	13.6568	13.8036	13.8268	0.0856992	0.0810499	0.0804075	0.0862579	0.0849047	0.0917538	0.0949487	0.100562
A2ARP8	Microtubule-associated protein 1 A OS=Mus musculus OX=10090 GN=Map1a PE=1 SV=1	Map1a Mtap1a	microtubule cytoskeleton organization [GO:0000226]	dendrite [GO:0030425]; microtubule [GO:0005874]; neuronal cell body [GO:0043025]	37	82	82	820	0	13.7492	13.6966	13.6483	13.7609	13.709	13.8058	13.7466	13.8338	0.102614	0.102538	0.10091	0.109349	0.102284	0.104354	0.110807	0.111014
Q9R0P9	Ubiquitin carboxyl-terminal hydrolase isozyme L1 OS=Mus musculus OX=10090 GN=Uchl1 PE=1 SV=1	Uchl1	adult walking behavior [GO:0007628]; axon target recognition [GO:0007412]; axonal transport of mitochondrion [GO:0019896]; axonogenesis [GO:0007409]; cellular response to xenobiotic stimulus [GO:0071466]; eating behavior [GO:0042755]; male germ cell proliferation [GO:0002176]; muscle cell development [GO:0055001]; negative regulation of MAP kinase activity [GO:0043407]; neuromuscular process [GO:…	axon [GO:0030424]; axon cytoplasm [GO:1904115]; cytoplasm [GO:0005737]; cytosol [GO:0005829]; endoplasmic reticulum membrane [GO:0005789]; myelin sheath [GO:0043209]; neuron projection terminus [GO:0044306]; neuronal cell body [GO:0043025]; nucleoplasm [GO:0005654]; plasma membrane [GO:0005886]	84	15	15	65	0	12.0218	12.2171	12.0508	12.1558	13.7083	13.676	13.6024	13.8007	0.105459	0.106655	0.109095	0.101675	0.0768266	0.0772389	0.0885473	0.0989154
O88935	Synapsin-1 OS=Mus musculus OX=10090 GN=Syn1 PE=1 SV=2	Syn1 Syn-1	neuron development [GO:0048666]; neurotransmitter secretion [GO:0007269]; regulation of short-term neuronal synaptic plasticity [GO:0048172]; regulation of synaptic vesicle cycle [GO:0098693]; regulation of synaptic vesicle exocytosis [GO:2000300]; synapse organization [GO:0050808]; synaptic vesicle clustering [GO:0097091]; synaptic vesicle cycle [GO:0099504]	axon [GO:0030424]; cell body [GO:0044297]; clathrin-sculpted glutamate transport vesicle membrane [GO:0060203]; cytoskeleton [GO:0005856]; cytosol [GO:0005829]; dendrite [GO:0030425]; extrinsic component of synaptic vesicle membrane [GO:0098850]; Golgi apparatus [GO:0005794]; intracellular organelle [GO:0043229]; myelin sheath [GO:0043209]; postsynaptic density [GO:0014069]; presynapse [GO:009879…	77	44	41	662	0	14.5889	14.4892	14.456	14.6017	13.6708	13.6987	13.6067	13.6967	0.102255	0.0975408	0.101419	0.100744	0.108853	0.107704	0.106512	0.10886
Q91XV3	Brain acid soluble protein 1 OS=Mus musculus OX=10090 GN=Basp1 PE=1 SV=3	Basp1 Nap22	negative regulation of DNA-templated transcription [GO:0045892]; podocyte differentiation [GO:0072112]	cell junction [GO:0030054]; chromatin [GO:0000785]; COP9 signalosome [GO:0008180]; cytoplasm [GO:0005737]; growth cone [GO:0030426]; nuclear matrix [GO:0016363]; nuclear speck [GO:0016607]; nucleus [GO:0005634]; plasma membrane [GO:0005886]; PML body [GO:0016605]	93	22	22	284	0	15.3264	15.215	15.1992	15.1403	13.6695	13.6598	13.6216	13.7155	0.0941044	0.0960912	0.0908068	0.0893537	0.0887987	0.0918116	0.0941226	0.0974524
Q6P1J1	Collapsin response mediator protein 1 OS=Mus musculus OX=10090 GN=Crmp1 PE=1 SV=1	Crmp1	negative regulation of actin filament binding [GO:1904530]; negative regulation of neuron projection development [GO:0010977]	centrosome [GO:0005813]; cytosol [GO:0005829]; midbody [GO:0030496]	64	36	29	178	0	12.3239	12.5252	12.4395	12.4795	13.6498	13.6928	13.6125	13.6607	0.11592	0.115869	0.115021	0.106279	0.0923669	0.0992857	0.104885	0.105803
Q8BFZ3	Beta-actin-like protein 2 OS=Mus musculus OX=10090 GN=Actbl2 PE=1 SV=1	Actbl2	cell motility [GO:0048870]	cytoplasm [GO:0005737]; cytoskeleton [GO:0005856]; glutamatergic synapse [GO:0098978]; membrane [GO:0016020]; NuA4 histone acetyltransferase complex [GO:0035267]; synapse [GO:0045202]	49	16	5	232	0	13.2193	13.1315	13.3116	13.475	13.6315	13.6771	13.5893	13.6257	0.126053	0.117038	0.126751	0.120021	0.121432	0.116678	0.11604	0.122032
P63328	Protein phosphatase 3 catalytic subunit alpha OS=Mus musculus OX=10090 GN=Ppp3ca PE=1 SV=1	Ppp3ca Calna	aging [GO:0007568]; brain development [GO:0007420]; calcineurin-mediated signaling [GO:0097720]; calcineurin-NFAT signaling cascade [GO:0033173]; calcium ion transport [GO:0006816]; calcium-mediated signaling [GO:0019722]; cardiac muscle hypertrophy in response to stress [GO:0014898]; cellular response to glucose stimulus [GO:0071333]; dendrite morphogenesis [GO:0048813]; dephosphorylation [GO:00…	calcineurin complex [GO:0005955]; cytoplasm [GO:0005737]; cytoplasmic side of plasma membrane [GO:0009898]; cytosol [GO:0005829]; dendritic spine [GO:0043197]; glutamatergic synapse [GO:0098978]; mitochondrion [GO:0005739]; nucleoplasm [GO:0005654]; nucleus [GO:0005634]; plasma membrane [GO:0005886]; protein serine/threonine phosphatase complex [GO:0008287]; sarcolemma [GO:0042383]; Schaffer coll…	73	30	1	164	0	12.5522	12.9167	12.5691	12.541	13.6199	13.6887	13.5745	13.593	0.130727	0.12554	0.118326	0.12949	0.109478	0.111077	0.110397	0.113119
P07901	Heat shock protein HSP 90-alpha OS=Mus musculus OX=10090 GN=Hsp90aa1 PE=1 SV=4	Hsp90aa1 Hsp86 Hsp86-1 Hspca	activation of innate immune response [GO:0002218]; axon extension [GO:0048675]; cardiac muscle cell apoptotic process [GO:0010659]; cellular response to heat [GO:0034605]; cellular response to virus [GO:0098586]; central nervous system neuron axonogenesis [GO:0021955]; chaperone-mediated protein complex assembly [GO:0051131]; establishment of cell polarity [GO:0030010]; neuron migration [GO:00017…	apical plasma membrane [GO:0016324]; axonal growth cone [GO:0044295]; basolateral plasma membrane [GO:0016323]; brush border membrane [GO:0031526]; cell surface [GO:0009986]; collagen-containing extracellular matrix [GO:0062023]; cytoplasm [GO:0005737]; cytosol [GO:0005829]; dendritic growth cone [GO:0044294]; melanosome [GO:0042470]; mitochondrion [GO:0005739]; myelin sheath [GO:0043209]; neuron…	59	45	30	222	0	12.1664	12.3844	12.3269	12.3447	13.6141	13.6895	13.6789	13.6914	0.114745	0.113525	0.11582	0.119055	0.0903337	0.0949119	0.0952109	0.0989461
P08551	Neurofilament light polypeptide OS=Mus musculus OX=10090 GN=Nefl PE=1 SV=5	Nefl Nf68 Nfl	anterograde axonal transport [GO:0008089]; axonal transport of mitochondrion [GO:0019896]; axonogenesis [GO:0007409]; cerebral cortex development [GO:0021987]; hippocampus development [GO:0021766]; intermediate filament bundle assembly [GO:0045110]; intermediate filament organization [GO:0045109]; intermediate filament polymerization or depolymerization [GO:0045105]; locomotion [GO:0040011]; micr…	axon [GO:0030424]; axon cytoplasm [GO:1904115]; cholinergic synapse [GO:0098981]; cytoplasm [GO:0005737]; growth cone [GO:0030426]; intermediate filament [GO:0005882]; myelin sheath [GO:0043209]; neurofilament [GO:0005883]; neuromuscular junction [GO:0031594]; neuron projection [GO:0043005]; postsynaptic intermediate filament cytoskeleton [GO:0099160]; presynaptic intermediate filament cytoskelet…	74	46	44	311	0	14.7935	14.8279	14.8063	14.6931	13.5689	13.5285	13.7351	13.6844	0.0961397	0.0903434	0.0935037	0.0941914	0.104405	0.103641	0.109525	0.111987
Q04447	Creatine kinase B-type OS=Mus musculus OX=10090 GN=Ckb PE=1 SV=1	Ckb Ckbb	cellular response to estrogen stimulus [GO:0071391]; cellular response to wortmannin [GO:1904568]; cerebellum development [GO:0021549]; futile creatine cycle [GO:0140651]; intracellular chloride ion homeostasis [GO:0030644]; phosphocreatine biosynthetic process [GO:0046314]; phosphorylation [GO:0016310]	cytosol [GO:0005829]; dendrite [GO:0030425]; mitochondrion [GO:0005739]; myelin sheath [GO:0043209]; neuronal cell body [GO:0043025]; nucleus [GO:0005634]	70	27	23	318	0	11.7635	12.1557	12.024	11.9992	13.5495	13.4703	13.4029	13.5771	0.117539	0.119593	0.117684	0.116074	0.111849	0.113621	0.112997	0.118276
Q9QYX7	Protein piccolo OS=Mus musculus OX=10090 GN=Pclo PE=1 SV=4	Pclo Acz	cytoskeleton organization [GO:0007010]; insulin secretion [GO:0030073]; maintenance of presynaptic active zone structure [GO:0048790]; modulation of excitatory postsynaptic potential [GO:0098815]; positive regulation of synaptic vesicle recycling [GO:1903423]; presynapse to nucleus signaling pathway [GO:0099526]; presynaptic active zone assembly [GO:1904071]; protein localization to synapse [GO:0…	axon [GO:0030424]; cone cell pedicle [GO:0044316]; cytoskeleton of presynaptic active zone [GO:0048788]; dendrite [GO:0030425]; GABA-ergic synapse [GO:0098982]; glutamatergic synapse [GO:0098978]; Golgi-associated vesicle [GO:0005798]; growth cone [GO:0030426]; inhibitory synapse [GO:0060077]; neuromuscular junction [GO:0031594]; neuron projection [GO:0043005]; neuronal cell body [GO:0043025]; pa…	34	144	140	387	0	14.7686	14.6161	14.5536	14.6611	13.5403	13.552	13.5893	13.5683	0.0876704	0.0855142	0.08833	0.0880504	0.0957884	0.0949679	0.0994997	0.102416
P14873	Microtubule-associated protein 1B OS=Mus musculus OX=10090 GN=Map1b PE=1 SV=2	Map1b Mtap1b Mtap5	axon extension [GO:0048675]; axonogenesis [GO:0007409]; cellular response to growth factor stimulus [GO:0071363]; cellular response to peptide hormone stimulus [GO:0071375]; dendrite development [GO:0016358]; developmental maturation [GO:0021700]; establishment of monopolar cell polarity [GO:0061162]; induction of synaptic plasticity by chemical substance [GO:0051915]; intracellular transport [GO…	apical dendrite [GO:0097440]; axon [GO:0030424]; basal dendrite [GO:0097441]; cytoskeleton [GO:0005856]; cytosol [GO:0005829]; dendrite [GO:0030425]; dendritic spine [GO:0043197]; growth cone [GO:0030426]; hippocampal mossy fiber [GO:0097457]; microtubule [GO:0005874]; microtubule associated complex [GO:0005875]; neuronal cell body [GO:0043025]; perikaryon [GO:0043204]; perinuclear region of cyto…	42	72	72	1062	0	13.9675	13.9022	13.8968	13.9337	13.5037	13.5567	13.5192	13.5486	0.0987784	0.0942954	0.0932449	0.0942438	0.0963906	0.0955192	0.105891	0.107362
P14152	Malate dehydrogenase, cytoplasmic OS=Mus musculus OX=10090 GN=Mdh1 PE=1 SV=3	Mdh1 Mor2	gluconeogenesis [GO:0006094]; malate metabolic process [GO:0006108]; NAD metabolic process [GO:0019674]; NADH metabolic process [GO:0006734]; NADP metabolic process [GO:0006739]; oxaloacetate metabolic process [GO:0006107]; tricarboxylic acid cycle [GO:0006099]	centrosome [GO:0005813]; cytoplasm [GO:0005737]; cytosol [GO:0005829]; mitochondrion [GO:0005739]; myelin sheath [GO:0043209]	51	18	18	127	0	11.4548	11.6776	11.5821	11.6418	13.4692	13.5567	13.3772	13.4776	0.144411	0.149281	0.147166	0.15171	0.138391	0.145548	0.137889	0.151904
P09411	Phosphoglycerate kinase 1 OS=Mus musculus OX=10090 GN=Pgk1 PE=1 SV=4	Pgk1 Pgk-1	canonical glycolysis [GO:0061621]; cellular response to hypoxia [GO:0071456]; epithelial cell differentiation [GO:0030855]; gluconeogenesis [GO:0006094]; glycolytic process [GO:0006096]; negative regulation of angiogenesis [GO:0016525]; phosphorylation [GO:0016310]; plasminogen activation [GO:0031639]	cytoplasm [GO:0005737]; cytosol [GO:0005829]; extracellular space [GO:0005615]; membrane raft [GO:0045121]	71	25	25	247	0	12.3409	12.5595	12.4352	12.3779	13.4612	13.4427	13.4745	13.4967	0.104135	0.105402	0.0993587	0.100899	0.0897408	0.0879471	0.0994813	0.0943749
P56564	Excitatory amino acid transporter 1 OS=Mus musculus OX=10090 GN=Slc1a3 PE=1 SV=2	Slc1a3 Eaat1 Gmt1	auditory behavior [GO:0031223]; cell morphogenesis involved in neuron differentiation [GO:0048667]; cellular response to cocaine [GO:0071314]; chloride transmembrane transport [GO:1902476]; cranial nerve development [GO:0021545]; D-aspartate import across plasma membrane [GO:0070779]; gamma-aminobutyric acid biosynthetic process [GO:0009449]; intracellular sodium ion homeostasis [GO:0006883]; L-a…	basal plasma membrane [GO:0009925]; basolateral plasma membrane [GO:0016323]; cell periphery [GO:0071944]; cell projection [GO:0042995]; cell surface [GO:0009986]; dendritic spine [GO:0043197]; membrane protein complex [GO:0098796]; mitochondrial inner membrane [GO:0005743]; neuron projection [GO:0043005]; neuronal cell body [GO:0043025]; plasma membrane [GO:0005886]; synapse [GO:0045202]	25	15	13	173	0	14.0374	13.7564	13.6773	13.855	13.4583	13.5072	13.3365	13.4395	0.114026	0.114195	0.116552	0.123378	0.126989	0.129143	0.132891	0.134663
O08599-2	Isoform 2 of Syntaxin-binding protein 1 OS=Mus musculus OX=10090 GN=Stxbp1	Stxbp1	axon target recognition [GO:0007412]; cellular response to type II interferon [GO:0071346]; developmental process involved in reproduction [GO:0003006]; establishment of localization in cell [GO:0051649]; exocytosis [GO:0006887]; intracellular protein transport [GO:0006886]; long-term synaptic depression [GO:0060292]; negative regulation of neuron apoptotic process [GO:0043524]; negative regulati…	axon [GO:0030424]; cytoplasm [GO:0005737]; cytoskeleton [GO:0005856]; cytosol [GO:0005829]; extrinsic component of presynaptic active zone membrane [GO:0098891]; extrinsic component of presynaptic membrane [GO:0098888]; glutamatergic synapse [GO:0098978]; mitochondrion [GO:0005739]; myelin sheath [GO:0043209]; nucleoplasm [GO:0005654]; nucleus [GO:0005634]; parallel fiber to Purkinje cell synapse…	75	49	49	395	0	13.1024	13.1025	13.0887	13.025	13.4547	13.5121	13.3511	13.4004	0.112594	0.109373	0.110248	0.111482	0.111127	0.113694	0.119671	0.117577
P50516	V-type proton ATPase catalytic subunit A OS=Mus musculus OX=10090 GN=Atp6v1a PE=1 SV=2	Atp6v1a Atp6a1 Atp6a2 Atp6v1a1	cellular response to increased oxygen levels [GO:0036295]; intracellular iron ion homeostasis [GO:0006879]; proton transmembrane transport [GO:1902600]; synaptic vesicle lumen acidification [GO:0097401]	apical plasma membrane [GO:0016324]; ATPase complex [GO:1904949]; clathrin-coated vesicle membrane [GO:0030665]; cytoplasm [GO:0005737]; cytosol [GO:0005829]; extrinsic component of synaptic vesicle membrane [GO:0098850]; intracellular membrane-bounded organelle [GO:0043231]; lysosome [GO:0005764]; membrane [GO:0016020]; microvillus [GO:0005902]; mitochondrion [GO:0005739]; myelin sheath [GO:0043…	84	50	50	401	0	13.3754	13.4408	13.5924	13.4352	13.4534	13.4207	13.3947	13.454	0.0971629	0.100906	0.102786	0.106919	0.106249	0.106619	0.111352	0.117255
A6ZI44	Fructose-bisphosphate aldolase OS=Mus musculus OX=10090 GN=Aldoa PE=1 SV=1	Aldoa	glycolytic process [GO:0006096]		72	31	16	458	0	13.0638	13.1262	13.1425	13.1453	13.4472	13.4374	13.5081	13.5719	0.10658	0.105893	0.10494	0.109064	0.107413	0.105015	0.105713	0.103603
A0A668KLC6	Microtubule-associated protein OS=Mus musculus OX=10090 GN=Map2 PE=1 SV=1	Map2	central nervous system neuron development [GO:0021954]; dendrite morphogenesis [GO:0048813]	cytoplasm [GO:0005737]; microtubule [GO:0005874]	50	82	73	365	0	13.1439	13.1918	13.1462	13.2024	13.4408	13.5346	13.3577	13.4454	0.0963965	0.0937951	0.0960098	0.0984222	0.0924643	0.0935457	0.0967261	0.10759
Q9DB77	Cytochrome b-c1 complex subunit 2, mitochondrial OS=Mus musculus OX=10090 GN=Uqcrc2 PE=1 SV=1	Uqcrc2	cellular respiration [GO:0045333]; mitochondrial electron transport, ubiquinol to cytochrome c [GO:0006122]; proteolysis [GO:0006508]; response to xenobiotic stimulus [GO:0009410]	mitochondrial inner membrane [GO:0005743]; mitochondrial respiratory chain complex III [GO:0005750]; mitochondrial respiratory chain complex IV [GO:0005751]; mitochondrion [GO:0005739]; myelin sheath [GO:0043209]; nucleoplasm [GO:0005654]	68	33	32	434	0	14.9107	14.7677	14.7886	14.7547	13.4133	13.4173	13.4906	13.4561	0.0992338	0.0936103	0.0912514	0.0979369	0.115808	0.114701	0.114112	0.118139
Q8VDN2	Sodium/potassium-transporting ATPase subunit alpha-1 OS=Mus musculus OX=10090 GN=Atp1a1 PE=1 SV=1	Atp1a1	cellular response to mechanical stimulus [GO:0071260]; cellular response to steroid hormone stimulus [GO:0071383]; establishment or maintenance of transmembrane electrochemical gradient [GO:0010248]; heart contraction [GO:0060047]; intracellular potassium ion homeostasis [GO:0030007]; intracellular sodium ion homeostasis [GO:0006883]; membrane hyperpolarization [GO:0060081]; membrane repolarizati…	apical plasma membrane [GO:0016324]; axon [GO:0030424]; basolateral plasma membrane [GO:0016323]; caveola [GO:0005901]; endoplasmic reticulum [GO:0005783]; endosome [GO:0005768]; Golgi apparatus [GO:0005794]; intercalated disc [GO:0014704]; lateral plasma membrane [GO:0016328]; melanosome [GO:0042470]; membrane [GO:0016020]; membrane raft [GO:0045121]; myelin sheath [GO:0043209]; organelle membra…	53	58	33	756	0	12.9534	13.0931	13.0579	12.9396	13.4062	13.4203	13.4064	13.4153	0.0951747	0.0920172	0.095559	0.0898359	0.0883272	0.0880778	0.0970125	0.099283
Q8BH59	Electrogenic aspartate/glutamate antiporter SLC25A12, mitochondrial OS=Mus musculus OX=10090 GN=Slc25a12 PE=1 SV=1	Slc25a12	aspartate transmembrane transport [GO:0015810]; glutamate biosynthetic process [GO:0006537]; L-glutamate transmembrane transport [GO:0015813]; malate-aspartate shuttle [GO:0043490]; negative regulation of glucose catabolic process to lactate via pyruvate [GO:1904024]; positive regulation of ATP biosynthetic process [GO:2001171]; positive regulation of glucose metabolic process [GO:0010907]; posit…	mitochondrial inner membrane [GO:0005743]; mitochondrion [GO:0005739]; myelin sheath [GO:0043209]	76	47	37	467	0	14.7778	14.6231	14.6417	14.57	13.3971	13.4259	13.4624	13.4015	0.108326	0.107943	0.103387	0.10698	0.115897	0.116218	0.115741	0.119715
K3W4T3	V-type proton ATPase subunit a OS=Mus musculus OX=10090 GN=Atp6v0a1 PE=1 SV=1	Atp6v0a1		vacuolar proton-transporting V-type ATPase, V0 domain [GO:0000220]	44	51	51	374	0	14.2025	14.3101	14.3334	14.1842	13.3962	13.3886	13.3392	13.2669	0.103362	0.102863	0.103773	0.105735	0.113496	0.107258	0.11712	0.119135
O88935-1	Isoform Ib of Synapsin-1 OS=Mus musculus OX=10090 GN=Syn1	Syn1 Syn-1	neuron development [GO:0048666]; neurotransmitter secretion [GO:0007269]; regulation of short-term neuronal synaptic plasticity [GO:0048172]; regulation of synaptic vesicle cycle [GO:0098693]; regulation of synaptic vesicle exocytosis [GO:2000300]; synapse organization [GO:0050808]; synaptic vesicle clustering [GO:0097091]; synaptic vesicle cycle [GO:0099504]	axon [GO:0030424]; cell body [GO:0044297]; clathrin-sculpted glutamate transport vesicle membrane [GO:0060203]; cytoskeleton [GO:0005856]; cytosol [GO:0005829]; dendrite [GO:0030425]; extrinsic component of synaptic vesicle membrane [GO:0098850]; Golgi apparatus [GO:0005794]; intracellular organelle [GO:0043229]; myelin sheath [GO:0043209]; postsynaptic density [GO:0014069]; presynapse [GO:009879…	71	40	1	1072	0	14.4165	14.4698	14.3099	14.3426	13.3739	13.248	13.2531	13.1762	0.0904944	0.0897697	0.0918169	0.0871555	0.0905417	0.0886022	0.0930691	0.0955638
Q91VD9	NADH-ubiquinone oxidoreductase 75 kDa subunit, mitochondrial OS=Mus musculus OX=10090 GN=Ndufs1 PE=1 SV=2	Ndufs1	aerobic respiration [GO:0009060]; apoptotic mitochondrial changes [GO:0008637]; ATP metabolic process [GO:0046034]; cellular respiration [GO:0045333]; mitochondrial electron transport, NADH to ubiquinone [GO:0006120]; mitochondrial respiratory chain complex I assembly [GO:0032981]; proton motive force-driven mitochondrial ATP synthesis [GO:0042776]; reactive oxygen species metabolic process [GO:0…	mitochondrial inner membrane [GO:0005743]; mitochondrial intermembrane space [GO:0005758]; mitochondrial respiratory chain complex I [GO:0005747]; mitochondrion [GO:0005739]; myelin sheath [GO:0043209]	69	49	49	447	0	14.7644	14.6791	14.6913	14.6272	13.3513	13.3208	13.4701	13.3089	0.0999033	0.0936983	0.0992449	0.101529	0.10645	0.106245	0.106381	0.113204
P30275	Creatine kinase U-type, mitochondrial OS=Mus musculus OX=10090 GN=Ckmt1 PE=1 SV=1	Ckmt1	negative regulation of apoptotic process [GO:0043066]; negative regulation of protein binding [GO:0032091]; phosphocreatine biosynthetic process [GO:0046314]; phosphorylation [GO:0016310]	mitochondrial inner membrane [GO:0005743]; mitochondrial inner-outer membrane contact site [GO:0044289]; mitochondrion [GO:0005739]; myelin sheath [GO:0043209]; perikaryon [GO:0043204]	79	48	44	606	0	14.7726	14.5979	14.6787	14.7215	13.3493	13.3177	13.3743	13.3774	0.121866	0.120707	0.113385	0.126821	0.122171	0.123435	0.121054	0.128784
A0A2R8VHH2	Synaptic Ras GTPase activating protein 1 homolog (rat) OS=Mus musculus OX=10090 GN=Syngap1 PE=1 SV=1	Syngap1	negative regulation of Ras protein signal transduction [GO:0046580]; regulation of GTPase activity [GO:0043087]		62	84	3	580	0	15.2121	15.1181	15.1896	15.2192	13.3328	13.2304	13.3784	13.2154	0.103233	0.103059	0.10243	0.100832	0.116257	0.116193	0.114293	0.120149
P17427	AP-2 complex subunit alpha-2 OS=Mus musculus OX=10090 GN=Ap2a2 PE=1 SV=2	Ap2a2 Adtab	clathrin-dependent endocytosis [GO:0072583]; intracellular protein transport [GO:0006886]; postsynaptic neurotransmitter receptor internalization [GO:0098884]; regulation of hematopoietic stem cell differentiation [GO:1902036]; vesicle-mediated transport [GO:0016192]	AP-2 adaptor complex [GO:0030122]; cytoplasmic side of plasma membrane [GO:0009898]; cytoplasmic vesicle [GO:0031410]; membrane coat [GO:0030117]; postsynapse [GO:0098794]; secretory granule [GO:0030141]; synaptic vesicle [GO:0008021]	65	57	36	310	0	13.2056	13.2463	13.1934	13.2274	13.3243	13.3613	13.2251	13.2614	0.118392	0.120431	0.116547	0.11786	0.124706	0.119391	0.124447	0.125791
A0A0R4J036	Neurofilament, medium polypeptide OS=Mus musculus OX=10090 GN=Nefm PE=1 SV=1	Nefm		axon [GO:0030424]; intermediate filament [GO:0005882]	67	61	57	535	0	14.5699	14.6306	14.5818	14.439	13.3232	13.277	13.4873	13.4425	0.090834	0.0879191	0.086932	0.0917582	0.104667	0.0987394	0.106034	0.107505
P46096	Synaptotagmin-1 OS=Mus musculus OX=10090 GN=Syt1 PE=1 SV=1	Syt1	brain development [GO:0007420]; calcium ion-regulated exocytosis of neurotransmitter [GO:0048791]; calcium-dependent activation of synaptic vesicle fusion [GO:0099502]; cell differentiation [GO:0030154]; cellular response to calcium ion [GO:0071277]; detection of calcium ion [GO:0005513]; fast, calcium ion-dependent exocytosis of neurotransmitter [GO:0098746]; neurotransmitter secretion [GO:00072…	axon [GO:0030424]; chromaffin granule membrane [GO:0042584]; cytoplasm [GO:0005737]; dense core granule [GO:0031045]; excitatory synapse [GO:0060076]; glutamatergic synapse [GO:0098978]; Golgi apparatus [GO:0005794]; hippocampal mossy fiber to CA3 synapse [GO:0098686]; intracellular organelle [GO:0043229]; neuron projection [GO:0043005]; neuron projection terminus [GO:0044306]; plasma membrane [G…	70	35	25	338	0	13.486	13.4396	13.4175	13.5243	13.2963	13.3621	13.26	13.3225	0.106454	0.102184	0.10817	0.108485	0.110751	0.110551	0.114976	0.115774
Q7TSJ2	Microtubule-associated protein 6 OS=Mus musculus OX=10090 GN=Map6 PE=1 SV=2	Map6 Mtap6	axonal transport of mitochondrion [GO:0019896]; cytoskeleton-dependent intracellular transport [GO:0030705]; dendrite morphogenesis [GO:0048813]; lysosome localization [GO:0032418]; microtubule cytoskeleton organization [GO:0000226]; positive regulation of axonogenesis [GO:0050772]; regulation of microtubule cytoskeleton organization [GO:0070507]	axon [GO:0030424]; axon cytoplasm [GO:1904115]; cis-Golgi network [GO:0005801]; dendrite [GO:0030425]; Golgi apparatus [GO:0005794]; Golgi-associated vesicle [GO:0005798]; microtubule [GO:0005874]; neuron projection [GO:0043005]; perinuclear region of cytoplasm [GO:0048471]; secretory vesicle [GO:0099503]; transport vesicle membrane [GO:0030658]	70	55	55	205	0	13.7668	13.6764	13.6829	13.7208	13.2875	13.3177	13.2477	13.3116	0.0952174	0.0908702	0.0959589	0.0932416	0.094792	0.0951367	0.102892	0.102317
P06837	Neuromodulin OS=Mus musculus OX=10090 GN=Gap43 PE=1 SV=1	Gap43 Basp2	astrocyte differentiation [GO:0048708]; axon choice point recognition [GO:0016198]; axon guidance [GO:0007411]; axon regeneration [GO:0031103]; cell fate commitment [GO:0045165]; radial glial cell differentiation [GO:0060019]; regulation of filopodium assembly [GO:0051489]; regulation of growth [GO:0040008]; regulation of postsynaptic specialization assembly [GO:0099150]; tissue regeneration [GO:…	axon [GO:0030424]; cell periphery [GO:0071944]; cytoplasm [GO:0005737]; dendrite [GO:0030425]; filopodium membrane [GO:0031527]; GABA-ergic synapse [GO:0098982]; growth cone membrane [GO:0032584]; perikaryon [GO:0043204]; plasma membrane [GO:0005886]; postsynaptic density [GO:0014069]; presynapse [GO:0098793]	88	30	29	203	0	15.1066	14.8083	14.8773	14.7745	13.285	13.2146	13.1746	13.2671	0.0902596	0.091437	0.0943227	0.0880257	0.102786	0.0951667	0.11057	0.113322
Q8VCE0	Sodium/potassium-transporting ATPase subunit alpha OS=Mus musculus OX=10090 GN=Atp1a3 PE=1 SV=1	Atp1a3	cellular response to amyloid-beta [GO:1904646]; cellular response to retinoic acid [GO:0071300]; cellular response to thyroid hormone stimulus [GO:0097067]; cerebral cortex development [GO:0021987]; intracellular potassium ion homeostasis [GO:0030007]; intracellular sodium ion homeostasis [GO:0006883]; neuron projection maintenance [GO:1990535]; potassium ion import across plasma membrane [GO:199…	calyx of Held [GO:0044305]; dendritic spine head [GO:0044327]; dendritic spine neck [GO:0044326]; endoplasmic reticulum [GO:0005783]; Golgi apparatus [GO:0005794]; myelin sheath [GO:0043209]; neuronal cell body [GO:0043025]; organelle membrane [GO:0031090]; presynaptic membrane [GO:0042734]; sodium:potassium-exchanging ATPase complex [GO:0005890]	48	48	31	356	0	12.7457	13.035	12.8899	12.7152	13.2685	13.2538	13.4696	13.5795	0.0827068	0.0819981	0.0812318	0.0825222	0.0777235	0.0804735	0.0914105	0.0950593
A0A6I8MX27	L-lactate dehydrogenase OS=Mus musculus OX=10090 GN=Ldhb PE=1 SV=1	Ldhb	lactate metabolic process [GO:0006089]; NAD metabolic process [GO:0019674]; pyruvate metabolic process [GO:0006090]; small molecule biosynthetic process [GO:0044283]	cytosol [GO:0005829]; membrane raft [GO:0045121]; mitochondrial inner membrane [GO:0005743]; oxidoreductase complex [GO:1990204]	68	24	20	141	0	11.3237	11.6163	11.529	11.4906	13.2396	13.2853	13.0467	13.0953	0.121239	0.118719	0.119719	0.118252	0.106367	0.106161	0.105826	0.109213
P68510	14-3-3 protein eta OS=Mus musculus OX=10090 GN=Ywhah PE=1 SV=2	Ywhah	cytoskeleton organization [GO:0007010]; glucocorticoid catabolic process [GO:0006713]; glucocorticoid receptor signaling pathway [GO:0042921]; intracellular protein transport [GO:0006886]; membrane depolarization during action potential [GO:0086010]; negative regulation of apoptotic process [GO:0043066]; negative regulation of dendrite morphogenesis [GO:0050774]; positive regulation of DNA-templa…	cerebellar granule cell to Purkinje cell synapse [GO:0150048]; cytoplasm [GO:0005737]; cytosol [GO:0005829]; glutamatergic synapse [GO:0098978]; intercalated disc [GO:0014704]; plasma membrane [GO:0005886]; presynapse [GO:0098793]; synapse [GO:0045202]	68	21	14	144	0	11.7404	11.8788	11.8415	11.851	13.2183	13.2574	13.0305	13.2443	0.115516	0.115791	0.123386	0.121094	0.127806	0.124634	0.123595	0.132316
Q9CZ13	Cytochrome b-c1 complex subunit 1, mitochondrial OS=Mus musculus OX=10090 GN=Uqcrc1 PE=1 SV=2	Uqcrc1	cellular respiration [GO:0045333]; mitochondrial electron transport, ubiquinol to cytochrome c [GO:0006122]; mitochondrial respiratory chain complex III assembly [GO:0034551]; response to activity [GO:0014823]; response to alkaloid [GO:0043279]	mitochondrial inner membrane [GO:0005743]; mitochondrial respiratory chain complex III [GO:0005750]; mitochondrion [GO:0005739]; myelin sheath [GO:0043209]	57	32	31	412	0	14.7062	14.6643	14.6467	14.5413	13.213	13.1671	13.277	13.2025	0.0983301	0.0939881	0.094648	0.0984955	0.111713	0.113558	0.111521	0.116362
P62984	Ubiquitin-60S ribosomal protein L40 OS=Mus musculus OX=10090 GN=Uba52 PE=1 SV=2	Uba52 Ubcep2	cytoplasmic translation [GO:0002181]; modification-dependent protein catabolic process [GO:0019941]; protein ubiquitination [GO:0016567]; translation at postsynapse [GO:0140242]; translation at presynapse [GO:0140236]	cytoplasm [GO:0005737]; cytosol [GO:0005829]; cytosolic large ribosomal subunit [GO:0022625]; cytosolic ribosome [GO:0022626]; cytosolic small ribosomal subunit [GO:0022627]; endoplasmic reticulum [GO:0005783]; myelin sheath [GO:0043209]; nucleoplasm [GO:0005654]; nucleus [GO:0005634]; plasma membrane [GO:0005886]; postsynapse [GO:0098794]; presynapse [GO:0098793]; ribosome [GO:0005840]; synapse …	60	11	1	120	0	12.4274	12.5271	12.439	12.5324	13.2116	13.202	13.1968	13.3211	0.103365	0.100966	0.101509	0.105068	0.0981943	0.0947487	0.0893233	0.102874
P28652	Calcium/calmodulin-dependent protein kinase type II subunit beta OS=Mus musculus OX=10090 GN=Camk2b PE=1 SV=2	Camk2b Camk2d	activation of meiosis involved in egg activation [GO:0060466]; apoptotic signaling pathway [GO:0097190]; calcium ion transport [GO:0006816]; cell differentiation [GO:0030154]; cell projection morphogenesis [GO:0048858]; G1/S transition of mitotic cell cycle [GO:0000082]; inhibitory G protein-coupled receptor phosphorylation [GO:0002030]; long-term synaptic potentiation [GO:0060291]; nervous syste…	calcium- and calmodulin-dependent protein kinase complex [GO:0005954]; cytoplasm [GO:0005737]; cytosol [GO:0005829]; dendrite [GO:0030425]; glutamatergic synapse [GO:0098978]; microtubule organizing center [GO:0005815]; neuron projection [GO:0043005]; perikaryon [GO:0043204]; postsynaptic density [GO:0014069]; sarcoplasmic reticulum membrane [GO:0033017]; spindle midzone [GO:0051233]	62	30	5	468	0	14.155	14.1952	14.4713	14.6503	13.2026	13.0697	13.1766	13.1295	0.0955419	0.0960873	0.0931943	0.0937047	0.107952	0.105962	0.112814	0.115574
P46660	Alpha-internexin OS=Mus musculus OX=10090 GN=Ina PE=1 SV=3	Ina	cell differentiation [GO:0030154]; cellular response to leukemia inhibitory factor [GO:1990830]; intermediate filament cytoskeleton organization [GO:0045104]; intermediate filament organization [GO:0045109]; nervous system development [GO:0007399]; neurofilament cytoskeleton organization [GO:0060052]; postsynaptic modulation of chemical synaptic transmission [GO:0099170]	cytoplasm [GO:0005737]; cytoplasmic ribonucleoprotein granule [GO:0036464]; glutamatergic synapse [GO:0098978]; intermediate filament [GO:0005882]; myelin sheath [GO:0043209]; neurofilament [GO:0005883]; postsynapse [GO:0098794]; postsynaptic density, intracellular component [GO:0099092]; postsynaptic intermediate filament cytoskeleton [GO:0099160]; Schaffer collateral - CA1 synapse [GO:0098685]	84	55	49	458	0	14.3786	14.4175	14.3898	14.3631	13.1939	13.1415	13.2851	13.1998	0.10898	0.0968871	0.106089	0.106671	0.113567	0.119498	0.123306	0.121887
A0A0N4SUX5	phosphopyruvate hydratase OS=Mus musculus OX=10090 GN=Eno2 PE=1 SV=1	Eno2	glycolytic process [GO:0006096]	phosphopyruvate hydratase complex [GO:0000015]	90	30	1	558	0	11.5697	11.8993	11.8253	11.8566	13.1923	13.1833	12.9738	13.0401	0.119413	0.112664	0.121303	0.114735	0.102756	0.11181	0.121198	0.119924
P26443	Glutamate dehydrogenase 1, mitochondrial OS=Mus musculus OX=10090 GN=Glud1 PE=1 SV=1	Glud1 Glud	cerebellum development [GO:0021549]; glutamate catabolic process [GO:0006538]; glutamine metabolic process [GO:0006541]; long-term memory [GO:0007616]; positive regulation of insulin secretion [GO:0032024]; response to aluminum ion [GO:0010044]; tricarboxylic acid metabolic process [GO:0072350]	cytoplasm [GO:0005737]; endoplasmic reticulum [GO:0005783]; mitochondrial inner membrane [GO:0005743]; mitochondrial matrix [GO:0005759]; mitochondrion [GO:0005739]	65	35	29	221	0	13.5034	13.5084	13.4828	13.491	13.175	13.1431	13.1551	13.1776	0.117683	0.10973	0.115286	0.11598	0.118075	0.117957	0.123765	0.122521
Q60932-2	Isoform Mt-VDAC1 of Voltage-dependent anion-selective channel protein 1 OS=Mus musculus OX=10090 GN=Vdac1	Vdac1 Vdac5	acetyl-CoA biosynthetic process from pyruvate [GO:0006086]; apoptotic process [GO:0006915]; behavioral fear response [GO:0001662]; chemical synaptic transmission [GO:0007268]; epithelial cell differentiation [GO:0030855]; learning [GO:0007612]; mitochondrial calcium ion transmembrane transport [GO:0006851]; monoatomic anion transport [GO:0006820]; negative regulation of apoptotic process [GO:0043…	membrane [GO:0016020]; membrane raft [GO:0045121]; mitochondrial inner membrane [GO:0005743]; mitochondrial membrane [GO:0031966]; mitochondrial nucleoid [GO:0042645]; mitochondrial outer membrane [GO:0005741]; mitochondrial permeability transition pore complex [GO:0005757]; mitochondrion [GO:0005739]; myelin sheath [GO:0043209]; plasma membrane [GO:0005886]; postsynaptic density membrane [GO:009…	87	27	26	504	0	14.9254	14.8277	14.8258	14.8417	13.1608	12.956	13.1886	13.0899	0.102912	0.101403	0.101647	0.097352	0.0992214	0.103367	0.100594	0.106398
P20029	Endoplasmic reticulum chaperone BiP OS=Mus musculus OX=10090 GN=Hspa5 PE=1 SV=3	Hspa5 Grp78	cellular response to antibiotic [GO:0071236]; cellular response to calcium ion [GO:0071277]; cellular response to cAMP [GO:0071320]; cellular response to gamma radiation [GO:0071480]; cellular response to glucose starvation [GO:0042149]; cellular response to interleukin-4 [GO:0071353]; cellular response to manganese ion [GO:0071287]; cellular response to nerve growth factor stimulus [GO:1990090];…	cell surface [GO:0009986]; COP9 signalosome [GO:0008180]; cytoplasm [GO:0005737]; cytosol [GO:0005829]; endoplasmic reticulum [GO:0005783]; endoplasmic reticulum chaperone complex [GO:0034663]; endoplasmic reticulum lumen [GO:0005788]; endoplasmic reticulum membrane [GO:0005789]; endoplasmic reticulum-Golgi intermediate compartment [GO:0005793]; extracellular region [GO:0005576]; intracellular me…	48	32	29	153	0	13.1304	13.1103	13.039	13.0018	13.1242	13.1481	13.0313	12.9929	0.116051	0.114503	0.109575	0.10965	0.105483	0.105153	0.109517	0.113698
Q9Z1G3	V-type proton ATPase subunit C 1 OS=Mus musculus OX=10090 GN=Atp6v1c1 PE=1 SV=4	Atp6v1c1 Atp6c Atp6c1 Vatc	synaptic vesicle lumen acidification [GO:0097401]	apical part of cell [GO:0045177]; ATPase complex [GO:1904949]; clathrin-coated vesicle membrane [GO:0030665]; cytoplasm [GO:0005737]; cytoplasmic vesicle [GO:0031410]; extrinsic component of synaptic vesicle membrane [GO:0098850]; plasma membrane [GO:0005886]; proton-transporting V-type ATPase complex [GO:0033176]; proton-transporting V-type ATPase, V1 domain [GO:0033180]; transmembrane transport…	76	31	31	154	0	12.959	13.0194	13.1048	13.0186	13.091	13.1045	13.0023	13.0361	0.11906	0.109164	0.111364	0.114823	0.113407	0.116844	0.111481	0.116826
P0DP27	Calmodulin-2 OS=Mus musculus OX=10090 GN=Calm2 PE=1 SV=1	Calm2 Cam2 CamC	autophagosome membrane docking [GO:0016240]; calcium-mediated signaling [GO:0019722]; cellular response to interferon-beta [GO:0035458]; cellular response to type II interferon [GO:0071346]; detection of calcium ion [GO:0005513]; establishment of protein localization to mitochondrial membrane [GO:0090151]; G2/M transition of mitotic cell cycle [GO:0000086]; mitochondrion-endoplasmic reticulum mem…	calcium channel complex [GO:0034704]; catalytic complex [GO:1902494]; centrosome [GO:0005813]; cytoplasm [GO:0005737]; growth cone [GO:0030426]; membrane [GO:0016020]; mitochondrial membrane [GO:0031966]; myelin sheath [GO:0043209]; neuron projection [GO:0043005]; nucleus [GO:0005634]; plasma membrane [GO:0005886]; protein-containing complex [GO:0032991]; sarcomere [GO:0030017]; spindle microtubu…	77	14	14	153	0	11.4876	11.5682	11.6499	11.8191	13.088	13.1632	12.8867	12.9808	0.147796	0.144509	0.142154	0.137295	0.115206	0.11675	0.109981	0.116393
Q9CZW5	Mitochondrial import receptor subunit TOM70 OS=Mus musculus OX=10090 GN=Tomm70 PE=1 SV=2	Tomm70 D16Wsu109e Tomm70a	activation of innate immune response [GO:0002218]; cellular response to virus [GO:0098586]; negative regulation of cell growth involved in cardiac muscle cell development [GO:0061052]; positive regulation of defense response to virus by host [GO:0002230]; positive regulation of interferon-beta production [GO:0032728]; positive regulation of protein import [GO:1904591]; protein import into mitocho…	mitochondrial outer membrane translocase complex [GO:0005742]; mitochondrion [GO:0005739]	64	33	33	212	0	14.5077	14.34	14.3925	14.3483	13.0635	12.9538	12.9757	12.9528	0.111699	0.105555	0.109481	0.109704	0.118172	0.122058	0.125131	0.1257
Q9CZU6	Citrate synthase, mitochondrial OS=Mus musculus OX=10090 GN=Cs PE=1 SV=1	Cs	acetyl-CoA metabolic process [GO:0006084]; carbohydrate metabolic process [GO:0005975]; citrate metabolic process [GO:0006101]; oxaloacetate metabolic process [GO:0006107]; tricarboxylic acid cycle [GO:0006099]	mitochondrial matrix [GO:0005759]; mitochondrion [GO:0005739]	60	26	16	345	0	13.9308	13.8428	13.8027	13.8896	13.0605	13.06	13.0035	13.0137	0.122667	0.112372	0.10975	0.115269	0.114878	0.114899	0.116336	0.117099
O35643	AP-1 complex subunit beta-1 OS=Mus musculus OX=10090 GN=Ap1b1 PE=1 SV=2	Ap1b1 Adtb1	basolateral protein secretion [GO:0110010]; clathrin coat assembly [GO:0048268]; determination of left/right symmetry [GO:0007368]; heart development [GO:0007507]; intracellular protein transport [GO:0006886]; kidney development [GO:0001822]; melanosome assembly [GO:1903232]; platelet dense granule organization [GO:0060155]; vesicle-mediated transport [GO:0016192]	AP-1 adaptor complex [GO:0030121]; cytosol [GO:0005829]; early endosome [GO:0005769]; Golgi apparatus [GO:0005794]; intracellular membrane-bounded organelle [GO:0043231]; lysosomal membrane [GO:0005765]; trans-Golgi network [GO:0005802]; trans-Golgi network membrane [GO:0032588]	61	47	23	182	0	12.772	12.8296	12.7771	12.8176	13.0246	13.0636	13.0431	13.0498	0.120943	0.10883	0.110203	0.109659	0.107605	0.110279	0.110366	0.114116
P58281	Dynamin-like 120 kDa protein, mitochondrial OS=Mus musculus OX=10090 GN=Opa1 PE=1 SV=1	Opa1	apoptotic process [GO:0006915]; calcium import into the mitochondrion [GO:0036444]; cellular senescence [GO:0090398]; GTP metabolic process [GO:0046039]; inner mitochondrial membrane organization [GO:0007007]; intracellular distribution of mitochondria [GO:0048312]; membrane tubulation [GO:0097749]; mitochondrial fusion [GO:0008053]; mitochondrial genome maintenance [GO:0000002]; mitochondrion mo…	cytoplasm [GO:0005737]; cytosol [GO:0005829]; dendrite [GO:0030425]; microtubule [GO:0005874]; mitochondrial crista [GO:0030061]; mitochondrial inner membrane [GO:0005743]; mitochondrial intermembrane space [GO:0005758]; mitochondrial membrane [GO:0031966]; mitochondrial outer membrane [GO:0005741]; mitochondrion [GO:0005739]; nucleoplasm [GO:0005654]	67	66	66	342	0	14.1369	13.9932	14.0584	14.1611	13.024	13.0323	13.0416	13.0008	0.100945	0.100467	0.0989915	0.102235	0.116731	0.118919	0.118584	0.122564
P14094	Sodium/potassium-transporting ATPase subunit beta-1 OS=Mus musculus OX=10090 GN=Atp1b1 PE=1 SV=1	Atp1b1 Atp4b	ATP metabolic process [GO:0046034]; cardiac muscle contraction [GO:0060048]; cell adhesion [GO:0007155]; establishment or maintenance of transmembrane electrochemical gradient [GO:0010248]; intracellular calcium ion homeostasis [GO:0006874]; intracellular potassium ion homeostasis [GO:0030007]; intracellular sodium ion homeostasis [GO:0006883]; membrane repolarization [GO:0086009]; metal ion tran…	apical plasma membrane [GO:0016324]; basolateral plasma membrane [GO:0016323]; caveola [GO:0005901]; intercalated disc [GO:0014704]; lateral plasma membrane [GO:0016328]; membrane [GO:0016020]; myelin sheath [GO:0043209]; organelle membrane [GO:0031090]; plasma membrane [GO:0005886]; sarcolemma [GO:0042383]; sodium:potassium-exchanging ATPase complex [GO:0005890]; sperm flagellum [GO:0036126]; T-…	51	19	19	159	0	12.2407	12.3367	12.3861	12.2271	13.0238	13.0851	13.1123	13.1903	0.128691	0.125263	0.126977	0.12583	0.118217	0.11894	0.131515	0.127295
P62814	V-type proton ATPase subunit B, brain isoform OS=Mus musculus OX=10090 GN=Atp6v1b2 PE=1 SV=1	Atp6v1b2 Atp6b2 Vat2	ATP metabolic process [GO:0046034]; synaptic vesicle lumen acidification [GO:0097401]; vacuolar acidification [GO:0007035]	apical plasma membrane [GO:0016324]; clathrin-coated vesicle membrane [GO:0030665]; cytoplasm [GO:0005737]; cytosol [GO:0005829]; extrinsic component of synaptic vesicle membrane [GO:0098850]; intracellular membrane-bounded organelle [GO:0043231]; melanosome [GO:0042470]; membrane [GO:0016020]; microvillus [GO:0005902]; myelin sheath [GO:0043209]; plasma membrane [GO:0005886]; ruffle [GO:0001726]…	87	37	37	466	0	12.9881	13.0499	13.1353	13.0445	12.9914	13.0308	12.9386	12.921	0.124326	0.11923	0.115074	0.117224	0.119633	0.116169	0.124094	0.12109
E9QLL2	dynamin GTPase OS=Mus musculus OX=10090 GN=Dnm3 PE=1 SV=1	Dnm3	negative regulation of dendritic spine morphogenesis [GO:0061002]; positive regulation of filopodium assembly [GO:0051491]; positive regulation of synaptic vesicle recycling [GO:1903423]; postsynaptic neurotransmitter receptor internalization [GO:0098884]	apical tubulobulbar complex [GO:0061828]; axon [GO:0030424]; basal tubulobulbar complex [GO:0061829]; dendritic spine head [GO:0044327]; glutamatergic synapse [GO:0098978]; Golgi apparatus [GO:0005794]; microtubule [GO:0005874]; perinuclear region of cytoplasm [GO:0048471]; postsynaptic density [GO:0014069]; postsynaptic endocytic zone membrane [GO:0098844]; synaptic cleft [GO:0043083]	49	45	22	197	0	13.0942	12.9783	12.9871	13.0326	12.9905	13.0566	12.8761	12.9518	0.102472	0.0991551	0.0994108	0.101261	0.10146	0.105568	0.105734	0.106273
P38647	Stress-70 protein, mitochondrial OS=Mus musculus OX=10090 GN=Hspa9 PE=1 SV=3	Hspa9 Grp75 Hsp74 Hspa9a	chaperone cofactor-dependent protein refolding [GO:0051085]; erythrocyte differentiation [GO:0030218]; iron-sulfur cluster assembly [GO:0016226]; negative regulation of cell death [GO:0060548]; negative regulation of erythrocyte differentiation [GO:0045647]; negative regulation of hematopoietic stem cell differentiation [GO:1902037]; negative regulation of hemopoiesis [GO:1903707]; protein autoph…	cytoplasm [GO:0005737]; mitochondrial matrix [GO:0005759]; mitochondrial nucleoid [GO:0042645]; mitochondrion [GO:0005739]; myelin sheath [GO:0043209]; nucleolus [GO:0005730]	53	35	34	123	0	12.2478	12.3799	12.3049	12.2521	12.9899	13.0329	13.005	13.0854	0.118874	0.109265	0.109367	0.11332	0.113167	0.117763	0.120018	0.121092
Q91VB8	Alpha globin 1 OS=Mus musculus OX=10090 GN=Hba-a1 PE=1 SV=1	Hba-a1 Glnc1 haemaglobin alpha 1 haemaglobin alpha 2 Hba-a2	erythrocyte development [GO:0048821]; in utero embryonic development [GO:0001701]; response to bacterium [GO:0009617]	extracellular space [GO:0005615]; haptoglobin-hemoglobin complex [GO:0031838]; hemoglobin complex [GO:0005833]	84	9	9	167	0	10.8499	11.1016	11.0366	11.1185	12.9882	12.7523	12.9397	13.0052	0.146901	0.155413	0.14729	0.158348	0.110561	0.119432	0.111833	0.116095
Q8CAQ8-2	Isoform 2 of MICOS complex subunit Mic60 OS=Mus musculus OX=10090 GN=Immt	Immt Mic60	cristae formation [GO:0042407]; mitochondrial calcium ion homeostasis [GO:0051560]; neuron cellular homeostasis [GO:0070050]	MICOS complex [GO:0061617]; mitochondrial inner membrane [GO:0005743]; mitochondrial intermembrane space [GO:0005758]; mitochondrion [GO:0005739]; myelin sheath [GO:0043209]	82	75	5	468	0	14.4683	14.3096	14.3828	14.4628	12.9859	12.9959	13.0643	13.0618	0.0997671	0.097314	0.0973358	0.0973175	0.110295	0.106393	0.106082	0.110645
Q3UHT7	ELKS/RAB6-interacting/CAST family member 2 OS=Mus musculus OX=10090 GN=Erc2 PE=1 SV=1	Erc2 D14Ertd171e		cytoplasm [GO:0005737]; presynapse [GO:0098793]	59	69	3	334	0	14.3943	14.2998	14.3775	14.405	12.979	12.9113	13.0349	12.9934	0.0835992	0.0874155	0.0851885	0.0882744	0.0978827	0.0974989	0.102663	0.110792
E9QB01	Neural cell adhesion molecule 1 OS=Mus musculus OX=10090 GN=Ncam1 PE=1 SV=2	Ncam1	cell adhesion [GO:0007155]	membrane [GO:0016020]	45	36	4	229	0	12.9984	12.9846	13.0041	12.9996	12.9703	13.0194	12.9775	12.9729	0.116801	0.106159	0.11115	0.113298	0.112187	0.112708	0.12179	0.114986
P17751	Triosephosphate isomerase OS=Mus musculus OX=10090 GN=Tpi1 PE=1 SV=5	Tpi1 Tpi	canonical glycolysis [GO:0061621]; gluconeogenesis [GO:0006094]; glucose metabolic process [GO:0006006]; glyceraldehyde-3-phosphate biosynthetic process [GO:0046166]; glyceraldehyde-3-phosphate metabolic process [GO:0019682]; glycerol catabolic process [GO:0019563]; glycolytic process [GO:0006096]; methylglyoxal biosynthetic process [GO:0019242]	cytosol [GO:0005829]; nucleus [GO:0005634]	88	19	19	170	0	11.4114	11.6487	11.5649	11.5724	12.9633	13.0199	12.9004	12.8423	0.141136	0.142529	0.135922	0.135158	0.108368	0.100835	0.113916	0.106732
P61982	14-3-3 protein gamma OS=Mus musculus OX=10090 GN=Ywhag PE=1 SV=2	Ywhag	cellular response to insulin stimulus [GO:0032869]; protein targeting [GO:0006605]; regulation of neuron differentiation [GO:0045664]; regulation of synaptic plasticity [GO:0048167]; signal transduction [GO:0007165]	cytoplasm [GO:0005737]; cytosol [GO:0005829]; myelin sheath [GO:0043209]; presynapse [GO:0098793]; synapse [GO:0045202]; vesicle [GO:0031982]	65	22	13	179	0	11.772	11.8802	11.8314	11.8593	12.9536	12.9938	12.8679	12.9578	0.101024	0.102029	0.100919	0.101049	0.0970262	0.0951509	0.0994698	0.100966
P15105	Glutamine synthetase OS=Mus musculus OX=10090 GN=Glul PE=1 SV=6	Glul Glns	ammonia assimilation cycle [GO:0019676]; angiogenesis [GO:0001525]; cell population proliferation [GO:0008283]; cellular response to starvation [GO:0009267]; glutamate metabolic process [GO:0006536]; glutamine biosynthetic process [GO:0006542]; positive regulation of epithelial cell proliferation [GO:0050679]; positive regulation of insulin secretion [GO:0032024]; positive regulation of synaptic …	axon terminus [GO:0043679]; cell body [GO:0044297]; cell projection [GO:0042995]; cytoplasm [GO:0005737]; cytosol [GO:0005829]; glial cell projection [GO:0097386]; intracellular membrane-bounded organelle [GO:0043231]; mitochondrion [GO:0005739]; myelin sheath [GO:0043209]; neuron projection [GO:0043005]; perikaryon [GO:0043204]; plasma membrane [GO:0005886]; protein-containing complex [GO:003299…	57	25	25	188	0	12.3859	12.3843	12.4062	12.4363	12.9376	12.9379	12.7904	12.8476	0.120567	0.116092	0.119986	0.118887	0.121423	0.116423	0.113875	0.117911
P05063	Fructose-bisphosphate aldolase C OS=Mus musculus OX=10090 GN=Aldoc PE=1 SV=4	Aldoc Aldo3 Scrg2	aging [GO:0007568]; apoptotic process [GO:0006915]; epithelial cell differentiation [GO:0030855]; fructose 1,6-bisphosphate metabolic process [GO:0030388]; gluconeogenesis [GO:0006094]; glycolytic process [GO:0006096]	axon [GO:0030424]; cytoplasm [GO:0005737]; cytosol [GO:0005829]; mitochondrion [GO:0005739]; postsynaptic cytosol [GO:0099524]	83	34	28	184	0	12.0043	12.0903	12.0947	12.0716	12.9365	12.996	12.9831	13.0765	0.118626	0.115585	0.110158	0.121619	0.115584	0.116363	0.115464	0.121702
O35874	Neutral amino acid transporter A OS=Mus musculus OX=10090 GN=Slc1a4 PE=1 SV=1	Slc1a4 Asct1 Satt	cognition [GO:0050890]; hydroxyproline transport [GO:0034589]; L-alanine import across plasma membrane [GO:1904273]; L-alanine transport [GO:0015808]; L-aspartate import across plasma membrane [GO:0140009]; L-glutamate transmembrane transport [GO:0015813]; L-serine import across plasma membrane [GO:1903812]; L-serine transport [GO:0015825]; proline transport [GO:0015824]; serine import across pla…	centrosome [GO:0005813]; dendrite [GO:0030425]; intermediate filament [GO:0005882]; melanosome [GO:0042470]; membrane [GO:0016020]; neuronal cell body [GO:0043025]; plasma membrane [GO:0005886]	13	5	3	15	0	13.4268	13.0914	13.0108	13.2393	12.929	12.965	12.7578	12.9282	0.112464	0.107772	0.107269	0.110593	0.107597	0.107193	0.116285	0.117488
E9QPX3	NADH dehydrogenase [ubiquinone] iron-sulfur protein 4, mitochondrial OS=Mus musculus OX=10090 GN=Ndufs4 PE=1 SV=1	Ndufs4	brain development [GO:0007420]; cellular respiration [GO:0045333]; mitochondrial respiratory chain complex I assembly [GO:0032981]; positive regulation of fibroblast proliferation [GO:0048146]; reactive oxygen species metabolic process [GO:0072593]; regulation of protein phosphorylation [GO:0001932]; response to cAMP [GO:0051591]	mitochondrial respiratory chain complex I [GO:0005747]	61	13	13	77	0	14.6108	14.4582	14.4791	14.4522	12.9164	12.7603	12.8161	12.8249	0.0945762	0.105919	0.0980482	0.0957427	0.108984	0.110884	0.116351	0.121073
B1ARU4	Microtubule-actin crosslinking factor 1 OS=Mus musculus OX=10090 GN=Macf1 PE=1 SV=1	Macf1	intermediate filament cytoskeleton organization [GO:0045104]	cell projection [GO:0042995]; cytoplasm [GO:0005737]; membrane [GO:0016020]; microtubule [GO:0005874]	19	111	1	201	0	13.4402	13.5741	13.5658	13.582	12.9141	12.8685	12.9842	12.9259	0.0919505	0.0938459	0.0855964	0.0931985	0.0991694	0.0983322	0.108523	0.108104
P07724	Albumin OS=Mus musculus OX=10090 GN=Alb PE=1 SV=3	Alb Alb-1 Alb1	cellular response to starvation [GO:0009267]; maintenance of mitochondrion location [GO:0051659]; negative regulation of apoptotic process [GO:0043066]; positive regulation of circadian sleep/wake cycle, non-REM sleep [GO:0046010]	basement membrane [GO:0005604]; cytoplasm [GO:0005737]; endoplasmic reticulum [GO:0005783]; extracellular exosome [GO:0070062]; extracellular region [GO:0005576]; extracellular space [GO:0005615]; Golgi apparatus [GO:0005794]; myelin sheath [GO:0043209]; protein-containing complex [GO:0032991]	72	37	37	201	0	11.3848	11.5295	11.4687	11.4916	12.8969	12.7683	12.873	12.7248	0.131577	0.124352	0.128693	0.126476	0.103765	0.106251	0.116676	0.114493
Q9DBG3	AP-2 complex subunit beta OS=Mus musculus OX=10090 GN=Ap2b1 PE=1 SV=1	Ap2b1 Clapb1	aorta development [GO:0035904]; cardiac septum development [GO:0003279]; clathrin coat assembly [GO:0048268]; clathrin-dependent endocytosis [GO:0072583]; coronary vasculature development [GO:0060976]; heart development [GO:0007507]; intracellular protein transport [GO:0006886]; kidney development [GO:0001822]; negative regulation of neuron death [GO:1901215]; neurotransmitter receptor internaliz…	AP-2 adaptor complex [GO:0030122]; clathrin adaptor complex [GO:0030131]; clathrin coat [GO:0030118]; cytoplasmic side of plasma membrane [GO:0009898]; extrinsic component of presynaptic endocytic zone membrane [GO:0098894]; glutamatergic synapse [GO:0098978]; postsynapse [GO:0098794]; synapse [GO:0045202]	61	51	27	307	0	12.8489	12.8353	12.7709	12.8558	12.8928	12.9076	12.7755	12.8662	0.121103	0.107541	0.114799	0.123172	0.121741	0.120262	0.11699	0.121016
Q9Z1R9	Protease, serine 1 (trypsin 1) OS=Mus musculus OX=10090 GN=Prss1 PE=1 SV=1	Prss1 Trygn16 trypsinogen	collagen catabolic process [GO:0030574]; proteolysis [GO:0006508]	collagen-containing extracellular matrix [GO:0062023]; extracellular region [GO:0005576]; extracellular space [GO:0005615]	14	3	2	105	0	13.2705	12.9393	12.9757	13.001	12.8701	12.9918	12.6128	12.6835	0.0847708	0.0726657	0.0780375	0.0804462	0.0778281	0.0786648	0.0824995	0.0898842
A0A0A0MQA5	Tubulin alpha chain (Fragment) OS=Mus musculus OX=10090 GN=Tuba4a PE=1 SV=1	Tuba4a	microtubule-based process [GO:0007017]	cytoplasm [GO:0005737]; microtubule [GO:0005874]	69	38	11	820	0	11.6938	11.906	12.0602	12.5456	12.8606	12.9439	12.7046	12.8474	0.114908	0.112422	0.110811	0.113625	0.122298	0.112483	0.105218	0.120729
D3Z7P3	Glutaminase kidney isoform, mitochondrial OS=Mus musculus OX=10090 GN=Gls PE=1 SV=1	Gls Gls1 Kiaa0838	chemical synaptic transmission [GO:0007268]; glutamate biosynthetic process [GO:0006537]; glutamine catabolic process [GO:0006543]; intracellular glutamate homeostasis [GO:0090461]; protein homotetramerization [GO:0051289]; regulation of respiratory gaseous exchange by nervous system process [GO:0002087]; suckling behavior [GO:0001967]	cytosol [GO:0005829]; mitochondrial matrix [GO:0005759]; mitochondrion [GO:0005739]; synapse [GO:0045202]	44	21	21	72	0	11.7201	11.7779	11.7761	11.7873	12.8591	13.0127	12.8374	12.9018	0.0973095	0.0978547	0.0928646	0.093503	0.0903248	0.0968791	0.0941409	0.0914588
Q9D0M5	Dynein light chain 2, cytoplasmic OS=Mus musculus OX=10090 GN=Dynll2 PE=1 SV=1	Dynll2 Dlc2	microtubule-based process [GO:0007017]	9+0 non-motile cilium [GO:0097731]; centrosome [GO:0005813]; cytoplasm [GO:0005737]; cytoplasmic dynein complex [GO:0005868]; cytoskeleton [GO:0005856]; glutamatergic synapse [GO:0098978]; microtubule [GO:0005874]; myosin V complex [GO:0031475]; postsynapse [GO:0098794]; postsynaptic density [GO:0014069]	79	7	2	111	0	13.8081	13.6859	13.7046	13.6855	12.8303	12.8687	12.9671	12.956	0.10596	0.0998569	0.102605	0.101774	0.110696	0.111792	0.119168	0.118501
Q9Z2Q6	Septin-5 OS=Mus musculus OX=10090 GN=Septin5 PE=1 SV=2	Septin5 Pnutl1 Sept5	adult behavior [GO:0030534]; cytoskeleton-dependent cytokinesis [GO:0061640]; positive regulation of exocytosis [GO:0045921]; regulation of exocytosis [GO:0017157]; regulation of synaptic vesicle docking [GO:0099148]; social behavior [GO:0035176]	axon terminus [GO:0043679]; calyx of Held [GO:0044305]; cell cortex [GO:0005938]; cell division site [GO:0032153]; cleavage furrow [GO:0032154]; microtubule cytoskeleton [GO:0015630]; plasma membrane [GO:0005886]; presynapse [GO:0098793]; septin complex [GO:0031105]; septin ring [GO:0005940]; stress fiber [GO:0001725]; synapse [GO:0045202]; synaptic vesicle [GO:0008021]; terminal bouton [GO:00431…	62	27	1	210	0	13.9414	13.8662	13.8301	13.697	12.8226	12.7558	12.7218	12.7029	0.0955696	0.0991779	0.0965222	0.0998555	0.0992775	0.100561	0.104682	0.109524
P17426	AP-2 complex subunit alpha-1 OS=Mus musculus OX=10090 GN=Ap2a1 PE=1 SV=1	Ap2a1 Adtaa Clapa1	clathrin-dependent endocytosis [GO:0072583]; intracellular protein transport [GO:0006886]; negative regulation of hyaluronan biosynthetic process [GO:1900126]; positive regulation of neuron projection development [GO:0010976]; positive regulation of receptor-mediated endocytosis [GO:0048260]; postsynaptic neurotransmitter receptor internalization [GO:0098884]; vesicle-mediated transport [GO:00161…	AP-2 adaptor complex [GO:0030122]; apical plasma membrane [GO:0016324]; basolateral plasma membrane [GO:0016323]; clathrin-coated vesicle [GO:0030136]; cytoplasmic side of plasma membrane [GO:0009898]; filopodium tip [GO:0032433]; membrane coat [GO:0030117]; postsynapse [GO:0098794]; protein-containing complex [GO:0032991]; secretory granule [GO:0030141]	65	59	38	304	0	12.723	12.9144	12.832	12.8086	12.8124	12.802	12.8517	12.7149	0.11442	0.111444	0.118242	0.112118	0.10834	0.120982	0.123877	0.120704
P05201	Aspartate aminotransferase, cytoplasmic OS=Mus musculus OX=10090 GN=Got1 PE=1 SV=3	Got1	2-oxoglutarate metabolic process [GO:0006103]; aspartate biosynthetic process [GO:0006532]; aspartate catabolic process [GO:0006533]; aspartate metabolic process [GO:0006531]; cellular response to insulin stimulus [GO:0032869]; cellular response to mechanical stimulus [GO:0071260]; dicarboxylic acid metabolic process [GO:0043648]; fatty acid homeostasis [GO:0055089]; gluconeogenesis [GO:0006094];…	axon terminus [GO:0043679]; cytoplasm [GO:0005737]; cytosol [GO:0005829]; lysosome [GO:0005764]; nucleoplasm [GO:0005654]	66	31	31	138	0	11.3401	11.6391	11.5355	11.5062	12.8109	12.7607	12.7151	12.7348	0.136877	0.12217	0.121861	0.128047	0.118591	0.121043	0.128251	0.12148
Q3UH59	Myosin, heavy polypeptide 10, non-muscle OS=Mus musculus OX=10090 GN=Myh10 PE=1 SV=1	Myh10	actin filament-based movement [GO:0030048]; actomyosin structure organization [GO:0031032]; mitotic cytokinesis [GO:0000281]; positive regulation of protein secretion [GO:0050714]	cell cortex [GO:0005938]; cleavage furrow [GO:0032154]; cytosol [GO:0005829]; midbody [GO:0030496]; myosin II complex [GO:0016460]; myosin II filament [GO:0097513]; polysome [GO:0005844]; stress fiber [GO:0001725]	56	111	84	286	0	13.3046	13.4373	13.5795	13.6856	12.8103	12.8515	12.937	12.8856	0.0973694	0.0942261	0.092674	0.0948531	0.0917714	0.0971734	0.105321	0.101453
Q9Z2I9	Succinate--CoA ligase [ADP-forming] subunit beta, mitochondrial OS=Mus musculus OX=10090 GN=Sucla2 PE=1 SV=2	Sucla2	succinate metabolic process [GO:0006105]; succinyl-CoA metabolic process [GO:0006104]; tricarboxylic acid cycle [GO:0006099]	mitochondrion [GO:0005739]; myelin sheath [GO:0043209]; succinate-CoA ligase complex [GO:0042709]; succinate-CoA ligase complex (ADP-forming) [GO:0009361]	61	25	25	117	0	12.1746	12.2824	12.2179	12.3394	12.8011	12.8328	12.8079	12.8086	0.102646	0.108067	0.101761	0.0997485	0.1097	0.103826	0.108641	0.10959
D3YZU4	SH3 and multiple ankyrin repeat domains 1 OS=Mus musculus OX=10090 GN=Shank1 PE=1 SV=1	Shank1	synapse organization [GO:0050808]	cytoplasm [GO:0005737]; plasma membrane [GO:0005886]; plasma membrane bounded cell projection [GO:0120025]; postsynaptic density [GO:0014069]	46	74	1	267	0	13.904	13.9217	13.9482	13.9385	12.7818	12.7208	12.954	12.7223	0.107025	0.111028	0.111256	0.113259	0.124539	0.119899	0.120503	0.123206
P11499	Heat shock protein HSP 90-beta OS=Mus musculus OX=10090 GN=Hsp90ab1 PE=1 SV=3	Hsp90ab1 Hsp84 Hsp84-1 Hspcb	axon extension [GO:0048675]; cellular response to heat [GO:0034605]; cellular response to interleukin-4 [GO:0071353]; central nervous system neuron axonogenesis [GO:0021955]; chaperone-mediated protein complex assembly [GO:0051131]; establishment of cell polarity [GO:0030010]; negative regulation of apoptotic process [GO:0043066]; negative regulation of complement-dependent cytotoxicity [GO:19036…	apical plasma membrane [GO:0016324]; aryl hydrocarbon receptor complex [GO:0034751]; axonal growth cone [GO:0044295]; basolateral plasma membrane [GO:0016323]; brush border membrane [GO:0031526]; cell surface [GO:0009986]; COP9 signalosome [GO:0008180]; cytoplasm [GO:0005737]; cytosol [GO:0005829]; dendritic growth cone [GO:0044294]; dynein axonemal particle [GO:0120293]; extracellular region [GO…	64	42	25	223	0	11.4758	11.7292	11.6614	11.6946	12.7691	12.8886	12.8837	12.8912	0.118863	0.107488	0.113647	0.108592	0.0963244	0.0964296	0.110288	0.110201
P63038	60 kDa heat shock protein, mitochondrial OS=Mus musculus OX=10090 GN=Hspd1 PE=1 SV=1	Hspd1 Hsp60	activation of cysteine-type endopeptidase activity involved in apoptotic process [GO:0006919]; apoptotic mitochondrial changes [GO:0008637]; B cell activation [GO:0042113]; B cell proliferation [GO:0042100]; biological process involved in interaction with symbiont [GO:0051702]; cellular response to interleukin-7 [GO:0098761]; isotype switching to IgG isotypes [GO:0048291]; mitochondrial unfolded …	cell surface [GO:0009986]; clathrin-coated pit [GO:0005905]; coated vesicle [GO:0030135]; cytoplasm [GO:0005737]; cytosol [GO:0005829]; early endosome [GO:0005769]; extracellular exosome [GO:0070062]; extracellular space [GO:0005615]; Golgi apparatus [GO:0005794]; Golgi cisterna [GO:0031985]; intracellular membrane-bounded organelle [GO:0043231]; lipopolysaccharide receptor complex [GO:0046696]; …	72	36	36	214	0	11.8774	12.0904	12.0335	11.9894	12.7556	12.8061	12.847	12.829	0.116346	0.115272	0.115951	0.118309	0.114654	0.112846	0.116209	0.122126
Q02053	Ubiquitin-like modifier-activating enzyme 1 OS=Mus musculus OX=10090 GN=Uba1 PE=1 SV=1	Uba1 Sbx Ube1 Ube1ax Ube1x	DNA damage response [GO:0006974]; protein ubiquitination [GO:0016567]; ubiquitin-dependent protein catabolic process [GO:0006511]	cytoplasm [GO:0005737]; cytosol [GO:0005829]; desmosome [GO:0030057]; endosome membrane [GO:0010008]; heterochromatin [GO:0000792]; lysosomal membrane [GO:0005765]; mitochondrion [GO:0005739]; nucleoplasm [GO:0005654]; nucleus [GO:0005634]; rough endoplasmic reticulum membrane [GO:0030867]	54	45	45	163	0	11.3089	11.5461	11.5192	11.6531	12.7539	12.7161	12.6746	12.6974	0.124606	0.125417	0.130865	0.134612	0.133568	0.123722	0.13105	0.139185
Q9D6M3	Mitochondrial glutamate carrier 1 OS=Mus musculus OX=10090 GN=Slc25a22 PE=1 SV=1	Slc25a22 Gc1	aspartate transmembrane transport [GO:0015810]; L-glutamate transmembrane transport [GO:0015813]; malate-aspartate shuttle [GO:0043490]; regulation of insulin secretion [GO:0050796]	mitochondrial inner membrane [GO:0005743]; mitochondrion [GO:0005739]	93	25	22	246	0	13.8347	13.8284	13.8253	13.7221	12.7535	12.7077	12.7543	12.6717	0.117113	0.107718	0.110382	0.11091	0.126264	0.123705	0.125705	0.127501
P84091	AP-2 complex subunit mu OS=Mus musculus OX=10090 GN=Ap2m1 PE=1 SV=1	Ap2m1 Clapm1	clathrin-dependent endocytosis [GO:0072583]; intracellular protein transport [GO:0006886]; negative regulation of protein localization to plasma membrane [GO:1903077]; positive regulation of receptor internalization [GO:0002092]; positive regulation of synaptic vesicle endocytosis [GO:1900244]; postsynaptic neurotransmitter receptor internalization [GO:0098884]; protein-containing complex assembl…	AP-2 adaptor complex [GO:0030122]; clathrin-coated pit [GO:0005905]; cytoplasmic side of plasma membrane [GO:0009898]; cytoplasmic vesicle [GO:0031410]; extrinsic component of presynaptic endocytic zone membrane [GO:0098894]; glutamatergic synapse [GO:0098978]; mitochondrion [GO:0005739]; plasma membrane [GO:0005886]; postsynapse [GO:0098794]; secretory granule [GO:0030141]; synapse [GO:0045202]	69	29	29	142	0	12.784	12.8489	12.792	12.8398	12.7377	12.7727	12.6502	12.7128	0.101476	0.0961468	0.0979171	0.0961874	0.0945434	0.0958619	0.0913575	0.101041
A0A1B0GSX0	L-lactate dehydrogenase OS=Mus musculus OX=10090 GN=Ldha PE=1 SV=1	Ldha	lactate metabolic process [GO:0006089]; pyruvate metabolic process [GO:0006090]; small molecule biosynthetic process [GO:0044283]	cytoplasm [GO:0005737]; oxidoreductase complex [GO:1990204]	62	24	20	133	0	11.0276	11.2319	11.1445	11.1868	12.7034	12.7934	12.5657	12.6652	0.138143	0.132789	0.134161	0.132445	0.121274	0.126352	0.119	0.122404
P06745	Glucose-6-phosphate isomerase OS=Mus musculus OX=10090 GN=Gpi PE=1 SV=4	Gpi Gpi1	canonical glycolysis [GO:0061621]; carbohydrate metabolic process [GO:0005975]; erythrocyte homeostasis [GO:0034101]; gluconeogenesis [GO:0006094]; glucose 6-phosphate metabolic process [GO:0051156]; glucose homeostasis [GO:0042593]; glycolytic process [GO:0006096]; glycolytic process through glucose-6-phosphate [GO:0061620]; in utero embryonic development [GO:0001701]; learning or memory [GO:000…	ciliary membrane [GO:0060170]; cytoplasm [GO:0005737]; cytosol [GO:0005829]; extracellular space [GO:0005615]; myelin sheath [GO:0043209]; neuron projection [GO:0043005]; nucleoplasm [GO:0005654]; plasma membrane [GO:0005886]	57	27	27	153	0	11.2074	11.3263	11.3031	11.3206	12.7023	12.7149	12.6484	12.7556	0.138684	0.141961	0.144021	0.145532	0.131762	0.129602	0.134884	0.136949
Q9DB20	ATP synthase subunit O, mitochondrial OS=Mus musculus OX=10090 GN=Atp5po PE=1 SV=1	Atp5po Atp5o D12Wsu28e	ATP biosynthetic process [GO:0006754]; ATP metabolic process [GO:0046034]; proton motive force-driven mitochondrial ATP synthesis [GO:0042776]	cell surface [GO:0009986]; mitochondrial proton-transporting ATP synthase complex [GO:0005753]; mitochondrial proton-transporting ATP synthase complex, coupling factor F(o) [GO:0000276]; mitochondrial proton-transporting ATP synthase, stator stalk [GO:0000274]; mitochondrion [GO:0005739]; myelin sheath [GO:0043209]; plasma membrane [GO:0005886]; proton-transporting ATP synthase complex, catalytic…	67	15	15	170	0	13.2834	13.2319	13.1327	12.9643	12.6997	12.727	12.594	12.6515	0.123193	0.116189	0.11934	0.135818	0.131218	0.138939	0.134912	0.142587
G5E829	Plasma membrane calcium-transporting ATPase 1 OS=Mus musculus OX=10090 GN=Atp2b1 PE=1 SV=1	Atp2b1	aging [GO:0007568]; brain development [GO:0007420]; calcium ion export [GO:1901660]; calcium ion export across plasma membrane [GO:1990034]; calcium ion transport [GO:0006816]; cellular response to corticosterone stimulus [GO:0071386]; cellular response to vitamin D [GO:0071305]; intracellular calcium ion homeostasis [GO:0006874]; negative regulation of cytokine production [GO:0001818]; negative …	apical part of cell [GO:0045177]; apical plasma membrane [GO:0016324]; basolateral plasma membrane [GO:0016323]; cytoplasmic side of plasma membrane [GO:0009898]; dendrite membrane [GO:0032590]; dendritic spine membrane [GO:0032591]; GABA-ergic synapse [GO:0098982]; glutamatergic synapse [GO:0098978]; immunological synapse [GO:0001772]; intracellular membrane-bounded organelle [GO:0043231]; membr…	45	57	26	258	0	12.4214	12.394	12.3709	12.58	12.6855	12.7911	12.7618	12.8536	0.096335	0.101293	0.0940242	0.0969886	0.0904814	0.0939656	0.104919	0.0974773
D3Z656	phosphoinositide 5-phosphatase OS=Mus musculus OX=10090 GN=Synj1 PE=1 SV=1	Synj1	brain development [GO:0007420]; learning [GO:0007612]; phosphatidylinositol dephosphorylation [GO:0046856]; positive regulation of endosome organization [GO:1904980]; positive regulation of gliogenesis [GO:0014015]; positive regulation of receptor-mediated endocytosis [GO:0048260]; response to cytokine [GO:0034097]; response to retinoic acid [GO:0032526]; synaptic vesicle endocytosis [GO:0048488]	clathrin coat of coated pit [GO:0030132]; microtubule [GO:0005874]; neuron projection [GO:0043005]; parallel fiber to Purkinje cell synapse [GO:0098688]; presynapse [GO:0098793]; synaptic membrane [GO:0097060]	42	59	59	201	0	12.7374	12.7673	12.734	12.7167	12.6638	12.6894	12.6081	12.6476	0.0945103	0.0836826	0.0901164	0.0870586	0.0919792	0.0904115	0.0948548	0.0960101
P35486	Pyruvate dehydrogenase E1 component subunit alpha, somatic form, mitochondrial OS=Mus musculus OX=10090 GN=Pdha1 PE=1 SV=1	Pdha1 Pdha-1	acetyl-CoA biosynthetic process from pyruvate [GO:0006086]; glucose metabolic process [GO:0006006]; tricarboxylic acid cycle [GO:0006099]	catalytic complex [GO:1902494]; mitochondrial pyruvate dehydrogenase complex [GO:0005967]; mitochondrion [GO:0005739]; myelin sheath [GO:0043209]; nucleolus [GO:0005730]; pyruvate dehydrogenase complex [GO:0045254]	63	32	31	212	0	13.3338	13.2594	13.3101	13.2494	12.6515	12.6491	12.5851	12.5801	0.10708	0.0949091	0.0989219	0.106588	0.105813	0.100332	0.105019	0.103594
Q8QZT1	Acetyl-CoA acetyltransferase, mitochondrial OS=Mus musculus OX=10090 GN=Acat1 PE=1 SV=1	Acat1	acetyl-CoA biosynthetic process [GO:0006085]; acetyl-CoA catabolic process [GO:0046356]; adipose tissue development [GO:0060612]; brain development [GO:0007420]; coenzyme A biosynthetic process [GO:0015937]; coenzyme A metabolic process [GO:0015936]; fatty acid beta-oxidation [GO:0006635]; isoleucine catabolic process [GO:0006550]; ketone body catabolic process [GO:0046952]; liver development [GO…	endoplasmic reticulum [GO:0005783]; mitochondrial inner membrane [GO:0005743]; mitochondrial matrix [GO:0005759]; mitochondrion [GO:0005739]	72	23	23	200	0	13.3587	13.2242	13.2235	13.3706	12.6161	12.676	12.6343	12.7581	0.134512	0.128094	0.125752	0.130099	0.13374	0.13492	0.141999	0.13795
A2AQR0	Glycerol-3-phosphate dehydrogenase OS=Mus musculus OX=10090 GN=Gpd2 PE=1 SV=1	Gpd2	glycerol-3-phosphate metabolic process [GO:0006072]	glycerol-3-phosphate dehydrogenase complex [GO:0009331]; mitochondrion [GO:0005739]	75	48	48	269	0	13.1108	13.0613	13.1388	13.2377	12.6122	12.6052	12.6087	12.5902	0.106837	0.112593	0.11582	0.114039	0.121224	0.118511	0.120327	0.118284
B9EKR1	Receptor-type tyrosine-protein phosphatase zeta OS=Mus musculus OX=10090 GN=Ptprz1 PE=1 SV=1	Ptprz1	axonal fasciculation [GO:0007413]; axonogenesis [GO:0007409]; hematopoietic progenitor cell differentiation [GO:0002244]; learning or memory [GO:0007611]; negative regulation of cell population proliferation [GO:0008285]; negative regulation of cell-substrate adhesion [GO:0010812]; negative regulation of dendrite development [GO:2000171]; negative regulation of neuron apoptotic process [GO:004352…	axon [GO:0030424]; cytoplasm [GO:0005737]; dendrite [GO:0030425]; dendritic spine [GO:0043197]; extracellular matrix [GO:0031012]; extracellular space [GO:0005615]; filopodium [GO:0030175]; glutamatergic synapse [GO:0098978]; growth cone [GO:0030426]; lamellipodium [GO:0030027]; membrane [GO:0016020]; neuronal cell body [GO:0043025]; perineuronal net [GO:0072534]; plasma membrane [GO:0005886]; po…	10	20	20	159	0	13.3902	13.4184	13.4984	13.5108	12.6122	12.5815	12.6997	12.6768	0.101438	0.1009	0.101624	0.102567	0.110252	0.108848	0.110982	0.115711
Q61301-3	Isoform 3 of Catenin alpha-2 OS=Mus musculus OX=10090 GN=Ctnna2	Ctnna2 Catna2	axonogenesis [GO:0007409]; brain morphogenesis [GO:0048854]; cell migration [GO:0016477]; cell-cell adhesion [GO:0098609]; dendrite morphogenesis [GO:0048813]; modification of postsynaptic actin cytoskeleton [GO:0098885]; negative regulation of Arp2/3 complex-mediated actin nucleation [GO:0034316]; prepulse inhibition [GO:0060134]; radial glia guided migration of Purkinje cell [GO:0021942]; regul…	actin cytoskeleton [GO:0015629]; adherens junction [GO:0005912]; axon [GO:0030424]; basolateral plasma membrane [GO:0016323]; catenin complex [GO:0016342]; cytoplasm [GO:0005737]; extrinsic component of postsynaptic membrane [GO:0098890]; extrinsic component of presynaptic membrane [GO:0098888]; hippocampal mossy fiber to CA3 synapse [GO:0098686]; lamellipodium [GO:0030027]; nucleus [GO:0005634];…	69	53	40	243	0	13.6682	13.6084	13.7365	13.678	12.612	12.5537	12.5924	12.5174	0.106754	0.104333	0.103663	0.105747	0.112827	0.115652	0.116241	0.119459
Q9Z0E0	Neurochondrin OS=Mus musculus OX=10090 GN=Ncdn PE=1 SV=1	Ncdn Kiaa0607 Sfap75	bone resorption [GO:0045453]; neuron projection development [GO:0031175]; regulation of neuronal synaptic plasticity [GO:0048168]	cytosol [GO:0005829]; dendrite [GO:0030425]; endosome membrane [GO:0010008]; membrane [GO:0016020]; neuron projection [GO:0043005]; neuronal cell body [GO:0043025]; perikaryon [GO:0043204]; postsynapse [GO:0098794]	48	31	31	149	0	11.2508	11.4739	11.3853	11.4565	12.6048	12.6435	12.4145	12.4775	0.127847	0.143781	0.14468	0.145536	0.148737	0.150087	0.143343	0.150102
P61264	Syntaxin-1B OS=Mus musculus OX=10090 GN=Stx1b PE=1 SV=1	Stx1b Stx1b1 Stx1b2	calcium ion-regulated exocytosis of neurotransmitter [GO:0048791]; exocytic insertion of neurotransmitter receptor to postsynaptic membrane [GO:0098967]; intracellular protein transport [GO:0006886]; negative regulation of macropinocytosis [GO:1905302]; negative regulation of neuron projection development [GO:0010977]; negative regulation of synaptic vesicle recycling [GO:1903422]; positive regul…	axon [GO:0030424]; centrosome [GO:0005813]; cytoplasm [GO:0005737]; endomembrane system [GO:0012505]; membrane [GO:0016020]; neuromuscular junction [GO:0031594]; nuclear lamina [GO:0005652]; nucleoplasm [GO:0005654]; nucleus [GO:0005634]; plasma membrane [GO:0005886]; presynapse [GO:0098793]; presynaptic active zone membrane [GO:0048787]; presynaptic membrane [GO:0042734]; SNARE complex [GO:00312…	66	25	22	116	0	12.3549	12.303	12.3026	12.3591	12.5964	12.6532	12.4204	12.5024	0.105767	0.103822	0.109577	0.10294	0.0928483	0.09636	0.0990678	0.102489
P62897	Cytochrome c, somatic OS=Mus musculus OX=10090 GN=Cycs PE=1 SV=2	Cycs	activation of cysteine-type endopeptidase activity [GO:0097202]; activation of cysteine-type endopeptidase activity involved in apoptotic process by cytochrome c [GO:0008635]; apoptotic process [GO:0006915]; hydrogen peroxide metabolic process [GO:0042743]; intrinsic apoptotic signaling pathway [GO:0097193]; mitochondrial electron transport, cytochrome c to oxygen [GO:0006123]; mitochondrial elec…	apoptosome [GO:0043293]; cytosol [GO:0005829]; mitochondrial intermembrane space [GO:0005758]; mitochondrion [GO:0005739]; myelin sheath [GO:0043209]; nucleus [GO:0005634]; respirasome [GO:0070469]	72	12	12	181	0	14.1337	13.8951	14.0018	14.0618	12.5933	12.5725	12.5472	12.5089	0.0992516	0.0983155	0.0967638	0.100596	0.11765	0.120383	0.119922	0.121923
P67778	Prohibitin 1 OS=Mus musculus OX=10090 GN=Phb1 PE=1 SV=1	Phb1 Phb	activation of phospholipase C activity [GO:0007202]; activation of protein kinase C activity [GO:1990051]; animal organ regeneration [GO:0031100]; antiviral innate immune response [GO:0140374]; B cell activation [GO:0042113]; CD40 signaling pathway [GO:0023035]; cellular response to interleukin-6 [GO:0071354]; DNA biosynthetic process [GO:0071897]; histone deacetylation [GO:0016575]; mitochondrio…	cell surface [GO:0009986]; cytoplasm [GO:0005737]; early endosome [GO:0005769]; extrinsic component of presynaptic active zone membrane [GO:0098891]; GABA-ergic synapse [GO:0098982]; glutamatergic synapse [GO:0098978]; mitochondrial inner membrane [GO:0005743]; mitochondrial outer membrane [GO:0005741]; mitochondrial prohibitin complex [GO:0035632]; mitochondrion [GO:0005739]; myelin sheath [GO:0…	85	25	25	235	0	13.7422	13.7578	13.7011	13.5189	12.5895	12.5429	12.5733	12.5127	0.111031	0.107146	0.109976	0.113916	0.12384	0.126205	0.123201	0.131858
Q3UNH4	G protein-regulated inducer of neurite outgrowth 1 OS=Mus musculus OX=10090 GN=Gprin1 PE=1 SV=2	Gprin1	neuron projection development [GO:0031175]	growth cone [GO:0030426]; plasma membrane [GO:0005886]	64	60	60	197	0	13.9391	13.7457	13.7571	13.8074	12.5805	12.5963	12.5794	12.5981	0.0863509	0.0912768	0.0918768	0.0883862	0.0952428	0.0998743	0.110137	0.106556
P51881	ADP/ATP translocase 2 OS=Mus musculus OX=10090 GN=Slc25a5 PE=1 SV=3	Slc25a5 Aac2 Ant2	adaptive thermogenesis [GO:1990845]; adenine nucleotide transport [GO:0051503]; B cell differentiation [GO:0030183]; cellular response to leukemia inhibitory factor [GO:1990830]; chromosome segregation [GO:0007059]; erythrocyte differentiation [GO:0030218]; mitochondrial ADP transmembrane transport [GO:0140021]; mitochondrial ATP transmembrane transport [GO:1990544]; negative regulation of mitoch…	membrane [GO:0016020]; membrane raft [GO:0045121]; mitochondrial inner membrane [GO:0005743]; mitochondrial nucleoid [GO:0042645]; mitochondrial permeability transition pore complex [GO:0005757]; mitochondrion [GO:0005739]; MMXD complex [GO:0071817]; myelin sheath [GO:0043209]	82	37	18	985	0	14.2523	14.0468	14.0926	14.175	12.5784	12.5795	12.5507	12.6332	0.117809	0.11946	0.115538	0.119518	0.145695	0.137616	0.135611	0.146142
Q91YT0	NADH dehydrogenase [ubiquinone] flavoprotein 1, mitochondrial OS=Mus musculus OX=10090 GN=Ndufv1 PE=1 SV=1	Ndufv1	aerobic respiration [GO:0009060]; mitochondrial ATP synthesis coupled electron transport [GO:0042775]; mitochondrial electron transport, NADH to ubiquinone [GO:0006120]; proton motive force-driven mitochondrial ATP synthesis [GO:0042776]	cytosol [GO:0005829]; mitochondrial inner membrane [GO:0005743]; mitochondrial respiratory chain complex I [GO:0005747]; mitochondrion [GO:0005739]	79	34	34	248	0	13.9157	13.7948	13.8261	13.8182	12.569	12.5739	12.7717	12.5559	0.0897657	0.0954175	0.0917267	0.0931268	0.112871	0.113582	0.120097	0.110714
P63011	Ras-related protein Rab-3A OS=Mus musculus OX=10090 GN=Rab3a PE=1 SV=1	Rab3a	acrosomal vesicle exocytosis [GO:0060478]; axonogenesis [GO:0007409]; calcium-ion regulated exocytosis [GO:0017156]; establishment of localization in cell [GO:0051649]; evoked neurotransmitter secretion [GO:0061670]; exocytosis [GO:0006887]; insulin secretion [GO:0030073]; lung development [GO:0030324]; lysosome localization [GO:0032418]; maintenance of presynaptic active zone structure [GO:00487…	acrosomal vesicle [GO:0001669]; axon [GO:0030424]; clathrin-sculpted glutamate transport vesicle membrane [GO:0060203]; cytosol [GO:0005829]; endosome [GO:0005768]; intracellular organelle [GO:0043229]; lysosome [GO:0005764]; membrane [GO:0016020]; perinuclear region of cytoplasm [GO:0048471]; plasma membrane [GO:0005886]; postsynapse [GO:0098794]; presynapse [GO:0098793]; presynaptic active zone…	65	18	10	137	0	11.5568	11.6554	11.6403	11.6295	12.5662	12.65	12.559	12.6022	0.0963307	0.0944897	0.098407	0.105839	0.0861735	0.0873025	0.0908071	0.0915133
Q91VR2	ATP synthase subunit gamma, mitochondrial OS=Mus musculus OX=10090 GN=Atp5f1c PE=1 SV=1	Atp5f1c Atp5c1	ATP metabolic process [GO:0046034]; proton motive force-driven ATP synthesis [GO:0015986]; proton motive force-driven mitochondrial ATP synthesis [GO:0042776]	mitochondrial inner membrane [GO:0005743]; mitochondrial proton-transporting ATP synthase complex [GO:0005753]; mitochondrial proton-transporting ATP synthase complex, catalytic sector F(1) [GO:0000275]; mitochondrion [GO:0005739]; myelin sheath [GO:0043209]; proton-transporting ATP synthase complex, catalytic core F(1) [GO:0045261]	45	18	1	149	0	13.1991	13.2281	13.1504	12.8118	12.556	12.5647	12.6145	12.6317	0.123669	0.119935	0.122781	0.12611	0.114244	0.120615	0.121061	0.126908
O35129	Prohibitin-2 OS=Mus musculus OX=10090 GN=Phb2 PE=1 SV=1	Phb2 Bap Bcap37 Rea	activation of phospholipase C activity [GO:0007202]; activation of protein kinase C activity [GO:1990051]; antiviral innate immune response [GO:0140374]; B cell activation [GO:0042113]; CD40 signaling pathway [GO:0023035]; cell migration [GO:0016477]; cellular response to hypoxia [GO:0071456]; cellular response to retinoic acid [GO:0071300]; intracellular estrogen receptor signaling pathway [GO:0…	axon [GO:0030424]; cell periphery [GO:0071944]; cell surface [GO:0009986]; cytoplasm [GO:0005737]; GABA-ergic synapse [GO:0098982]; glutamatergic synapse [GO:0098978]; inner mitochondrial membrane protein complex [GO:0098800]; mitochondrial inner membrane [GO:0005743]; mitochondrial outer membrane [GO:0005741]; mitochondrial prohibitin complex [GO:0035632]; mitochondrion [GO:0005739]; nuclear mat…	85	30	30	243	0	13.8894	13.785	13.7509	13.5782	12.5513	12.4975	12.4545	12.4112	0.119592	0.115491	0.116292	0.121139	0.116869	0.122971	0.116603	0.121557
Q8BYI9	Tenascin-R OS=Mus musculus OX=10090 GN=Tnr PE=1 SV=2	Tnr	associative learning [GO:0008306]; axon extension [GO:0048675]; axon extension involved in regeneration [GO:0048677]; extracellular matrix organization [GO:0030198]; locomotory exploration behavior [GO:0035641]; long-term synaptic potentiation [GO:0060291]; modulation of chemical synaptic transmission [GO:0050804]; negative regulation of axon extension [GO:0030517]; negative regulation of axon ex…	cell surface [GO:0009986]; collagen-containing extracellular matrix [GO:0062023]; extracellular matrix [GO:0031012]; extracellular matrix of synaptic cleft [GO:0098965]; extracellular space [GO:0005615]; glutamatergic synapse [GO:0098978]; hippocampal mossy fiber to CA3 synapse [GO:0098686]; membrane raft [GO:0045121]; perineuronal net [GO:0072534]; perisynaptic extracellular matrix [GO:0098966];…	44	56	56	265	0	13.2187	13.2137	13.2815	13.3213	12.5483	12.5495	12.5156	12.4882	0.11974	0.109197	0.108347	0.107965	0.119425	0.115428	0.121169	0.122792
D3YZ62	Myosin VA OS=Mus musculus OX=10090 GN=Myo5a PE=1 SV=1	Myo5a		myosin complex [GO:0016459]	39	65	65	183	0	13.1081	13.1372	13.217	13.2671	12.5444	12.5826	12.6009	12.5849	0.0875628	0.0911897	0.0895281	0.0861624	0.0924918	0.0940069	0.095526	0.100767
Q8VEK3	Heterogeneous nuclear ribonucleoprotein U OS=Mus musculus OX=10090 GN=Hnrnpu PE=1 SV=1	Hnrnpu Hnrpu	adaptive thermogenesis [GO:1990845]; cardiac muscle cell development [GO:0055013]; cell cycle [GO:0007049]; cell division [GO:0051301]; cellular response to dexamethasone stimulus [GO:0071549]; cellular response to glucocorticoid stimulus [GO:0071385]; cellular response to leukemia inhibitory factor [GO:1990830]; circadian regulation of gene expression [GO:0032922]; CRD-mediated mRNA stabilizatio…	catalytic step 2 spliceosome [GO:0071013]; cell surface [GO:0009986]; centrosome [GO:0005813]; CRD-mediated mRNA stability complex [GO:0070937]; cytoplasmic ribonucleoprotein granule [GO:0036464]; cytosol [GO:0005829]; dendrite cytoplasm [GO:0032839]; inactive sex chromosome [GO:0098577]; kinetochore [GO:0000776]; midbody [GO:0030496]; mitotic spindle [GO:0072686]; mitotic spindle microtubule [GO…	38	29	28	73	0	12.5452	12.4188	12.3167	12.2998	12.5387	12.5629	12.5488	12.5612	0.105168	0.111706	0.107134	0.109424	0.105061	0.101291	0.1097	0.110304
P60879	Synaptosomal-associated protein 25 OS=Mus musculus OX=10090 GN=Snap25 PE=1 SV=1	Snap25 Snap	associative learning [GO:0008306]; calcium ion-regulated exocytosis of neurotransmitter [GO:0048791]; endosomal transport [GO:0016197]; establishment of localization in cell [GO:0051649]; exocytic insertion of neurotransmitter receptor to postsynaptic membrane [GO:0098967]; exocytosis [GO:0006887]; insulin secretion [GO:0030073]; localization [GO:0051179]; locomotory behavior [GO:0007626]; long-t…	actin cytoskeleton [GO:0015629]; axon [GO:0030424]; axonal growth cone [GO:0044295]; BLOC-1 complex [GO:0031083]; cell cortex [GO:0005938]; cytoplasm [GO:0005737]; cytoskeleton [GO:0005856]; cytosol [GO:0005829]; endosome [GO:0005768]; extrinsic component of presynaptic membrane [GO:0098888]; filopodium [GO:0030175]; glutamatergic synapse [GO:0098978]; growth cone [GO:0030426]; intracellular orga…	81	26	4	159	0	12.7733	12.8174	12.7517	12.7682	12.5328	12.4689	12.4988	12.4227	0.10405	0.100717	0.100962	0.102573	0.0998917	0.0992967	0.10968	0.112813
Q3U2G2	Heat shock 70 kDa protein 4 OS=Mus musculus OX=10090 GN=Hspa4 PE=1 SV=1	Hspa4	chaperone-mediated protein complex assembly [GO:0051131]; protein insertion into mitochondrial outer membrane [GO:0045040]	cytosol [GO:0005829]; extracellular exosome [GO:0070062]; mitochondrion [GO:0005739]	48	35	32	83	0	11.5566	11.6602	11.6015	11.6593	12.5141	12.5152	12.5603	12.6543	0.122841	0.110832	0.103004	0.123043	0.118168	0.10681	0.118802	0.103852
Q9Z1B3	1-phosphatidylinositol 4,5-bisphosphate phosphodiesterase beta-1 OS=Mus musculus OX=10090 GN=Plcb1 PE=1 SV=2	Plcb1 Plcb	activation of meiosis involved in egg activation [GO:0060466]; brain development [GO:0007420]; cell adhesion [GO:0007155]; cellular response to fluoride [GO:1902618]; cellular response to glyceraldehyde [GO:1905631]; cellular response to ionomycin [GO:1904637]; cellular response to vasopressin [GO:1904117]; cerebral cortex development [GO:0021987]; erythrocyte differentiation [GO:0030218]; fat ce…	chromatin [GO:0000785]; cytoplasm [GO:0005737]; cytosol [GO:0005829]; GABA-ergic synapse [GO:0098982]; glutamatergic synapse [GO:0098978]; membrane [GO:0016020]; myelin sheath [GO:0043209]; nuclear membrane [GO:0031965]; nuclear speck [GO:0016607]; nucleus [GO:0005634]; plasma membrane [GO:0005886]; postsynaptic cytosol [GO:0099524]; protein-containing complex [GO:0032991]	48	48	47	148	0	12.6548	12.7872	12.6204	12.5223	12.5107	12.5468	12.4697	12.505	0.111948	0.120008	0.106497	0.112586	0.120235	0.124282	0.126981	0.125773
Q8VDD5	Myosin-9 OS=Mus musculus OX=10090 GN=Myh9 PE=1 SV=4	Myh9	actin cytoskeleton reorganization [GO:0031532]; actin filament bundle assembly [GO:0051017]; actin filament bundle distribution [GO:0070650]; actin filament-based movement [GO:0030048]; actomyosin structure organization [GO:0031032]; angiogenesis [GO:0001525]; blood vessel endothelial cell migration [GO:0043534]; cell adhesion [GO:0007155]; cell morphogenesis involved in differentiation [GO:00009…	actin cytoskeleton [GO:0015629]; actin filament [GO:0005884]; actomyosin [GO:0042641]; actomyosin contractile ring [GO:0005826]; adherens junction [GO:0005912]; apical plasma membrane [GO:0016324]; brush border [GO:0005903]; cell cortex [GO:0005938]; cell leading edge [GO:0031252]; cleavage furrow [GO:0032154]; COP9 signalosome [GO:0008180]; cortical cytoskeleton [GO:0030863]; cortical granule [G…	52	86	63	209	0	13.1356	13.2696	13.263	13.3894	12.5087	12.5102	12.6515	12.5477	0.0895722	0.0852169	0.0886872	0.0911248	0.0857506	0.0902732	0.102706	0.106609
G3X9V4	Glutamate receptor OS=Mus musculus OX=10090 GN=Grin2b PE=1 SV=1	Grin2b	calcium ion transmembrane import into cytosol [GO:0097553]; response to ethanol [GO:0045471]	NMDA selective glutamate receptor complex [GO:0017146]; postsynaptic membrane [GO:0045211]	34	51	48	179	0	13.948	13.8438	13.8744	13.9276	12.5069	12.52	12.5778	12.5076	0.0951439	0.0946019	0.0924437	0.0944676	0.111439	0.116274	0.118537	0.123509
O08749	Dihydrolipoyl dehydrogenase, mitochondrial OS=Mus musculus OX=10090 GN=Dld PE=1 SV=2	Dld	2-oxoglutarate metabolic process [GO:0006103]; acetyl-CoA biosynthetic process from pyruvate [GO:0006086]; branched-chain amino acid catabolic process [GO:0009083]; dihydrolipoamide metabolic process [GO:0051068]; gastrulation [GO:0007369]; histone succinylation [GO:0106077]; lipoate metabolic process [GO:0009106]; mitochondrial electron transport, NADH to ubiquinone [GO:0006120]; proteolysis [GO…	acetyltransferase complex [GO:1902493]; acrosomal matrix [GO:0043159]; cilium [GO:0005929]; dihydrolipoyl dehydrogenase complex [GO:0045240]; mitochondrial alpha-ketoglutarate dehydrogenase complex [GO:0005947]; mitochondrial matrix [GO:0005759]; mitochondrial pyruvate dehydrogenase complex [GO:0005967]; mitochondrion [GO:0005739]; motile cilium [GO:0031514]; myelin sheath [GO:0043209]; nucleus […	56	25	25	161	0	12.8151	12.7355	12.7715	12.7881	12.5067	12.5816	12.5694	12.5655	0.143687	0.137283	0.133568	0.147083	0.145085	0.147527	0.146136	0.148566
B7ZC46	Septin OS=Mus musculus OX=10090 GN=Septin8 PE=1 SV=1	Septin8 Sept8		cytoskeleton [GO:0005856]	71	33	2	212	0	13.7953	13.6247	13.5837	13.5326	12.5061	12.54	12.4732	12.5216	0.101766	0.102448	0.102136	0.105821	0.12818	0.125687	0.128405	0.13413
Q9ERD7	Tubulin beta-3 chain OS=Mus musculus OX=10090 GN=Tubb3 PE=1 SV=1	Tubb3	axon guidance [GO:0007411]; dorsal root ganglion development [GO:1990791]; microtubule cytoskeleton organization [GO:0000226]; mitotic cell cycle [GO:0000278]; netrin-activated signaling pathway [GO:0038007]; neuron differentiation [GO:0030182]	axon [GO:0030424]; cell periphery [GO:0071944]; cytoplasm [GO:0005737]; dendrite [GO:0030425]; filopodium [GO:0030175]; growth cone [GO:0030426]; intercellular bridge [GO:0045171]; lamellipodium [GO:0030027]; microtubule [GO:0005874]; microtubule cytoskeleton [GO:0015630]; mitotic spindle [GO:0072686]; neuronal cell body [GO:0043025]	77	37	13	834	0	11.436	11.6692	11.7632	12.2329	12.5057	12.4841	12.3779	12.4308	0.136944	0.128599	0.124274	0.129878	0.124379	0.121669	0.129017	0.132391
Q8VEM8	Phosphate carrier protein, mitochondrial OS=Mus musculus OX=10090 GN=Slc25a3 PE=1 SV=1	Slc25a3	mitochondrial phosphate ion transmembrane transport [GO:1990547]; phosphate ion transmembrane transport [GO:0035435]	mitochondrial inner membrane [GO:0005743]; mitochondrion [GO:0005739]; myelin sheath [GO:0043209]	61	26	26	189	0	13.6398	13.606	13.6328	12.9649	12.5006	12.5396	12.4476	12.4205	0.108338	0.103636	0.106893	0.114997	0.119994	0.118764	0.121477	0.114972
Q6PIE5	Sodium/potassium-transporting ATPase subunit alpha-2 OS=Mus musculus OX=10090 GN=Atp1a2 PE=1 SV=1	Atp1a2	adult locomotory behavior [GO:0008344]; amygdala development [GO:0021764]; ATP metabolic process [GO:0046034]; behavioral fear response [GO:0001662]; cellular response to mechanical stimulus [GO:0071260]; cellular response to steroid hormone stimulus [GO:0071383]; intracellular potassium ion homeostasis [GO:0030007]; intracellular sodium ion homeostasis [GO:0006883]; locomotion [GO:0040011]; loco…	caveola [GO:0005901]; cell projection [GO:0042995]; cytoplasm [GO:0005737]; dendritic spine [GO:0043197]; endosome [GO:0005768]; intercalated disc [GO:0014704]; membrane [GO:0016020]; myelin sheath [GO:0043209]; neuron projection [GO:0043005]; neuronal cell body [GO:0043025]; organelle membrane [GO:0031090]; plasma membrane [GO:0005886]; sarcolemma [GO:0042383]; sodium:potassium-exchanging ATPase…	58	62	36	796	0	12.0627	12.1794	12.1737	12.0776	12.4982	12.5591	12.4935	12.4923	0.0959174	0.104842	0.110215	0.110228	0.0959062	0.0950678	0.0992003	0.100172
A0A1L1STE6	Isocitrate dehydrogenase [NAD] subunit, mitochondrial OS=Mus musculus OX=10090 GN=Idh3a PE=1 SV=1	Idh3a	tricarboxylic acid cycle [GO:0006099]	mitochondrial isocitrate dehydrogenase complex (NAD+) [GO:0005962]	44	19	19	93	0	11.028	11.2736	11.1618	11.1827	12.4929	12.5666	12.3446	12.4522	0.133031	0.12584	0.121855	0.124456	0.139789	0.141032	0.133724	0.139413
Q9D0M3	Cytochrome c1, heme protein, mitochondrial OS=Mus musculus OX=10090 GN=Cyc1 PE=1 SV=1	Cyc1	cellular respiration [GO:0045333]; mitochondrial electron transport, ubiquinol to cytochrome c [GO:0006122]; response to glucagon [GO:0033762]	mitochondrial inner membrane [GO:0005743]; mitochondrial respiratory chain complex III [GO:0005750]; mitochondrion [GO:0005739]	47	14	14	179	0	14.388	14.2435	14.2825	14.2309	12.488	12.4313	12.5033	12.487	0.113732	0.110907	0.112978	0.11231	0.102941	0.0930151	0.101909	0.107131
A2ALL9	Calcium-transporting ATPase OS=Mus musculus OX=10090 GN=Atp2b3 PE=1 SV=1	Atp2b3	calcium ion export across plasma membrane [GO:1990034]; regulation of cytosolic calcium ion concentration [GO:0051480]	GABA-ergic synapse [GO:0098982]; glutamatergic synapse [GO:0098978]; intracellular membrane-bounded organelle [GO:0043231]; membrane raft [GO:0045121]; parallel fiber [GO:1990032]; parallel fiber to Purkinje cell synapse [GO:0098688]; plasma membrane [GO:0005886]; presynaptic membrane [GO:0042734]	38	46	27	197	0	12.3301	12.3479	12.3771	12.4718	12.4784	12.5534	12.4708	12.5279	0.104674	0.0937659	0.104683	0.104194	0.102986	0.100694	0.106925	0.103388
Q8BKX1	Brain-specific angiogenesis inhibitor 1-associated protein 2 OS=Mus musculus OX=10090 GN=Baiap2 PE=1 SV=2	Baiap2	actin crosslink formation [GO:0051764]; actin filament bundle assembly [GO:0051017]; brain development [GO:0007420]; cellular response to epidermal growth factor stimulus [GO:0071364]; cellular response to L-glutamate [GO:1905232]; dendrite development [GO:0016358]; modulation of chemical synaptic transmission [GO:0050804]; plasma membrane organization [GO:0007009]; positive regulation of actin c…	actin cytoskeleton [GO:0015629]; cytosol [GO:0005829]; dendritic shaft [GO:0043198]; dendritic spine [GO:0043197]; dendritic spine cytoplasm [GO:0061846]; excitatory synapse [GO:0060076]; filopodium [GO:0030175]; glutamatergic synapse [GO:0098978]; Golgi apparatus [GO:0005794]; lamellipodium [GO:0030027]; microtubule [GO:0005874]; neuron projection [GO:0043005]; neuron projection branch point [GO…	77	42	42	252	0	13.9245	13.76	13.8324	13.8502	12.4745	12.458	12.4375	12.4013	0.120924	0.116972	0.114818	0.122846	0.132009	0.133751	0.137774	0.136521
P18872-2	Isoform Alpha-2 of Guanine nucleotide-binding protein G(o) subunit alpha OS=Mus musculus OX=10090 GN=Gnao1	Gnao1 Gna0 Gnao	adenylate cyclase-modulating G protein-coupled receptor signaling pathway [GO:0007188]; aging [GO:0007568]; dopamine receptor signaling pathway [GO:0007212]; G protein-coupled receptor signaling pathway [GO:0007186]; locomotory behavior [GO:0007626]; negative regulation of calcium ion transport [GO:0051926]; negative regulation of insulin secretion [GO:0046676]; positive regulation of GTPase acti…	cell body [GO:0044297]; dendrite [GO:0030425]; heterotrimeric G-protein complex [GO:0005834]; membrane [GO:0016020]; myelin sheath [GO:0043209]; neuron projection [GO:0043005]; plasma membrane [GO:0005886]	61	24	1	288	0	13.0682	13.0074	13.0556	13.0471	12.4662	12.4743	12.2115	12.2517	0.116193	0.109842	0.1154	0.117552	0.122076	0.122421	0.122574	0.130479
P03995	Glial fibrillary acidic protein OS=Mus musculus OX=10090 GN=Gfap PE=1 SV=4	Gfap	astrocyte development [GO:0014002]; Bergmann glial cell differentiation [GO:0060020]; D-aspartate import across plasma membrane [GO:0070779]; extracellular matrix organization [GO:0030198]; gene expression [GO:0010467]; intermediate filament organization [GO:0045109]; intermediate filament-based process [GO:0045103]; intracellular protein transport [GO:0006886]; long-term synaptic potentiation [G…	astrocyte end-foot [GO:0097450]; astrocyte projection [GO:0097449]; cell body [GO:0044297]; cell projection [GO:0042995]; cytoplasm [GO:0005737]; cytoplasmic side of lysosomal membrane [GO:0098574]; cytoskeleton [GO:0005856]; glial cell projection [GO:0097386]; intermediate filament [GO:0005882]; intermediate filament cytoskeleton [GO:0045111]; membrane [GO:0016020]; myelin sheath [GO:0043209]	80	49	3	247	0	13.65	13.8176	13.6593	13.5859	12.4622	12.4283	12.476	12.3642	0.105093	0.101687	0.0983387	0.103351	0.121462	0.126527	0.124681	0.123307
E9PUC5	Pleckstrin and Sec7 domain containing 3 OS=Mus musculus OX=10090 GN=Psd3 PE=1 SV=1	Psd3			75	30	3	171	0	13.6132	13.5232	13.6078	13.5359	12.459	12.458	12.5198	12.5268	0.0813161	0.0838906	0.0830409	0.0841014	0.0994197	0.0949993	0.108124	0.102119
A0A571BE69	Septin 3 OS=Mus musculus OX=10090 GN=Septin3 PE=1 SV=1	Septin3		cytoplasm [GO:0005737]	23	18	7	126	0	13.6334	13.4171	13.3695	13.3248	12.4326	12.4358	12.4303	12.3939	0.102818	0.0971199	0.100128	0.0998359	0.106574	0.109449	0.116679	0.11881
P26645	Myristoylated alanine-rich C-kinase substrate OS=Mus musculus OX=10090 GN=Marcks PE=1 SV=2	Marcks Macs	actin crosslink formation [GO:0051764]; actin filament bundle assembly [GO:0051017]; actin filament organization [GO:0007015]; activation of phospholipase D activity [GO:0031584]; apoptotic process [GO:0006915]; cell-substrate adhesion [GO:0031589]; central nervous system development [GO:0007417]; intracellular protein transport [GO:0006886]; mitochondrion organization [GO:0007005]; neural tube d…	actin filament bundle [GO:0032432]; axon terminus [GO:0043679]; bleb [GO:0032059]; cell cortex [GO:0005938]; centrosome [GO:0005813]; chromatoid body [GO:0033391]; cytoplasm [GO:0005737]; cytosol [GO:0005829]; dendritic branch [GO:0044307]; dendritic spine [GO:0043197]; germinal vesicle [GO:0042585]; glutamatergic synapse [GO:0098978]; growth cone [GO:0030426]; lysosome [GO:0005764]; membrane [GO…	73	14	14	455	0	11.6363	11.774	11.6772	11.7236	12.4322	12.4506	12.19	12.1975	0.131478	0.13218	0.132292	0.126719	0.114037	0.110744	0.129027	0.131299
P50518	V-type proton ATPase subunit E 1 OS=Mus musculus OX=10090 GN=Atp6v1e1 PE=1 SV=2	Atp6v1e1 Atp6e Atp6e2	proton transmembrane transport [GO:1902600]; synaptic vesicle lumen acidification [GO:0097401]	apical plasma membrane [GO:0016324]; clathrin-coated vesicle membrane [GO:0030665]; cytoplasm [GO:0005737]; cytosol [GO:0005829]; endosome [GO:0005768]; extrinsic component of synaptic vesicle membrane [GO:0098850]; microvillus [GO:0005902]; mitochondrion [GO:0005739]; vacuolar proton-transporting V-type ATPase, V1 domain [GO:0000221]	79	22	22	155	0	12.2685	12.2891	12.4427	12.3682	12.4289	12.4297	12.499	12.4264	0.106952	0.108872	0.106429	0.106049	0.102304	0.101218	0.110009	0.107534
Q8K1M6	Dynamin-1-like protein OS=Mus musculus OX=10090 GN=Dnm1l PE=1 SV=2	Dnm1l Drp1	calcium ion transport [GO:0006816]; cellular response to lipid [GO:0071396]; cellular response to oxygen-glucose deprivation [GO:0090650]; dynamin family protein polymerization involved in mitochondrial fission [GO:0003374]; heart contraction [GO:0060047]; intracellular distribution of mitochondria [GO:0048312]; localization [GO:0051179]; membrane fusion [GO:0061025]; mitochondrial fission [GO:00…	brush border [GO:0005903]; clathrin-coated pit [GO:0005905]; cytoplasm [GO:0005737]; cytosol [GO:0005829]; endoplasmic reticulum [GO:0005783]; Golgi apparatus [GO:0005794]; Golgi membrane [GO:0000139]; intracellular membrane-bounded organelle [GO:0043231]; membrane [GO:0016020]; microtubule [GO:0005874]; mitochondrial membrane [GO:0031966]; mitochondrial outer membrane [GO:0005741]; mitochondrion…	71	43	2	123	0	11.1125	11.2118	11.1283	11.0592	12.4074	12.436	12.3736	12.5124	0.101067	0.101218	0.112617	0.105473	0.121799	0.122991	0.132902	0.120481
P43006	Excitatory amino acid transporter 2 OS=Mus musculus OX=10090 GN=Slc1a2 PE=1 SV=1	Slc1a2 Eaat2 Glt1	adult behavior [GO:0030534]; cellular response to cocaine [GO:0071314]; cellular response to extracellular stimulus [GO:0031668]; D-aspartate import across plasma membrane [GO:0070779]; glutathione biosynthetic process [GO:0006750]; L-aspartate import across plasma membrane [GO:0140009]; L-glutamate import across plasma membrane [GO:0098712]; L-glutamate transmembrane transport [GO:0015813]; mono…	astrocyte projection [GO:0097449]; axolemma [GO:0030673]; axon [GO:0030424]; cell body [GO:0044297]; cell surface [GO:0009986]; dendritic shaft [GO:0043198]; dendritic spine [GO:0043197]; glutamatergic synapse [GO:0098978]; membrane [GO:0016020]; membrane protein complex [GO:0098796]; membrane raft [GO:0045121]; neuron projection [GO:0043005]; neuron projection terminus [GO:0044306]; plasma membr…	51	29	29	206	0	11.668	11.6922	11.6909	11.66	12.4026	12.4557	12.2216	12.2611	0.124902	0.111075	0.125601	0.118095	0.140138	0.141054	0.132394	0.145575
Q9DC51	Guanine nucleotide-binding protein G(i) subunit alpha-3 OS=Mus musculus OX=10090 GN=Gnai3 PE=1 SV=3	Gnai3	adenylate cyclase-inhibiting G protein-coupled receptor signaling pathway [GO:0007193]; adenylate cyclase-modulating G protein-coupled receptor signaling pathway [GO:0007188]; cell cycle [GO:0007049]; cell division [GO:0051301]; dopamine receptor signaling pathway [GO:0007212]; G protein-coupled receptor signaling pathway [GO:0007186]; GTP metabolic process [GO:0046039]; negative regulation of ap…	centrosome [GO:0005813]; cytoplasm [GO:0005737]; endoplasmic reticulum membrane [GO:0005789]; Golgi apparatus [GO:0005794]; Golgi membrane [GO:0000139]; heterotrimeric G-protein complex [GO:0005834]; membrane [GO:0016020]; membrane raft [GO:0045121]; midbody [GO:0030496]; nucleolus [GO:0005730]; nucleoplasm [GO:0005654]; plasma membrane [GO:0005886]; zymogen granule [GO:0042588]	31	10	2	187	0	12.5781	12.6278	12.6192	12.607	12.3979	12.3882	12.4619	12.4433	0.128369	0.119848	0.125651	0.118718	0.128282	0.124324	0.13218	0.131637
Q8BFR5	Elongation factor Tu, mitochondrial OS=Mus musculus OX=10090 GN=Tufm PE=1 SV=1	Tufm	mitochondrial translational elongation [GO:0070125]; response to ethanol [GO:0045471]; translational elongation [GO:0006414]	mitochondrial inner membrane [GO:0005743]; mitochondrial nucleoid [GO:0042645]; mitochondrion [GO:0005739]; myelin sheath [GO:0043209]; synapse [GO:0045202]	55	24	23	110	0	12.8142	12.8429	12.8686	12.9466	12.3955	12.3678	12.2904	12.2665	0.107488	0.0988387	0.101991	0.0998703	0.109836	0.110876	0.10718	0.109567
P10126	Elongation factor 1-alpha 1 OS=Mus musculus OX=10090 GN=Eef1a1 PE=1 SV=3	Eef1a1 Eef1a	aging [GO:0007568]; cellular response to epidermal growth factor stimulus [GO:0071364]; cellular response to nerve growth factor stimulus [GO:1990090]; cellular response to xenobiotic stimulus [GO:0071466]; negative regulation of reactive oxygen species biosynthetic process [GO:1903427]; positive regulation by host of viral genome replication [GO:0044829]; positive regulation of cell death [GO:00…	cortical actin cytoskeleton [GO:0030864]; cytoplasm [GO:0005737]; cytosol [GO:0005829]; myelin sheath [GO:0043209]; nucleolus [GO:0005730]; nucleus [GO:0005634]; plasma membrane [GO:0005886]; ruffle membrane [GO:0032587]	55	24	12	157	0	12.691	12.7002	12.6971	12.5817	12.395	12.3986	12.4145	12.4527	0.12229	0.125487	0.120801	0.130999	0.122754	0.123256	0.131115	0.13218
A2AS98	NCK-associated protein 1 OS=Mus musculus OX=10090 GN=Nckap1 PE=1 SV=1	Nckap1	positive regulation of Arp2/3 complex-mediated actin nucleation [GO:2000601]; positive regulation of lamellipodium assembly [GO:0010592]; Rac protein signal transduction [GO:0016601]	SCAR complex [GO:0031209]	34	34	34	120	0	12.9502	12.8914	12.9152	12.9451	12.3917	12.4129	12.4349	12.4711	0.11592	0.105279	0.109874	0.105476	0.126454	0.114945	0.120873	0.127913
Q9CQV8	14-3-3 protein beta/alpha OS=Mus musculus OX=10090 GN=Ywhab PE=1 SV=3	Ywhab	cytoplasmic sequestering of protein [GO:0051220]; negative regulation of DNA-templated transcription [GO:0045892]; negative regulation of G protein-coupled receptor signaling pathway [GO:0045744]; negative regulation of protein dephosphorylation [GO:0035308]; positive regulation of catalytic activity [GO:0043085]; protein targeting [GO:0006605]; signal transduction [GO:0007165]	cytoplasm [GO:0005737]; cytosol [GO:0005829]; melanosome [GO:0042470]; nucleus [GO:0005634]; perinuclear region of cytoplasm [GO:0048471]; protein-containing complex [GO:0032991]; transcription repressor complex [GO:0017053]	61	18	9	212	0	11.1147	11.3472	11.2845	11.2501	12.3811	12.4212	12.5715	12.727	0.126319	0.119003	0.120867	0.129025	0.113577	0.111589	0.119991	0.133199
P28663	Beta-soluble NSF attachment protein OS=Mus musculus OX=10090 GN=Napb PE=1 SV=2	Napb Snapb	intracellular protein transport [GO:0006886]; protein-containing complex disassembly [GO:0032984]; regulation of ATP-dependent activity [GO:0043462]; regulation of receptor internalization [GO:0002090]; regulation of synaptic vesicle priming [GO:0010807]; SNARE complex disassembly [GO:0035494]; synaptic transmission, glutamatergic [GO:0035249]; synaptic vesicle endocytosis [GO:0048488]	glutamatergic synapse [GO:0098978]; myelin sheath [GO:0043209]; postsynapse [GO:0098794]; presynapse [GO:0098793]; presynaptic active zone membrane [GO:0048787]; synaptobrevin 2-SNAP-25-syntaxin-1a complex [GO:0070044]	79	25	23	106	0	11.3617	11.5592	11.5286	11.5112	12.3797	12.4526	12.3889	12.4693	0.108306	0.113173	0.108771	0.101566	0.0890391	0.0911399	0.0993966	0.105935
Q01853	Transitional endoplasmic reticulum ATPase OS=Mus musculus OX=10090 GN=Vcp PE=1 SV=4	Vcp	activation of cysteine-type endopeptidase activity involved in apoptotic process [GO:0006919]; aggresome assembly [GO:0070842]; ATP metabolic process [GO:0046034]; autophagosome maturation [GO:0097352]; autophagy [GO:0006914]; cellular response to arsenite ion [GO:1903843]; cellular response to heat [GO:0034605]; DNA damage response [GO:0006974]; DNA repair [GO:0006281]; double-strand break repai…	ATPase complex [GO:1904949]; cytoplasm [GO:0005737]; cytoplasmic stress granule [GO:0010494]; cytosol [GO:0005829]; Derlin-1 retrotranslocation complex [GO:0036513]; endoplasmic reticulum [GO:0005783]; endoplasmic reticulum membrane [GO:0005789]; glutamatergic synapse [GO:0098978]; intracellular membrane-bounded organelle [GO:0043231]; lipid droplet [GO:0005811]; myelin sheath [GO:0043209]; nucle…	66	51	51	133	0	11.0925	11.332	11.2827	11.1935	12.3781	12.4513	12.3663	12.4448	0.110347	0.106936	0.107401	0.107801	0.103787	0.106578	0.104715	0.111123
P17742	Peptidyl-prolyl cis-trans isomerase A OS=Mus musculus OX=10090 GN=Ppia PE=1 SV=2	Ppia	activation of protein kinase B activity [GO:0032148]; apoptotic process [GO:0006915]; cell adhesion molecule production [GO:0060352]; cellular response to oxidative stress [GO:0034599]; endothelial cell activation [GO:0042118]; leukocyte chemotaxis [GO:0030595]; lipid droplet organization [GO:0034389]; negative regulation of oxidative stress-induced intrinsic apoptotic signaling pathway [GO:19021…	cytoplasm [GO:0005737]; cytosol [GO:0005829]; extracellular region [GO:0005576]; extracellular space [GO:0005615]; myelin sheath [GO:0043209]; nucleus [GO:0005634]; protein-containing complex [GO:0032991]	62	9	9	23	0	10.6083	10.9301	10.8938	10.8265	12.3724	12.3808	12.3456	12.4432	0.147758	0.147127	0.14368	0.136656	0.121548	0.126453	0.128339	0.134852
P17183	Gamma-enolase OS=Mus musculus OX=10090 GN=Eno2 PE=1 SV=2	Eno2 Eno-2	canonical glycolysis [GO:0061621]; gluconeogenesis [GO:0006094]; glycolytic process [GO:0006096]; multicellular organismal reproductive process [GO:0048609]; negative regulation of neuron death [GO:1901215]; regulation of neuron death [GO:1901214]; response to estradiol [GO:0032355]; response to xenobiotic stimulus [GO:0009410]	cell cortex [GO:0005938]; cell surface [GO:0009986]; cytoplasm [GO:0005737]; cytosol [GO:0005829]; growth cone [GO:0030426]; membrane [GO:0016020]; membrane raft [GO:0045121]; myelin sheath [GO:0043209]; neuron projection [GO:0043005]; neuronal cell body [GO:0043025]; perikaryon [GO:0043204]; phosphopyruvate hydratase complex [GO:0000015]; photoreceptor inner segment [GO:0001917]; plasma membrane…	90	34	4	646	0	10.6531	10.9236	10.7813	10.805	12.3696	12.4067	12.4262	12.6279	0.104487	0.11337	0.113065	0.099103	0.0891775	0.0911366	0.0890641	0.10066
Q9D051	Pyruvate dehydrogenase E1 component subunit beta, mitochondrial OS=Mus musculus OX=10090 GN=Pdhb PE=1 SV=1	Pdhb	acetyl-CoA biosynthetic process from pyruvate [GO:0006086]; glucose metabolic process [GO:0006006]; tricarboxylic acid cycle [GO:0006099]	acetyltransferase complex [GO:1902493]; catalytic complex [GO:1902494]; dihydrolipoyl dehydrogenase complex [GO:0045240]; mitochondrial pyruvate dehydrogenase complex [GO:0005967]; mitochondrion [GO:0005739]; nucleoplasm [GO:0005654]; pyruvate dehydrogenase complex [GO:0045254]	54	16	16	222	0	13.2264	13.054	13.1434	13.1672	12.365	12.4083	12.2113	12.2361	0.113132	0.104825	0.107839	0.112518	0.115807	0.108193	0.114566	0.113398
Q8BMF4	Dihydrolipoyllysine-residue acetyltransferase component of pyruvate dehydrogenase complex, mitochondrial OS=Mus musculus OX=10090 GN=Dlat PE=1 SV=2	Dlat	acetyl-CoA biosynthetic process from pyruvate [GO:0006086]; glucose metabolic process [GO:0006006]; tricarboxylic acid cycle [GO:0006099]	acetyltransferase complex [GO:1902493]; dihydrolipoyl dehydrogenase complex [GO:0045240]; intracellular membrane-bounded organelle [GO:0043231]; mitochondrial matrix [GO:0005759]; mitochondrial pyruvate dehydrogenase complex [GO:0005967]; mitochondrion [GO:0005739]; myelin sheath [GO:0043209]; pyruvate dehydrogenase complex [GO:0045254]	38	22	22	157	0	13.2342	13.1141	13.126	13.1741	12.3599	12.4168	12.3592	12.4064	0.0996341	0.098513	0.0943985	0.0982222	0.0983086	0.0995426	0.10339	0.106344
Q9DB05	Alpha-soluble NSF attachment protein OS=Mus musculus OX=10090 GN=Napa PE=1 SV=1	Napa Snapa	apical protein localization [GO:0045176]; brain development [GO:0007420]; intracellular protein transport [GO:0006886]; neuron differentiation [GO:0030182]; positive regulation of ATP-dependent activity [GO:0032781]; protein-containing complex disassembly [GO:0032984]; regulation of synaptic vesicle priming [GO:0010807]; SNARE complex disassembly [GO:0035494]; synaptic transmission, glutamatergic…	glutamatergic synapse [GO:0098978]; myelin sheath [GO:0043209]; neuromuscular junction [GO:0031594]; postsynapse [GO:0098794]; presynapse [GO:0098793]; presynaptic active zone membrane [GO:0048787]; synaptobrevin 2-SNAP-25-syntaxin-1a complex [GO:0070044]	78	19	17	55	0	11.2678	11.2402	11.2798	11.3521	12.3562	12.4675	12.3876	12.5722	0.101988	0.100977	0.10641	0.101928	0.0987923	0.107147	0.10311	0.105035
P61205	ADP-ribosylation factor 3 OS=Mus musculus OX=10090 GN=Arf3 PE=2 SV=2	Arf3	intracellular protein transport [GO:0006886]; protein transport [GO:0015031]; retrograde vesicle-mediated transport, Golgi to endoplasmic reticulum [GO:0006890]; vesicle-mediated transport [GO:0016192]	Golgi apparatus [GO:0005794]; perinuclear region of cytoplasm [GO:0048471]; plasma membrane [GO:0005886]	71	10	3	107	0	10.6662	10.7983	10.7729	10.831	12.3516	12.4309	12.2425	12.354	0.134607	0.120054	0.135504	0.134844	0.110342	0.107859	0.11378	0.12241
A0A1D5RM83	IQ motif and Sec7 domain 1 OS=Mus musculus OX=10090 GN=Iqsec1 PE=1 SV=1	Iqsec1	regulation of ARF protein signal transduction [GO:0032012]		41	46	2	182	0	13.7783	13.4382	13.622	13.6038	12.3488	12.2775	12.3378	12.2983	0.114663	0.116361	0.112613	0.11214	0.121169	0.119446	0.126897	0.123509
P23818	Glutamate receptor 1 OS=Mus musculus OX=10090 GN=Gria1 PE=1 SV=1	Gria1 Glur1	cellular response to ammonium ion [GO:0071242]; cellular response to brain-derived neurotrophic factor stimulus [GO:1990416]; chemical synaptic transmission [GO:0007268]; long-term memory [GO:0007616]; long-term synaptic depression [GO:0060292]; modulation of chemical synaptic transmission [GO:0050804]; neuronal action potential [GO:0019228]; positive regulation of gene expression [GO:0010628]; p…	AMPA glutamate receptor complex [GO:0032281]; asymmetric synapse [GO:0032279]; axonal spine [GO:0044308]; cell body [GO:0044297]; cell surface [GO:0009986]; cell-cell junction [GO:0005911]; cytoplasm [GO:0005737]; cytosol [GO:0005829]; dendrite [GO:0030425]; dendrite membrane [GO:0032590]; dendritic shaft [GO:0043198]; dendritic spine [GO:0043197]; dendritic spine membrane [GO:0032591]; early end…	45	38	1	152	0	13.2761	13.2776	13.1874	13.2591	12.3426	12.3232	12.3092	12.2973	0.114504	0.120637	0.107014	0.115332	0.113293	0.100583	0.106832	0.11126
E9Q6L9	Leucine rich repeat containing 7 OS=Mus musculus OX=10090 GN=Lrrc7 PE=1 SV=1	Lrrc7		centrosome [GO:0005813]; cytosol [GO:0005829]; nucleoplasm [GO:0005654]; plasma membrane [GO:0005886]	48	63	58	197	0	13.393	13.3725	13.4277	13.4521	12.3339	12.2894	12.4569	12.3884	0.111742	0.105835	0.111689	0.112917	0.133304	0.129617	0.130764	0.132789
P58252	Elongation factor 2 OS=Mus musculus OX=10090 GN=Eef2 PE=1 SV=2	Eef2	hematopoietic progenitor cell differentiation [GO:0002244]; positive regulation of cytoplasmic translation [GO:2000767]; positive regulation of translation [GO:0045727]; translation at postsynapse [GO:0140242]; translational elongation [GO:0006414]	aggresome [GO:0016235]; cytoplasm [GO:0005737]; cytosol [GO:0005829]; glutamatergic synapse [GO:0098978]; membrane raft [GO:0045121]; plasma membrane [GO:0005886]; polysomal ribosome [GO:0042788]; polysome [GO:0005844]; postsynapse [GO:0098794]; ribonucleoprotein complex [GO:1990904]; synapse [GO:0045202]	57	43	43	121	0	11.6567	11.8398	11.7542	11.7971	12.3323	12.3637	12.3448	12.3047	0.0994674	0.0957856	0.0895118	0.106497	0.104951	0.094274	0.0898212	0.107353
Q62283	Tetraspanin-7 OS=Mus musculus OX=10090 GN=Tspan7 PE=1 SV=2	Tspan7 Mxs1 Tm4sf2	regulation of postsynaptic neurotransmitter receptor internalization [GO:0099149]	membrane [GO:0016020]	12	5	5	97	0	11.3634	11.6445	11.4738	11.3108	12.3285	12.2386	12.3729	12.2712	0.116931	0.11294	0.118695	0.113786	0.0923457	0.09367	0.10922	0.113767
Q9R1T4	Septin-6 OS=Mus musculus OX=10090 GN=Septin6 PE=1 SV=4	Septin6 Kiaa0128 Sept6	cell differentiation [GO:0030154]; cilium assembly [GO:0060271]; cytoskeleton-dependent cytokinesis [GO:0061640]; spermatogenesis [GO:0007283]	axon terminus [GO:0043679]; cell division site [GO:0032153]; cleavage furrow [GO:0032154]; kinetochore [GO:0000776]; microtubule cytoskeleton [GO:0015630]; midbody [GO:0030496]; presynapse [GO:0098793]; septin collar [GO:0032173]; septin complex [GO:0031105]; septin ring [GO:0005940]; sperm annulus [GO:0097227]; spindle [GO:0005819]; synaptic vesicle [GO:0008021]	48	22	13	146	0	13.3169	13.2133	13.2433	13.1278	12.3255	12.3216	12.3241	12.3978	0.0822112	0.0801788	0.083501	0.0827804	0.0950753	0.0994491	0.101185	0.102327
Q8BVE3	V-type proton ATPase subunit H OS=Mus musculus OX=10090 GN=Atp6v1h PE=1 SV=1	Atp6v1h	endocytosis [GO:0006897]; synaptic vesicle lumen acidification [GO:0097401]	ATPase complex [GO:1904949]; clathrin-coated vesicle membrane [GO:0030665]; extrinsic component of synaptic vesicle membrane [GO:0098850]; membrane [GO:0016020]; proton-transporting V-type ATPase complex [GO:0033176]; proton-transporting V-type ATPase, V1 domain [GO:0033180]; transmembrane transporter complex [GO:1902495]; vacuolar proton-transporting V-type ATPase, V1 domain [GO:0000221]	63	25	25	117	0	12.2039	12.2673	12.3414	12.2458	12.3184	12.3136	12.2553	12.291	0.115033	0.113425	0.113547	0.1065	0.109582	0.11665	0.126233	0.128166
P68254	14-3-3 protein theta OS=Mus musculus OX=10090 GN=Ywhaq PE=1 SV=1	Ywhaq	negative regulation of DNA-templated transcription [GO:0045892]; negative regulation of monoatomic ion transmembrane transport [GO:0034766]; protein targeting [GO:0006605]; signal transduction [GO:0007165]; small GTPase mediated signal transduction [GO:0007264]	cytoplasm [GO:0005737]; cytosol [GO:0005829]; protein-containing complex [GO:0032991]; synapse [GO:0045202]	62	23	15	146	0	11.0775	11.2356	11.1704	11.2718	12.2995	12.3468	12.2223	12.3358	0.128123	0.130286	0.123098	0.128143	0.112925	0.109988	0.113038	0.111978
O88569	Heterogeneous nuclear ribonucleoproteins A2/B1 OS=Mus musculus OX=10090 GN=Hnrnpa2b1 PE=1 SV=2	Hnrnpa2b1 Hnrpa2b1	G-quadruplex DNA unwinding [GO:0044806]; miRNA transport [GO:1990428]; mRNA export from nucleus [GO:0006406]; mRNA processing [GO:0006397]; mRNA splicing, via spliceosome [GO:0000398]; negative regulation of mRNA splicing, via spliceosome [GO:0048025]; negative regulation of transcription by RNA polymerase II [GO:0000122]; positive regulation of telomerase RNA reverse transcriptase activity [GO:1…	Cajal body [GO:0015030]; catalytic step 2 spliceosome [GO:0071013]; chromatin [GO:0000785]; chromosome, telomeric region [GO:0000781]; cytoplasm [GO:0005737]; extracellular exosome [GO:0070062]; glutamatergic synapse [GO:0098978]; neuron projection [GO:0043005]; neuronal cell body [GO:0043025]; neuronal ribonucleoprotein granule [GO:0071598]; nuclear matrix [GO:0016363]; nucleoplasm [GO:0005654];…	56	25	22	94	0	12.5053	12.4082	12.253	12.1777	12.2972	12.3107	12.3507	12.237	0.0885779	0.0853549	0.0943693	0.0964453	0.101554	0.105158	0.106904	0.106398
Q91WD5	NADH dehydrogenase [ubiquinone] iron-sulfur protein 2, mitochondrial OS=Mus musculus OX=10090 GN=Ndufs2 PE=1 SV=1	Ndufs2	aerobic respiration [GO:0009060]; cellular response to oxygen levels [GO:0071453]; gliogenesis [GO:0042063]; mitochondrial ATP synthesis coupled electron transport [GO:0042775]; mitochondrial electron transport, NADH to ubiquinone [GO:0006120]; mitochondrial respiratory chain complex I assembly [GO:0032981]; neural precursor cell proliferation [GO:0061351]; neurogenesis [GO:0022008]; proton motiv…	mitochondrial inner membrane [GO:0005743]; mitochondrial respiratory chain complex I [GO:0005747]; mitochondrion [GO:0005739]; nucleoplasm [GO:0005654]	66	28	28	320	0	13.8419	13.7555	13.761	13.6505	12.2927	12.1707	12.2219	12.1395	0.134127	0.127011	0.12642	0.129475	0.122872	0.127987	0.120726	0.131537
Q9CQB4	Cytochrome b-c1 complex subunit 7 OS=Mus musculus OX=10090 GN=Uqcrb PE=1 SV=1	Uqcrb	mitochondrial electron transport, ubiquinol to cytochrome c [GO:0006122]	mitochondrial respiratory chain complex III [GO:0005750]	87	18	18	178	0	13.8699	13.8354	13.828	13.7514	12.2728	12.2208	12.2654	12.2903	0.103833	0.104354	0.102124	0.103258	0.130232	0.13352	0.132802	0.135174
Q60625	Intercellular adhesion molecule 5 OS=Mus musculus OX=10090 GN=Icam5 PE=1 SV=2	Icam5 Icam3 Tlcn	cell adhesion [GO:0007155]; cell-cell adhesion [GO:0098609]; phagocytosis [GO:0006909]; regulation of synapse assembly [GO:0051963]	glutamatergic synapse [GO:0098978]; plasma membrane [GO:0005886]	34	29	28	151	0	12.9884	12.9984	12.949	13.0094	12.2677	12.2283	12.2079	12.0153	0.0975646	0.0921797	0.0980826	0.0965625	0.100528	0.102451	0.115154	0.1142
Q8K310	Matrin-3 OS=Mus musculus OX=10090 GN=Matr3 PE=1 SV=1	Matr3	activation of innate immune response [GO:0002218]; blastocyst formation [GO:0001825]; heart valve development [GO:0003170]; innate immune response [GO:0045087]; post-transcriptional regulation of gene expression [GO:0010608]; ventricular septum development [GO:0003281]	cytoplasm [GO:0005737]; nuclear matrix [GO:0016363]; nucleus [GO:0005634]	28	17	17	35	0	12.1768	11.9215	11.7302	11.7964	12.2663	12.3415	12.2041	12.2609	0.116422	0.115514	0.124469	0.11394	0.100025	0.112245	0.127052	0.122947
Q8BGH2	Sorting and assembly machinery component 50 homolog OS=Mus musculus OX=10090 GN=Samm50 PE=1 SV=1	Samm50	cristae formation [GO:0042407]; mitochondrial respiratory chain complex assembly [GO:0033108]; protein insertion into mitochondrial outer membrane [GO:0045040]	membrane [GO:0016020]; mitochondrial inner membrane [GO:0005743]; mitochondrial outer membrane [GO:0005741]; mitochondrion [GO:0005739]; SAM complex [GO:0001401]	47	25	25	130	0	13.5921	13.5359	13.5676	13.5713	12.2596	12.2277	12.3503	12.132	0.103746	0.0962325	0.102321	0.101817	0.119608	0.111146	0.120556	0.115228
P60710	Actin, cytoplasmic 1 OS=Mus musculus OX=10090 GN=Actb PE=1 SV=1	Actb	adherens junction assembly [GO:0034333]; apical protein localization [GO:0045176]; axonogenesis [GO:0007409]; cell motility [GO:0048870]; cellular response to cytochalasin B [GO:0072749]; cellular response to electrical stimulus [GO:0071257]; chromatin remodeling [GO:0006338]; establishment or maintenance of cell polarity [GO:0007163]; histone acetylation [GO:0016573]; histone H2A acetylation [GO…	actin cytoskeleton [GO:0015629]; adherens junction [GO:0005912]; apical junction complex [GO:0043296]; axon [GO:0030424]; bBAF complex [GO:0140092]; brahma complex [GO:0035060]; brush border [GO:0005903]; calyx of Held [GO:0044305]; cell-cell junction [GO:0005911]; chromatin [GO:0000785]; cortical cytoskeleton [GO:0030863]; cytoplasm [GO:0005737]; cytoplasmic ribonucleoprotein granule [GO:0036464…	53	22	3	182	0	11.7343	11.8012	11.8576	11.9104	12.2566	12.2734	12.3607	12.3996	0.132645	0.117765	0.128862	0.133472	0.126418	0.11734	0.11935	0.127639
Q9CR62	Mitochondrial 2-oxoglutarate/malate carrier protein OS=Mus musculus OX=10090 GN=Slc25a11 PE=1 SV=3	Slc25a11	gluconeogenesis [GO:0006094]; lipid transport [GO:0006869]; malate transmembrane transport [GO:0071423]; oxaloacetate transport [GO:0015729]; phosphate ion transmembrane transport [GO:0035435]; succinate transmembrane transport [GO:0071422]; sulfate transport [GO:0008272]; thiosulfate transport [GO:0015709]	mitochondrial inner membrane [GO:0005743]; mitochondrion [GO:0005739]	73	23	8	281	0	13.7855	13.797	13.7654	13.7321	12.2554	12.1798	12.339	12.1327	0.122246	0.116982	0.119168	0.116107	0.115532	0.117864	0.117203	0.119852
P35700	Peroxiredoxin-1 OS=Mus musculus OX=10090 GN=Prdx1 PE=1 SV=1	Prdx1 Msp23 Paga Tdpx2	cell redox homeostasis [GO:0045454]; erythrocyte homeostasis [GO:0034101]; fibroblast proliferation [GO:0048144]; hydrogen peroxide catabolic process [GO:0042744]; leukocyte activation [GO:0045321]; natural killer cell activation [GO:0030101]; natural killer cell mediated cytotoxicity [GO:0042267]; regulation of NIK/NF-kappaB signaling [GO:1901222]; regulation of stress-activated MAPK cascade [GO…	cytoplasm [GO:0005737]; cytosol [GO:0005829]; euchromatin [GO:0000791]; mitochondrial matrix [GO:0005759]; mitochondrion [GO:0005739]; myelin sheath [GO:0043209]; nucleolus [GO:0005730]; nucleus [GO:0005634]; peroxisomal matrix [GO:0005782]	64	18	18	60	0	11.2415	11.3212	11.3084	11.3751	12.2471	12.3423	12.0914	12.0985	0.104905	0.0960582	0.0990323	0.106969	0.0982396	0.102159	0.0993119	0.101887
O35927	Catenin delta-2 OS=Mus musculus OX=10090 GN=Ctnnd2 PE=1 SV=1	Ctnnd2 Catnd2 Nprap	cell-cell adhesion [GO:0098609]; cell-cell junction assembly [GO:0007043]; dendritic spine morphogenesis [GO:0060997]; learning [GO:0007612]; morphogenesis of a branching structure [GO:0001763]; regulation of canonical Wnt signaling pathway [GO:0060828]; regulation of postsynaptic membrane neurotransmitter receptor levels [GO:0099072]; regulation of synaptic plasticity [GO:0048167]; synapse organ…	adherens junction [GO:0005912]; cytoplasm [GO:0005737]; dendrite [GO:0030425]; glutamatergic synapse [GO:0098978]; neuron projection [GO:0043005]; nucleus [GO:0005634]; perikaryon [GO:0043204]; plasma membrane [GO:0005886]; postsynaptic density [GO:0014069]	30	34	32	295	0	13.153	13.2072	13.2491	13.1963	12.2325	12.1931	12.315	12.2064	0.109226	0.10634	0.096257	0.110521	0.101185	0.101831	0.108659	0.103192
Q8K2B3	Succinate dehydrogenase [ubiquinone] flavoprotein subunit, mitochondrial OS=Mus musculus OX=10090 GN=Sdha PE=1 SV=1	Sdha	mitochondrial electron transport, succinate to ubiquinone [GO:0006121]; nervous system development [GO:0007399]; proton motive force-driven mitochondrial ATP synthesis [GO:0042776]; respiratory electron transport chain [GO:0022904]; succinate metabolic process [GO:0006105]; tricarboxylic acid cycle [GO:0006099]	mitochondrial inner membrane [GO:0005743]; mitochondrial respiratory chain complex II, succinate dehydrogenase complex (ubiquinone) [GO:0005749]; mitochondrion [GO:0005739]; myelin sheath [GO:0043209]; nucleolus [GO:0005730]; succinate dehydrogenase complex (ubiquinone) [GO:0045257]	47	26	26	107	0	12.4633	12.7469	12.6809	12.2035	12.2286	12.1465	12.2688	12.2028	0.131855	0.137671	0.1265	0.131731	0.130377	0.133888	0.124466	0.129647
P68134	Actin, alpha skeletal muscle OS=Mus musculus OX=10090 GN=Acta1 PE=1 SV=1	Acta1 Acta	cellular response to organonitrogen compound [GO:0071417]; mesenchyme migration [GO:0090131]; positive regulation of gene expression [GO:0010628]; response to extracellular stimulus [GO:0009991]; response to lithium ion [GO:0010226]; response to mechanical stimulus [GO:0009612]; response to steroid hormone [GO:0048545]; skeletal muscle fiber adaptation [GO:0043503]; skeletal muscle fiber developm…	actin cytoskeleton [GO:0015629]; actin filament [GO:0005884]; cell body [GO:0044297]; cytoplasm [GO:0005737]; filopodium [GO:0030175]; lamellipodium [GO:0030027]; protein-containing complex [GO:0032991]; sarcomere [GO:0030017]; stress fiber [GO:0001725]; striated muscle thin filament [GO:0005865]	61	23	1	525	0	11.5844	11.5843	11.7605	11.9844	12.2277	12.2996	12.1865	12.3631	0.10288	0.116585	0.115103	0.121698	0.129522	0.120967	0.118411	0.115481
Q8K0U4	Heat shock 70 kDa protein 12A OS=Mus musculus OX=10090 GN=Hspa12a PE=1 SV=1	Hspa12a Kiaa0417		cytoplasm [GO:0005737]; nucleus [GO:0005634]	58	36	36	112	0	11.8796	11.9809	11.9709	12.0282	12.2195	12.2885	12.1972	12.2033	0.118004	0.113352	0.107253	0.116862	0.112196	0.110086	0.10912	0.113374
Q9CQQ7	ATP synthase F(0) complex subunit B1, mitochondrial OS=Mus musculus OX=10090 GN=Atp5pb PE=1 SV=1	Atp5pb Atp5f1	ATP metabolic process [GO:0046034]; proton motive force-driven ATP synthesis [GO:0015986]; proton motive force-driven mitochondrial ATP synthesis [GO:0042776]	mitochondrial inner membrane [GO:0005743]; mitochondrial proton-transporting ATP synthase complex [GO:0005753]; mitochondrial proton-transporting ATP synthase complex, coupling factor F(o) [GO:0000276]; mitochondrion [GO:0005739]; myelin sheath [GO:0043209]	59	20	20	153	0	12.8982	12.9312	12.8138	12.6136	12.2042	12.1804	12.1914	12.1597	0.110644	0.104159	0.108866	0.108399	0.102051	0.106462	0.110304	0.107592
P62821	Ras-related protein Rab-1A OS=Mus musculus OX=10090 GN=Rab1A PE=1 SV=3	Rab1A Rab1	acrosome assembly [GO:0001675]; autophagosome assembly [GO:0000045]; autophagy [GO:0006914]; cell migration [GO:0016477]; COPII-coated vesicle cargo loading [GO:0090110]; defense response to bacterium [GO:0042742]; endocytosis [GO:0006897]; endoplasmic reticulum to Golgi vesicle-mediated transport [GO:0006888]; Golgi organization [GO:0007030]; growth hormone secretion [GO:0030252]; intracellular …	cytosol [GO:0005829]; early endosome [GO:0005769]; endomembrane system [GO:0012505]; endoplasmic reticulum membrane [GO:0005789]; Golgi apparatus [GO:0005794]; Golgi membrane [GO:0000139]; melanosome [GO:0042470]; neuronal cell body [GO:0043025]; presynapse [GO:0098793]	82	16	7	135	0	11.8053	11.8744	11.8466	11.7586	12.2004	12.1743	12.0803	12.1749	0.0883448	0.0890361	0.0904764	0.104366	0.111841	0.102804	0.0994869	0.107839
Q61171	Peroxiredoxin-2 OS=Mus musculus OX=10090 GN=Prdx2 PE=1 SV=3	Prdx2 Tdpx1 Tpx	cell redox homeostasis [GO:0045454]; cellular response to oxidative stress [GO:0034599]; defense response to tumor cell [GO:0002357]; extrinsic apoptotic signaling pathway [GO:0097191]; hydrogen peroxide catabolic process [GO:0042744]; hydrogen peroxide metabolic process [GO:0042743]; leukocyte activation [GO:0045321]; negative regulation of extrinsic apoptotic signaling pathway [GO:2001237]; neg…	cytosol [GO:0005829]; mitochondrion [GO:0005739]; myelin sheath [GO:0043209]	56	13	13	73	0	10.812	10.9568	10.8666	10.9584	12.1921	12.2397	12.1212	12.1113	0.148157	0.144099	0.14447	0.1531	0.109204	0.109212	0.106728	0.10356
Q8BMS1	Trifunctional enzyme subunit alpha, mitochondrial OS=Mus musculus OX=10090 GN=Hadha PE=1 SV=1	Hadha	cardiolipin acyl-chain remodeling [GO:0035965]; fatty acid beta-oxidation [GO:0006635]; response to insulin [GO:0032868]; response to xenobiotic stimulus [GO:0009410]	mitochondrial fatty acid beta-oxidation multienzyme complex [GO:0016507]; mitochondrial inner membrane [GO:0005743]; mitochondrial nucleoid [GO:0042645]; mitochondrion [GO:0005739]	56	33	33	181	0	12.6576	12.7569	12.6911	12.7248	12.1882	12.1505	12.1626	12.1258	0.131918	0.131786	0.131812	0.140932	0.120969	0.123329	0.128178	0.123698
Q7TQD2	Tubulin polymerization-promoting protein OS=Mus musculus OX=10090 GN=Tppp PE=1 SV=1	Tppp	astral microtubule organization [GO:0030953]; cell division [GO:0051301]; microtubule bundle formation [GO:0001578]; microtubule nucleation by microtubule organizing center [GO:0051418]; microtubule polymerization [GO:0046785]; myelin assembly [GO:0032288]; negative regulation of tubulin deacetylation [GO:1904428]; oligodendrocyte development [GO:0014003]; oligodendrocyte differentiation [GO:0048…	cytoplasm [GO:0005737]; cytosol [GO:0005829]; microtubule [GO:0005874]; microtubule bundle [GO:0097427]; mitochondrion [GO:0005739]; mitotic spindle [GO:0072686]; myelin sheath [GO:0043209]; nucleus [GO:0005634]; perinuclear region of cytoplasm [GO:0048471]; postsynaptic Golgi apparatus [GO:0150051]	77	23	22	139	0	12.7563	12.5934	12.6511	12.6297	12.1721	12.2269	12.2795	12.2687	0.0955061	0.0904564	0.09212	0.091219	0.0935431	0.0993783	0.1056	0.101412
P51863	V-type proton ATPase subunit d 1 OS=Mus musculus OX=10090 GN=Atp6v0d1 PE=1 SV=2	Atp6v0d1 Atp6d	brain development [GO:0007420]; cellular response to increased oxygen levels [GO:0036295]; cilium assembly [GO:0060271]; intracellular iron ion homeostasis [GO:0006879]; synaptic vesicle lumen acidification [GO:0097401]; vacuolar acidification [GO:0007035]; vacuolar transport [GO:0007034]	apical plasma membrane [GO:0016324]; axon terminus [GO:0043679]; centrosome [GO:0005813]; clathrin-coated vesicle membrane [GO:0030665]; early endosome [GO:0005769]; lysosomal membrane [GO:0005765]; membrane [GO:0016020]; neuron projection [GO:0043005]; plasma membrane proton-transporting V-type ATPase complex [GO:0033181]; protein-containing complex [GO:0032991]; proton-transporting V-type ATPas…	70	23	23	204	0	13.2228	13.2046	13.3328	13.1901	12.1695	12.1859	12.1028	12.1169	0.115422	0.114466	0.119587	0.119015	0.115054	0.116056	0.119881	0.121749
O55143	Sarcoplasmic/endoplasmic reticulum calcium ATPase 2 OS=Mus musculus OX=10090 GN=Atp2a2 PE=1 SV=2	Atp2a2	autophagosome assembly [GO:0000045]; autophagosome membrane docking [GO:0016240]; calcium ion import into sarcoplasmic reticulum [GO:1990036]; calcium ion transmembrane transport [GO:0070588]; calcium ion transport [GO:0006816]; calcium ion transport from cytosol to endoplasmic reticulum [GO:1903515]; cardiac muscle hypertrophy in response to stress [GO:0014898]; cellular response to heat [GO:003…	apical ectoplasmic specialization [GO:0061831]; calcium ion-transporting ATPase complex [GO:0090534]; endoplasmic reticulum [GO:0005783]; endoplasmic reticulum membrane [GO:0005789]; extrinsic component of cytoplasmic side of plasma membrane [GO:0031234]; intercalated disc [GO:0014704]; longitudinal sarcoplasmic reticulum [GO:0014801]; membrane [GO:0016020]; perinuclear region of cytoplasm [GO:00…	49	47	40	181	0	11.996	12.0102	12.0084	12.1288	12.1631	12.2023	12.2397	12.2475	0.117318	0.110964	0.104337	0.111067	0.0929924	0.107866	0.114415	0.110977
Q9Z140	Copine-6 OS=Mus musculus OX=10090 GN=Cpne6 PE=1 SV=1	Cpne6	cell differentiation [GO:0030154]; cellular response to calcium ion [GO:0071277]; positive regulation of dendrite extension [GO:1903861]; postsynaptic actin cytoskeleton organization [GO:0098974]	axon [GO:0030424]; clathrin-coated endocytic vesicle [GO:0045334]; cytoplasm [GO:0005737]; dendrite [GO:0030425]; endosome [GO:0005768]; membrane [GO:0016020]; perikaryon [GO:0043204]; plasma membrane [GO:0005886]	50	26	25	110	0	11.3877	11.5204	11.5573	11.5213	12.1559	12.1271	11.9598	12.0226	0.136395	0.124469	0.125215	0.121047	0.110565	0.113919	0.117743	0.111859
A2AI20	Glutamate receptor OS=Mus musculus OX=10090 GN=Grin1 PE=1 SV=1	Grin1	response to chemical [GO:0042221]	postsynaptic membrane [GO:0045211]	39	41	1	225	0	13.7774	13.6868	13.7048	13.7429	12.1534	12.0963	12.238	12.139	0.133138	0.125766	0.130336	0.133356	0.130853	0.131204	0.132575	0.132062
P97807	Fumarate hydratase, mitochondrial OS=Mus musculus OX=10090 GN=Fh PE=1 SV=3	Fh Fh1	DNA damage response [GO:0006974]; DNA repair [GO:0006281]; fumarate metabolic process [GO:0006106]; homeostasis of number of cells within a tissue [GO:0048873]; malate metabolic process [GO:0006108]; negative regulation of histone H3-K36 methylation [GO:0000415]; positive regulation of cold-induced thermogenesis [GO:0120162]; positive regulation of double-strand break repair via nonhomologous end…	cytoplasm [GO:0005737]; cytosol [GO:0005829]; mitochondrial matrix [GO:0005759]; mitochondrion [GO:0005739]; nucleus [GO:0005634]; site of double-strand break [GO:0035861]; tricarboxylic acid cycle enzyme complex [GO:0045239]	68	26	26	110	0	12.4333	12.4651	12.2636	12.282	12.1526	12.1019	12.1586	12.1521	0.119439	0.120578	0.122685	0.119534	0.126753	0.12169	0.110758	0.124102
A0A087WPX3	Neurofascin OS=Mus musculus OX=10090 GN=Nfasc PE=1 SV=1	Nfasc	myelination [GO:0042552]; peripheral nervous system development [GO:0007422]; protein localization to plasma membrane [GO:0072659]	axon initial segment [GO:0043194]; dendrite [GO:0030425]; node of Ranvier [GO:0033268]; plasma membrane [GO:0005886]; Schwann cell microvillus [GO:0097454]	34	44	6	142	0	12.8106	12.8542	12.846	12.8342	12.1524	12.1494	12.1008	12.1038	0.104512	0.103575	0.102739	0.0983996	0.0984937	0.111075	0.108459	0.107021
Q925I1	ATPase family AAA domain-containing protein 3 OS=Mus musculus OX=10090 GN=Atad3 PE=1 SV=1	Atad3 Atad3a Kiaa1273	antiviral innate immune response [GO:0140374]; mitochondrion organization [GO:0007005]; negative regulation of apoptotic process [GO:0043066]; regulation of cell growth [GO:0001558]	mitochondrial inner membrane [GO:0005743]; mitochondrial nucleoid [GO:0042645]; mitochondrion [GO:0005739]	61	39	39	112	0	13.1405	13.1457	13.1546	13.1635	12.1511	12.0816	12.2349	12.0745	0.0794213	0.0791597	0.0794597	0.078349	0.0876709	0.0964856	0.0942251	0.0940781
P61027	Ras-related protein Rab-10 OS=Mus musculus OX=10090 GN=Rab10 PE=1 SV=1	Rab10	antigen processing and presentation [GO:0019882]; axonogenesis [GO:0007409]; cellular response to insulin stimulus [GO:0032869]; endoplasmic reticulum tubular network organization [GO:0071786]; endosomal transport [GO:0016197]; establishment of neuroblast polarity [GO:0045200]; establishment of protein localization to endoplasmic reticulum membrane [GO:0097051]; establishment of protein localizat…	cilium [GO:0005929]; cytoplasmic vesicle membrane [GO:0030659]; cytoskeleton [GO:0005856]; endoplasmic reticulum membrane [GO:0005789]; endoplasmic reticulum tubular network [GO:0071782]; endosome [GO:0005768]; exocytic vesicle [GO:0070382]; Golgi apparatus [GO:0005794]; insulin-responsive compartment [GO:0032593]; membrane [GO:0016020]; perinuclear region of cytoplasm [GO:0048471]; phagocytic ve…	83	19	13	121	0	12.581	12.5884	12.5677	12.4738	12.1449	12.175	12.0311	12.0361	0.109454	0.104174	0.107912	0.106063	0.118234	0.12694	0.121182	0.116301
Q91VA7	Isocitrate dehydrogenase [NAD] subunit, mitochondrial OS=Mus musculus OX=10090 GN=Idh3b PE=1 SV=1	Idh3b	2-oxoglutarate metabolic process [GO:0006103]; isocitrate metabolic process [GO:0006102]; NADH metabolic process [GO:0006734]; tricarboxylic acid cycle [GO:0006099]	mitochondrial isocitrate dehydrogenase complex (NAD+) [GO:0005962]; mitochondrion [GO:0005739]	49	18	17	136	0	12.2282	12.3611	12.3372	12.1844	12.1408	12.1682	12.1043	12.1513	0.110629	0.11672	0.104575	0.107411	0.103932	0.102783	0.104371	0.111912
P62761	Visinin-like protein 1 OS=Mus musculus OX=10090 GN=Vsnl1 PE=1 SV=2	Vsnl1 Visl1	negative regulation of insulin secretion [GO:0046676]; positive regulation of exocytosis [GO:0045921]; positive regulation of insulin secretion involved in cellular response to glucose stimulus [GO:0035774]	cytosol [GO:0005829]; membrane [GO:0016020]	85	19	15	146	0	11.4359	11.5452	11.6013	11.5564	12.1247	12.215	12.1594	12.1913	0.103409	0.0965445	0.0944211	0.108098	0.0908338	0.103962	0.0937345	0.10198
Q61941	NAD(P) transhydrogenase, mitochondrial OS=Mus musculus OX=10090 GN=Nnt PE=1 SV=2	Nnt	cell redox homeostasis [GO:0045454]; cellular oxidant detoxification [GO:0098869]; intracellular oxygen homeostasis [GO:0032364]; NADPH regeneration [GO:0006740]; negative regulation of apoptotic process [GO:0043066]; negative regulation of protein phosphorylation [GO:0001933]; positive regulation of hydrogen peroxide catabolic process [GO:1903285]; positive regulation of mitochondrial membrane p…	mitochondrial inner membrane [GO:0005743]; mitochondrion [GO:0005739]	32	34	34	104	0	13.0029	13.0834	13.0578	12.7162	12.1175	12.1097	12.1876	12.1123	0.107653	0.107464	0.108644	0.103776	0.112214	0.116121	0.114077	0.117248
P61161	Actin-related protein 2 OS=Mus musculus OX=10090 GN=Actr2 PE=1 SV=1	Actr2 Arp2	actin cytoskeleton organization [GO:0030036]; Arp2/3 complex-mediated actin nucleation [GO:0034314]; associative learning [GO:0008306]; asymmetric cell division [GO:0008356]; cellular response to trichostatin A [GO:0035984]; cellular response to type II interferon [GO:0071346]; cilium assembly [GO:0060271]; cytosolic transport [GO:0016482]; establishment or maintenance of cell polarity [GO:000716…	actin cap [GO:0030478]; Arp2/3 protein complex [GO:0005885]; cell cortex [GO:0005938]; cytoplasm [GO:0005737]; cytosol [GO:0005829]; lamellipodium [GO:0030027]; nucleus [GO:0005634]; podosome core [GO:0061825]; postsynapse [GO:0098794]; postsynaptic density [GO:0014069]; site of double-strand break [GO:0035861]	62	23	22	112	0	12.2223	12.2217	12.2375	12.2453	12.1148	12.1026	12.0144	12.0166	0.113444	0.110253	0.107983	0.121429	0.116473	0.107414	0.122279	0.110754
Q61699	Heat shock protein 105 kDa OS=Mus musculus OX=10090 GN=Hsph1 PE=1 SV=2	Hsph1 Hsp105 Hsp110 Kiaa0201	chaperone cofactor-dependent protein refolding [GO:0051085]; negative regulation of neuron apoptotic process [GO:0043524]; positive regulation of MHC class I biosynthetic process [GO:0045345]; positive regulation of NK T cell activation [GO:0051135]; protein folding [GO:0006457]; regulation of microtubule cytoskeleton organization [GO:0070507]; response to unfolded protein [GO:0006986]	cytoplasm [GO:0005737]; cytosol [GO:0005829]; extracellular region [GO:0005576]; nucleoplasm [GO:0005654]; nucleus [GO:0005634]; protein-containing complex [GO:0032991]	44	34	31	62	0	11.356	11.4495	11.3948	11.3954	12.1068	12.1984	12.1827	12.2255	0.118709	0.107278	0.117523	0.104788	0.0891242	0.0909924	0.0903884	0.0959879
K4DI58	Cell adhesion molecule 3 OS=Mus musculus OX=10090 GN=Cadm3 PE=1 SV=1	Cadm3		membrane [GO:0016020]	32	12	12	39	0	11.1677	11.1859	11.1884	11.2707	12.1025	12.1495	12.1631	12.2842	0.0988971	0.101335	0.105171	0.098442	0.101529	0.0989332	0.115645	0.118772
P23819-4	Isoform 4 of Glutamate receptor 2 OS=Mus musculus OX=10090 GN=Gria2	Gria2 Glur2	cellular response to brain-derived neurotrophic factor stimulus [GO:1990416]; cellular response to glycine [GO:1905430]; chemical synaptic transmission [GO:0007268]; establishment of protein localization [GO:0045184]; ionotropic glutamate receptor signaling pathway [GO:0035235]; modulation of chemical synaptic transmission [GO:0050804]; positive regulation of synaptic transmission [GO:0050806]; p…	AMPA glutamate receptor complex [GO:0032281]; asymmetric synapse [GO:0032279]; axon [GO:0030424]; cell surface [GO:0009986]; dendrite [GO:0030425]; dendrite cytoplasm [GO:0032839]; dendrite membrane [GO:0032590]; dendritic shaft [GO:0043198]; dendritic spine [GO:0043197]; dendritic spine head [GO:0044327]; dendritic spine neck [GO:0044326]; endoplasmic reticulum [GO:0005783]; endoplasmic reticulu…	48	40	1	252	0	13.4153	13.2545	13.1583	13.239	12.0985	12.1222	12.1026	12.2168	0.0882604	0.0929587	0.0849012	0.0744877	0.0795475	0.0802298	0.0869471	0.0830561
Q8C605	ATP-dependent 6-phosphofructokinase OS=Mus musculus OX=10090 GN=Pfkp PE=1 SV=1	Pfkp	fructose 6-phosphate metabolic process [GO:0006002]	cytoplasm [GO:0005737]	47	32	27	105	0	11.59	11.6673	11.6691	11.7478	12.0892	12.0939	12.0621	12.1803	0.126116	0.112272	0.112612	0.116919	0.122307	0.132254	0.122647	0.133767
Q9DCX2	ATP synthase subunit d, mitochondrial OS=Mus musculus OX=10090 GN=Atp5pd PE=1 SV=3	Atp5pd Atp5h	ATP metabolic process [GO:0046034]; proton motive force-driven ATP synthesis [GO:0015986]; proton motive force-driven mitochondrial ATP synthesis [GO:0042776]	mitochondrial inner membrane [GO:0005743]; mitochondrial proton-transporting ATP synthase complex [GO:0005753]; mitochondrial proton-transporting ATP synthase complex, coupling factor F(o) [GO:0000276]; mitochondrial proton-transporting ATP synthase, stator stalk [GO:0000274]; mitochondrion [GO:0005739]; myelin sheath [GO:0043209]	88	17	17	180	0	12.8714	12.8806	12.8166	12.458	12.0869	12.0762	12.1151	12.14	0.107863	0.108066	0.0977437	0.103683	0.104136	0.113794	0.105028	0.107556
Q99LC3	NADH dehydrogenase [ubiquinone] 1 alpha subcomplex subunit 10, mitochondrial OS=Mus musculus OX=10090 GN=Ndufa10 PE=1 SV=1	Ndufa10	aerobic respiration [GO:0009060]; mitochondrial electron transport, NADH to ubiquinone [GO:0006120]; mitochondrial respiratory chain complex I assembly [GO:0032981]; proton motive force-driven mitochondrial ATP synthesis [GO:0042776]	cytoplasm [GO:0005737]; mitochondrial matrix [GO:0005759]; mitochondrial respiratory chain complex I [GO:0005747]; mitochondrion [GO:0005739]; myelin sheath [GO:0043209]	68	22	22	194	0	13.5892	13.4413	13.4885	13.4782	12.086	12.0323	12.0393	12.004	0.106709	0.104499	0.105303	0.105249	0.121053	0.122462	0.121664	0.118721
Q80Z38-2	Isoform 2 of SH3 and multiple ankyrin repeat domains protein 2 OS=Mus musculus OX=10090 GN=Shank2	Shank2 Cortbp1 Kiaa1022	adult behavior [GO:0030534]; adult locomotory behavior [GO:0008344]; associative learning [GO:0008306]; exploration behavior [GO:0035640]; learning [GO:0007612]; long-term synaptic depression [GO:0060292]; long-term synaptic potentiation [GO:0060291]; memory [GO:0007613]; negative regulation of hippo signaling [GO:0035331]; positive regulation of cell population proliferation [GO:0008284]; positi…	apical plasma membrane [GO:0016324]; asymmetric synapse [GO:0032279]; brush border membrane [GO:0031526]; ciliary membrane [GO:0060170]; dendritic spine [GO:0043197]; glutamatergic synapse [GO:0098978]; growth cone [GO:0030426]; hippocampal mossy fiber to CA3 synapse [GO:0098686]; neurofilament [GO:0005883]; neuron projection [GO:0043005]; neuronal cell body [GO:0043025]; photoreceptor inner segm…	38	50	47	198	0	13.2347	13.2068	13.2397	13.2228	12.0842	12.1111	12.2264	12.1639	0.0998422	0.0983247	0.0930868	0.106072	0.117058	0.113692	0.124067	0.114894
Q3UHL1	CaM kinase-like vesicle-associated protein OS=Mus musculus OX=10090 GN=Camkv PE=1 SV=2	Camkv	modulation of chemical synaptic transmission [GO:0050804]; peptidyl-serine phosphorylation [GO:0018105]; regulation of modification of postsynaptic structure [GO:0099159]	cytoplasmic vesicle membrane [GO:0030659]; glutamatergic synapse [GO:0098978]; plasma membrane [GO:0005886]; postsynapse [GO:0098794]	45	21	21	80	0	11.8284	11.8811	11.894	11.8717	12.0798	12.0654	11.9597	11.9905	0.102422	0.105189	0.105837	0.108029	0.10828	0.104904	0.119828	0.113044
P56391	Cytochrome c oxidase subunit 6B1 OS=Mus musculus OX=10090 GN=Cox6b1 PE=1 SV=2	Cox6b1 Cox6b	oxidative phosphorylation [GO:0006119]	mitochondrial inner membrane [GO:0005743]; mitochondrial respiratory chain complex IV [GO:0005751]; mitochondrion [GO:0005739]; respiratory chain complex IV [GO:0045277]	76	9	9	180	0	13.8642	13.6552	13.6917	13.6812	12.0776	12.0164	12.0798	12.0982	0.0926791	0.09275	0.0969643	0.0960517	0.0969471	0.0917618	0.107229	0.10011
Q9D6J6	NADH dehydrogenase [ubiquinone] flavoprotein 2, mitochondrial OS=Mus musculus OX=10090 GN=Ndufv2 PE=1 SV=2	Ndufv2	aerobic respiration [GO:0009060]; cardiac muscle tissue development [GO:0048738]; mitochondrial electron transport, NADH to ubiquinone [GO:0006120]; nervous system development [GO:0007399]; proton motive force-driven mitochondrial ATP synthesis [GO:0042776]	mitochondrial inner membrane [GO:0005743]; mitochondrial respiratory chain complex I [GO:0005747]; mitochondrion [GO:0005739]; myelin sheath [GO:0043209]	63	17	17	185	0	13.5222	13.3685	13.4196	13.4085	12.0762	12.0094	12.0486	11.9692	0.107368	0.105266	0.106019	0.110633	0.113423	0.121358	0.11598	0.124826
P19783	Cytochrome c oxidase subunit 4 isoform 1, mitochondrial OS=Mus musculus OX=10090 GN=Cox4i1 PE=1 SV=2	Cox4i1 Cox4 Cox4a	mitochondrial electron transport, cytochrome c to oxygen [GO:0006123]; proton transmembrane transport [GO:1902600]	cytosol [GO:0005829]; mitochondrial inner membrane [GO:0005743]; mitochondrial membrane [GO:0031966]; mitochondrial respiratory chain complex IV [GO:0005751]; mitochondrion [GO:0005739]; nucleoplasm [GO:0005654]	84	17	17	150	0	13.6081	13.53	13.5245	13.5674	12.0657	12.1691	12.145	12.164	0.105761	0.0997106	0.107158	0.105476	0.119317	0.12978	0.137799	0.128359
Q9R1Q8	Transgelin-3 OS=Mus musculus OX=10090 GN=Tagln3 PE=1 SV=1	Tagln3 Np25	actin filament organization [GO:0007015]; negative regulation of transcription by RNA polymerase II [GO:0000122]	actin cytoskeleton [GO:0015629]; myelin sheath [GO:0043209]; nucleus [GO:0005634]	66	16	16	93	0	12.0163	12.0802	12.1532	12.159	12.0638	12.0346	11.9675	11.9863	0.112046	0.117425	0.117123	0.11047	0.112933	0.117653	0.129061	0.128235
P63318	Protein kinase C gamma type OS=Mus musculus OX=10090 GN=Prkcg PE=1 SV=1	Prkcg Pkcc Pkcg Prkcc	chemical synaptic transmission [GO:0007268]; chemosensory behavior [GO:0007635]; innervation [GO:0060384]; intracellular signal transduction [GO:0035556]; learning or memory [GO:0007611]; long-term synaptic potentiation [GO:0060291]; negative regulation of neuron apoptotic process [GO:0043524]; negative regulation of proteasomal protein catabolic process [GO:1901799]; negative regulation of prote…	calyx of Held [GO:0044305]; cell-cell junction [GO:0005911]; cytoplasm [GO:0005737]; cytosol [GO:0005829]; dendrite [GO:0030425]; membrane [GO:0016020]; neuron projection [GO:0043005]; nucleus [GO:0005634]; perinuclear region of cytoplasm [GO:0048471]; plasma membrane [GO:0005886]; postsynaptic cytosol [GO:0099524]; postsynaptic density [GO:0014069]; presynaptic cytosol [GO:0099523]; synaptic mem…	47	32	29	129	0	12.0292	12.0418	12.2911	12.3125	12.0624	12.0506	11.9988	12.0239	0.114118	0.128929	0.109117	0.11818	0.121558	0.116286	0.114337	0.109638
Q9CR68	Cytochrome b-c1 complex subunit Rieske, mitochondrial OS=Mus musculus OX=10090 GN=Uqcrfs1 PE=1 SV=1	Uqcrfs1	cellular respiration [GO:0045333]; mitochondrial electron transport, ubiquinol to cytochrome c [GO:0006122]; respiratory electron transport chain [GO:0022904]; response to antibiotic [GO:0046677]; response to hormone [GO:0009725]; response to xenobiotic stimulus [GO:0009410]	mitochondrial inner membrane [GO:0005743]; mitochondrial membrane [GO:0031966]; mitochondrial respiratory chain complex III [GO:0005750]; mitochondrial respiratory chain complex IV [GO:0005751]; mitochondrion [GO:0005739]; myelin sheath [GO:0043209]	66	16	16	185	0	13.5832	13.4926	13.5355	13.4301	12.0596	12.0023	12.1978	12.1333	0.117485	0.11162	0.110662	0.109358	0.0980113	0.100993	0.106495	0.108146
Q9D881	Cytochrome c oxidase subunit 5B, mitochondrial OS=Mus musculus OX=10090 GN=Cox5b-ps PE=1 SV=1	Cox5b-ps Cox5b	mitochondrial electron transport, cytochrome c to oxygen [GO:0006123]; response to peptide hormone [GO:0043434]	mitochondrial respiratory chain complex IV [GO:0005751]	62	12	12	150	0	13.5489	13.3311	13.406	13.4522	12.0425	12.0433	12.1151	12.0713	0.105902	0.110394	0.101375	0.104832	0.121346	0.124394	0.121962	0.123133
F8WHB1	Calcium-transporting ATPase OS=Mus musculus OX=10090 GN=Atp2b2 PE=1 SV=1	Atp2b2	brain development [GO:0007420]; neural retina development [GO:0003407]; neuron differentiation [GO:0030182]; sensory perception of sound [GO:0007605]	apical plasma membrane [GO:0016324]; cytoplasm [GO:0005737]; dendritic spine membrane [GO:0032591]; GABA-ergic synapse [GO:0098982]; glutamatergic synapse [GO:0098978]; membrane raft [GO:0045121]; neuronal cell body membrane [GO:0032809]; parallel fiber to Purkinje cell synapse [GO:0098688]; postsynaptic density membrane [GO:0098839]; presynaptic active zone membrane [GO:0048787]	44	49	3	185	0	11.5867	11.647	11.6173	11.663	12.0402	12.096	12.0146	12.0233	0.104375	0.110932	0.113157	0.109788	0.100405	0.100487	0.107819	0.110802
Q8CI94	Glycogen phosphorylase, brain form OS=Mus musculus OX=10090 GN=Pygb PE=1 SV=3	Pygb	glycogen catabolic process [GO:0005980]; glycogen metabolic process [GO:0005977]	axon [GO:0030424]; cytoplasm [GO:0005737]	49	40	32	153	0	10.7604	11.1018	10.9577	10.8518	12.0383	12.0571	12.0117	12.0473	0.117491	0.114117	0.110115	0.118441	0.115872	0.118099	0.108755	0.135283
A0A0R4J2C2	Synaptotagmin OS=Mus musculus OX=10090 GN=Syt2 PE=1 SV=1	Syt2	positive regulation of dendrite extension [GO:1903861]	synaptic vesicle membrane [GO:0030672]	30	13	4	122	0	12.2518	12.0926	12.1186	12.2667	12.0325	12.1267	11.953	12.0729	0.098294	0.106152	0.10643	0.0995797	0.105065	0.104578	0.111059	0.102803
E9Q401	Ryanodine receptor 2 OS=Mus musculus OX=10090 GN=Ryr2 PE=1 SV=1	Ryr2	calcium ion transmembrane import into cytosol [GO:0097553]; calcium ion transmembrane transport [GO:0070588]; calcium ion transport [GO:0006816]; calcium ion transport into cytosol [GO:0060402]; calcium-mediated signaling [GO:0019722]; calcium-mediated signaling using intracellular calcium source [GO:0035584]; cardiac muscle contraction [GO:0060048]; cardiac muscle hypertrophy [GO:0003300]; cellu…	A band [GO:0031672]; calcium channel complex [GO:0034704]; cytoplasm [GO:0005737]; endoplasmic reticulum [GO:0005783]; extrinsic component of cytoplasmic side of plasma membrane [GO:0031234]; membrane [GO:0016020]; neuron projection [GO:0043005]; nuclear envelope [GO:0005635]; plasma membrane [GO:0005886]; protein-containing complex [GO:0032991]; sarcolemma [GO:0042383]; sarcomere [GO:0030017]; s…	20	71	46	128	0	12.6293	12.7226	12.744	12.8236	12.0321	11.9129	12.0178	11.9105	0.107868	0.102448	0.102405	0.0982811	0.113638	0.108083	0.118922	0.115255
P23242	Gap junction alpha-1 protein OS=Mus musculus OX=10090 GN=Gja1 PE=1 SV=2	Gja1 Cxn-43	adult heart development [GO:0007512]; apoptotic process [GO:0006915]; ATP transport [GO:0015867]; atrial ventricular junction remodeling [GO:0003294]; blood vessel morphogenesis [GO:0048514]; bone development [GO:0060348]; bone remodeling [GO:0046849]; cardiac conduction [GO:0061337]; cell communication [GO:0007154]; cell communication by chemical coupling [GO:0010643]; cell communication by elec…	apical plasma membrane [GO:0016324]; cell junction [GO:0030054]; cell-cell contact zone [GO:0044291]; cell-cell junction [GO:0005911]; connexin complex [GO:0005922]; contractile fiber [GO:0043292]; cytoplasm [GO:0005737]; cytosol [GO:0005829]; early endosome [GO:0005769]; endoplasmic reticulum [GO:0005783]; endosome [GO:0005768]; fascia adherens [GO:0005916]; gap junction [GO:0005921]; Golgi appa…	43	14	14	296	0	13.7393	13.7399	13.7005	13.7451	12.0316	11.8821	11.9365	11.8734	0.0965218	0.1026	0.0978315	0.0959308	0.115303	0.117043	0.114293	0.117318
Q76MZ3	Serine/threonine-protein phosphatase 2A 65 kDa regulatory subunit A alpha isoform OS=Mus musculus OX=10090 GN=Ppp2r1a PE=1 SV=3	Ppp2r1a	chromosome segregation [GO:0007059]; female meiotic nuclear division [GO:0007143]; meiotic sister chromatid cohesion, centromeric [GO:0051754]; meiotic spindle elongation [GO:0051232]; mitotic sister chromatid separation [GO:0051306]; negative regulation of protein kinase B signaling [GO:0051898]; peptidyl-serine dephosphorylation [GO:0070262]; positive regulation of extrinsic apoptotic signaling…	chromosome, centromeric region [GO:0000775]; cytoplasm [GO:0005737]; cytosol [GO:0005829]; dendrite [GO:0030425]; glutamatergic synapse [GO:0098978]; lateral plasma membrane [GO:0016328]; neuron projection [GO:0043005]; neuronal cell body [GO:0043025]; nucleus [GO:0005634]; protein phosphatase type 2A complex [GO:0000159]; synapse [GO:0045202]	61	38	32	227	0	11.6539	11.6929	11.651	11.6682	12.0302	12.0443	12.04	12.0392	0.137115	0.136696	0.132946	0.134646	0.129685	0.115352	0.118771	0.137529
Q8C8R3-2	Isoform 2 of Ankyrin-2 OS=Mus musculus OX=10090 GN=Ank2	Ank2 AnkB	atrial cardiac muscle cell action potential [GO:0086014]; atrial cardiac muscle cell to AV node cell communication [GO:0086066]; atrial septum development [GO:0003283]; cardiac muscle contraction [GO:0060048]; endocytosis [GO:0006897]; intracellular calcium ion homeostasis [GO:0006874]; positive regulation of calcium ion transmembrane transporter activity [GO:1901021]; positive regulation of calc…	A band [GO:0031672]; basolateral plasma membrane [GO:0016323]; costamere [GO:0043034]; cytoplasm [GO:0005737]; cytoskeleton [GO:0005856]; early endosome [GO:0005769]; extrinsic component of cytoplasmic side of plasma membrane [GO:0031234]; intercalated disc [GO:0014704]; lysosome [GO:0005764]; M band [GO:0031430]; membrane raft [GO:0045121]; mitochondrion [GO:0005739]; neuron projection [GO:00430…	42	109	79	996	0	12.8567	12.8382	12.7339	12.7798	12.0292	12.0426	12.1269	12.0993	0.103525	0.100917	0.10249	0.102955	0.108624	0.114417	0.114445	0.112445
Q9JIA1	Leucine-rich glioma-inactivated protein 1 OS=Mus musculus OX=10090 GN=Lgi1 PE=1 SV=1	Lgi1	axon guidance [GO:0007411]; neuron projection development [GO:0031175]; neurotransmitter receptor localization to postsynaptic specialization membrane [GO:0099645]; positive regulation of cell growth [GO:0030307]; positive regulation of synaptic transmission [GO:0050806]	axon initial segment [GO:0043194]; cytoplasm [GO:0005737]; dendrite [GO:0030425]; endoplasmic reticulum [GO:0005783]; extracellular space [GO:0005615]; glutamatergic synapse [GO:0098978]; Golgi apparatus [GO:0005794]; synapse [GO:0045202]; synaptic cleft [GO:0043083]	33	17	17	99	0	12.957	12.8949	12.9786	13.0283	12.029	11.9622	11.9081	11.932	0.105648	0.108132	0.112818	0.10584	0.100732	0.0868784	0.104261	0.100198
P18760	Cofilin-1 OS=Mus musculus OX=10090 GN=Cfl1 PE=1 SV=3	Cfl1	actin filament depolymerization [GO:0030042]; actin filament fragmentation [GO:0030043]; actin filament organization [GO:0007015]; actin filament severing [GO:0051014]; cell projection organization [GO:0030030]; cellular response to epidermal growth factor stimulus [GO:0071364]; cellular response to hydrogen peroxide [GO:0070301]; cellular response to insulin-like growth factor stimulus [GO:19903…	actin cytoskeleton [GO:0015629]; cell leading edge [GO:0031252]; cell-cell junction [GO:0005911]; cofilin-actin rod [GO:0090732]; cortical actin cytoskeleton [GO:0030864]; cytoplasm [GO:0005737]; cytosol [GO:0005829]; dendritic spine [GO:0043197]; extracellular region [GO:0005576]; filopodium [GO:0030175]; focal adhesion [GO:0005925]; glutamatergic synapse [GO:0098978]; growth cone [GO:0030426]; …	68	13	11	85	0	10.1212	10.2272	10.2059	10.3748	12.0278	12.0984	11.8147	12.0047	0.146987	0.159003	0.13943	0.137661	0.133931	0.126771	0.135105	0.130201
Q80YN3	Breast carcinoma-amplified sequence 1 homolog OS=Mus musculus OX=10090 GN=Bcas1 PE=1 SV=3	Bcas1 Nabc1	myelination [GO:0042552]	cytoplasm [GO:0005737]; cytosol [GO:0005829]; postsynaptic density [GO:0014069]; synapse [GO:0045202]	30	17	2	139	0	12.964	12.8832	12.7333	12.7009	12.0193	11.9481	12.0932	12.0906	0.0941311	0.0997607	0.106193	0.0857426	0.102175	0.110755	0.116875	0.11504
O08528	Hexokinase-2 OS=Mus musculus OX=10090 GN=Hk2 PE=1 SV=1	Hk2	apoptotic mitochondrial changes [GO:0008637]; carbohydrate phosphorylation [GO:0046835]; cellular response to leukemia inhibitory factor [GO:1990830]; establishment of protein localization to mitochondrion [GO:0072655]; fructose 6-phosphate metabolic process [GO:0006002]; glucose 6-phosphate metabolic process [GO:0051156]; glucose metabolic process [GO:0006006]; glycolytic process [GO:0006096]; i…	centrosome [GO:0005813]; cytosol [GO:0005829]; intracellular membrane-bounded organelle [GO:0043231]; mitochondrial outer membrane [GO:0005741]; mitochondrion [GO:0005739]; plasma membrane [GO:0005886]; sarcoplasmic reticulum [GO:0016529]	9	9	2	169	0	13.9459	13.739	13.9488	13.9249	12.0078	11.9275	11.9908	11.9341	0.127471	0.119701	0.124876	0.127217	0.140927	0.145839	0.144798	0.151285
P61922	4-aminobutyrate aminotransferase, mitochondrial OS=Mus musculus OX=10090 GN=Abat PE=1 SV=1	Abat Gabat	aging [GO:0007568]; behavioral response to cocaine [GO:0048148]; cerebellum development [GO:0021549]; copulation [GO:0007620]; exploration behavior [GO:0035640]; gamma-aminobutyric acid biosynthetic process [GO:0009449]; gamma-aminobutyric acid catabolic process [GO:0009450]; gamma-aminobutyric acid metabolic process [GO:0009448]; locomotory behavior [GO:0007626]; negative regulation of blood pre…	4-aminobutyrate transaminase complex [GO:0032144]; mitochondrial matrix [GO:0005759]; mitochondrion [GO:0005739]; neuron projection [GO:0043005]	68	23	23	124	0	10.5709	10.7749	10.7357	10.7948	12.0072	12.0452	11.8532	11.91	0.136481	0.125482	0.122648	0.129772	0.114114	0.118697	0.116485	0.112248
O54991	Contactin-associated protein 1 OS=Mus musculus OX=10090 GN=Cntnap1 PE=1 SV=2	Cntnap1 Nrxn4	axonogenesis [GO:0007409]; cell adhesion [GO:0007155]; central nervous system myelination [GO:0022010]; cytoskeleton organization [GO:0007010]; mitochondrion organization [GO:0007005]; myelination [GO:0042552]; myelination in peripheral nervous system [GO:0022011]; neuromuscular junction development, skeletal muscle fiber [GO:0098529]; neuromuscular process [GO:0050905]; neuromuscular process con…	axon [GO:0030424]; glutamatergic synapse [GO:0098978]; membrane [GO:0016020]; myelin sheath [GO:0043209]; paranodal junction [GO:0033010]; paranode region of axon [GO:0033270]; plasma membrane [GO:0005886]; presynaptic active zone [GO:0048786]; septate junction [GO:0005918]	31	38	38	133	0	12.8815	12.8439	12.8545	12.9173	11.9944	11.9614	12.0394	11.8583	0.101124	0.104788	0.105658	0.0995212	0.134221	0.127376	0.123222	0.142819
E9PYN1	Cell adhesion molecule 1 OS=Mus musculus OX=10090 GN=Cadm1 PE=1 SV=1	Cadm1	brain development [GO:0007420]; cell recognition [GO:0008037]; detection of stimulus [GO:0051606]; liver development [GO:0001889]; negative regulation of ERBB4 signaling pathway [GO:0120154]; negative regulation of protein phosphorylation [GO:0001933]; positive regulation of cytokine production [GO:0001819]; susceptibility to natural killer cell mediated cytotoxicity [GO:0042271]	dendrite [GO:0030425]; plasma membrane [GO:0005886]; postsynaptic density [GO:0014069]	20	6	6	14	0	11.2654	11.4388	11.3514	11.3109	11.9887	11.9554	11.884	11.8865	0.114274	0.0996917	0.113052	0.103717	0.103787	0.101824	0.119025	0.117343
P12787	Cytochrome c oxidase subunit 5A, mitochondrial OS=Mus musculus OX=10090 GN=Cox5a PE=1 SV=2	Cox5a	mitochondrial electron transport, cytochrome c to oxygen [GO:0006123]	mitochondrial inner membrane [GO:0005743]; mitochondrial respiratory chain complex IV [GO:0005751]; mitochondrion [GO:0005739]; myelin sheath [GO:0043209]	58	11	10	187	0	13.8192	13.7195	13.7204	13.734	11.9851	11.9066	11.9966	11.9277	0.121189	0.116433	0.114311	0.117369	0.115868	0.116437	0.121853	0.12933
Q9CQA3	Succinate dehydrogenase [ubiquinone] iron-sulfur subunit, mitochondrial OS=Mus musculus OX=10090 GN=Sdhb PE=1 SV=1	Sdhb	aerobic respiration [GO:0009060]; mitochondrial electron transport, succinate to ubiquinone [GO:0006121]; proton motive force-driven mitochondrial ATP synthesis [GO:0042776]; respiratory electron transport chain [GO:0022904]; succinate metabolic process [GO:0006105]; tricarboxylic acid cycle [GO:0006099]	mitochondrial inner membrane [GO:0005743]; mitochondrial membrane [GO:0031966]; mitochondrial respiratory chain complex II, succinate dehydrogenase complex (ubiquinone) [GO:0005749]; mitochondrion [GO:0005739]; nucleoplasm [GO:0005654]; plasma membrane [GO:0005886]; respiratory chain complex II [GO:0045273]; succinate dehydrogenase complex (ubiquinone) [GO:0045257]	55	19	19	79	0	12.3859	12.6506	12.6185	12.0633	11.9848	11.9378	12.052	12.0143	0.0978663	0.094294	0.0955308	0.105781	0.0973693	0.102094	0.104934	0.108572
Q9EQZ6	Rap guanine nucleotide exchange factor 4 OS=Mus musculus OX=10090 GN=Rapgef4 PE=1 SV=1	Rapgef4 Cgef2 Epac2	adenylate cyclase-activating G protein-coupled receptor signaling pathway [GO:0007189]; adenylate cyclase-modulating G protein-coupled receptor signaling pathway [GO:0007188]; calcium-ion regulated exocytosis [GO:0017156]; hormone secretion [GO:0046879]; insulin secretion [GO:0030073]; negative regulation of synaptic transmission [GO:0050805]; positive regulation of GTPase activity [GO:0043547]; …	apical plasma membrane [GO:0016324]; axon [GO:0030424]; basolateral plasma membrane [GO:0016323]; brush border [GO:0005903]; cilium [GO:0005929]; cone cell pedicle [GO:0044316]; cytosol [GO:0005829]; dendrite [GO:0030425]; dendritic spine [GO:0043197]; excitatory synapse [GO:0060076]; glutamatergic synapse [GO:0098978]; growth cone [GO:0030426]; hippocampal mossy fiber to CA3 synapse [GO:0098686]…	35	30	30	90	0	13.1697	13.1286	13.1815	13.2081	11.9817	11.8769	12.0438	11.9563	0.101289	0.10359	0.105502	0.11197	0.114647	0.118587	0.118187	0.123487
Q6ZQ38	Cullin-associated NEDD8-dissociated protein 1 OS=Mus musculus OX=10090 GN=Cand1 PE=1 SV=2	Cand1 D10Ertd516e Kiaa0829	cell differentiation [GO:0030154]; negative regulation of catalytic activity [GO:0043086]; positive regulation of DNA-templated transcription [GO:0045893]; positive regulation of RNA polymerase II transcription preinitiation complex assembly [GO:0045899]; protein ubiquitination [GO:0016567]; SCF complex assembly [GO:0010265]	cullin-RING ubiquitin ligase complex [GO:0031461]; cytoplasm [GO:0005737]; cytosol [GO:0005829]; Golgi apparatus [GO:0005794]; nucleoplasm [GO:0005654]; nucleus [GO:0005634]; ubiquitin ligase complex [GO:0000151]	43	38	38	124	0	11.3182	11.464	11.476	11.5168	11.9715	11.9683	11.967	11.9611	0.107049	0.117709	0.104058	0.11089	0.112121	0.10432	0.109014	0.103843
P80318	T-complex protein 1 subunit gamma OS=Mus musculus OX=10090 GN=Cct3 PE=1 SV=1	Cct3 Cctg	binding of sperm to zona pellucida [GO:0007339]; chaperone-mediated protein folding [GO:0061077]; pore complex assembly [GO:0046931]; positive regulation of establishment of protein localization to telomere [GO:1904851]; positive regulation of telomere maintenance via telomerase [GO:0032212]; protein folding [GO:0006457]; protein stabilization [GO:0050821]; toxin transport [GO:1901998]	cell body [GO:0044297]; chaperonin-containing T-complex [GO:0005832]; microtubule [GO:0005874]; myelin sheath [GO:0043209]; zona pellucida receptor complex [GO:0002199]	61	31	31	90	0	11.4906	11.7245	11.7064	11.6044	11.964	11.9842	11.9193	11.7734	0.118154	0.118889	0.113663	0.121094	0.121151	0.123035	0.119474	0.10471
P47857	ATP-dependent 6-phosphofructokinase, muscle type OS=Mus musculus OX=10090 GN=Pfkm PE=1 SV=3	Pfkm Pfk-m Pfka	canonical glycolysis [GO:0061621]; fructose 1,6-bisphosphate metabolic process [GO:0030388]; fructose 6-phosphate metabolic process [GO:0006002]; glucose homeostasis [GO:0042593]; glycogen catabolic process [GO:0005980]; glycolysis from storage polysaccharide through glucose-1-phosphate [GO:0093001]; glycolytic process [GO:0006096]; glycolytic process through fructose-6-phosphate [GO:0061615]; mu…	6-phosphofructokinase complex [GO:0005945]; apical plasma membrane [GO:0016324]; cytosol [GO:0005829]; membrane [GO:0016020]; nucleus [GO:0005634]; sperm principal piece [GO:0097228]	53	35	29	128	0	11.8239	11.9085	11.9231	11.8472	11.9598	11.9501	11.9845	11.9793	0.103745	0.115565	0.106511	0.107245	0.103036	0.104941	0.105135	0.108131
Q63810	Calcineurin subunit B type 1 OS=Mus musculus OX=10090 GN=Ppp3r1 PE=1 SV=3	Ppp3r1 Cnb	branching involved in blood vessel morphogenesis [GO:0001569]; calcineurin-mediated signaling [GO:0097720]; calcineurin-NFAT signaling cascade [GO:0033173]; epithelial to mesenchymal transition [GO:0001837]; heart development [GO:0007507]; lung epithelial cell differentiation [GO:0060487]; myelination in peripheral nervous system [GO:0022011]; negative regulation of calcium ion import across plas…	calcineurin complex [GO:0005955]; cytosol [GO:0005829]; glutamatergic synapse [GO:0098978]; hippocampal mossy fiber to CA3 synapse [GO:0098686]; parallel fiber to Purkinje cell synapse [GO:0098688]; postsynapse [GO:0098794]; protein serine/threonine phosphatase complex [GO:0008287]; sarcolemma [GO:0042383]; Schaffer collateral - CA1 synapse [GO:0098685]; synapse [GO:0045202]	74	12	12	155	0	10.8016	10.8312	10.8419	10.9295	11.9561	12.0271	11.8572	11.9677	0.13013	0.116852	0.127822	0.13505	0.109382	0.0861639	0.0925158	0.0906655
Q9CVB6	Actin-related protein 2/3 complex subunit 2 OS=Mus musculus OX=10090 GN=Arpc2 PE=1 SV=3	Arpc2	actin filament polymerization [GO:0030041]; Arp2/3 complex-mediated actin nucleation [GO:0034314]; cellular response to epidermal growth factor stimulus [GO:0071364]; cellular response to platelet-derived growth factor stimulus [GO:0036120]; cellular response to rapamycin [GO:0072752]; positive regulation of actin cytoskeleton reorganization [GO:2000251]; positive regulation of actin filament pol…	actin filament branch point [GO:0061834]; apical dendrite [GO:0097440]; Arp2/3 protein complex [GO:0005885]; axon terminus [GO:0043679]; cell leading edge [GO:0031252]; cell surface [GO:0009986]; concave side of sperm head [GO:0061830]; cytoplasm [GO:0005737]; dendritic shaft [GO:0043198]; dendritic spine [GO:0043197]; endosome [GO:0005768]; filamentous actin [GO:0031941]; focal adhesion [GO:0005…	56	17	17	89	0	12.0841	12.0692	12.0696	12.1751	11.9559	11.9441	11.8581	11.8868	0.11896	0.111241	0.110409	0.119907	0.120096	0.126083	0.129644	0.127443
P99029	Peroxiredoxin-5, mitochondrial OS=Mus musculus OX=10090 GN=Prdx5 PE=1 SV=2	Prdx5 Prdx6	cell redox homeostasis [GO:0045454]; cellular response to oxidative stress [GO:0034599]; cellular response to reactive oxygen species [GO:0034614]; hydrogen peroxide catabolic process [GO:0042744]; NADPH oxidation [GO:0070995]; negative regulation of apoptotic process [GO:0043066]; negative regulation of oxidoreductase activity [GO:0051354]; negative regulation of transcription by RNA polymerase …	cytoplasm [GO:0005737]; cytoplasmic vesicle [GO:0031410]; cytosol [GO:0005829]; intracellular membrane-bounded organelle [GO:0043231]; mitochondrion [GO:0005739]; nucleus [GO:0005634]; perinuclear region of cytoplasm [GO:0048471]; peroxisomal matrix [GO:0005782]; peroxisome [GO:0005777]	71	14	14	124	0	11.3913	11.4074	11.3872	11.4496	11.9558	11.988	11.8719	11.9562	0.103632	0.11481	0.11315	0.110564	0.0987545	0.100886	0.106484	0.100051
Q62277	Synaptophysin OS=Mus musculus OX=10090 GN=Syp PE=1 SV=2	Syp	cellular response to organic substance [GO:0071310]; chemical synaptic transmission [GO:0007268]; endocytosis [GO:0006897]; regulation of long-term neuronal synaptic plasticity [GO:0048169]; regulation of neuronal synaptic plasticity [GO:0048168]; regulation of opioid receptor signaling pathway [GO:2000474]; regulation of short-term neuronal synaptic plasticity [GO:0048172]; regulation of synapti…	clathrin-sculpted glutamate transport vesicle membrane [GO:0060203]; excitatory synapse [GO:0060076]; intracellular organelle [GO:0043229]; membrane [GO:0016020]; neuromuscular junction [GO:0031594]; neuron projection [GO:0043005]; neuron projection terminus [GO:0044306]; neuron spine [GO:0044309]; perinuclear region of cytoplasm [GO:0048471]; postsynaptic density [GO:0014069]; presynapse [GO:009…	43	11	11	59	0	10.5982	10.7451	10.7615	10.6919	11.9484	12.0009	11.8598	11.938	0.150084	0.141971	0.141185	0.145086	0.146708	0.155804	0.143523	0.155961
Q91V61	Sideroflexin-3 OS=Mus musculus OX=10090 GN=Sfxn3 PE=1 SV=1	Sfxn3	mitochondrial transmembrane transport [GO:1990542]; one-carbon metabolic process [GO:0006730]; serine import into mitochondrion [GO:0140300]	mitochondrial membrane [GO:0031966]; mitochondrion [GO:0005739]	80	22	20	206	0	13.2706	13.3023	13.2412	12.96	11.9425	11.8547	11.8764	11.8656	0.108672	0.106233	0.109984	0.107248	0.11955	0.128578	0.120435	0.128489
E9PX29	Spectrin beta chain OS=Mus musculus OX=10090 GN=Sptbn4 PE=1 SV=1	Sptbn4 Spnb4	actin cytoskeleton organization [GO:0030036]; actin filament capping [GO:0051693]; adult behavior [GO:0030534]; adult walking behavior [GO:0007628]; axonogenesis [GO:0007409]; cardiac conduction [GO:0061337]; central nervous system projection neuron axonogenesis [GO:0021952]; clustering of voltage-gated sodium channels [GO:0045162]; fertilization [GO:0009566]; negative regulation of heart rate [G…	axon [GO:0030424]; axon hillock [GO:0043203]; axon initial segment [GO:0043194]; cell body fiber [GO:0070852]; cell junction [GO:0030054]; cell projection [GO:0042995]; cortical actin cytoskeleton [GO:0030864]; cytoplasm [GO:0005737]; intercalated disc [GO:0014704]; membrane [GO:0016020]; neuronal cell body [GO:0043025]; node of Ranvier [GO:0033268]; nuclear matrix [GO:0016363]; paranode region o…	33	66	60	195	0	12.665	12.6806	12.664	12.6713	11.9396	11.8938	11.917	11.856	0.114813	0.11411	0.108475	0.11443	0.116226	0.124729	0.119501	0.132418
P20357	Microtubule-associated protein 2 OS=Mus musculus OX=10090 GN=Map2 PE=1 SV=2	Map2 Mtap2	axonogenesis [GO:0007409]; cellular response to organic substance [GO:0071310]; dendrite development [GO:0016358]; establishment of cell polarity [GO:0030010]; microtubule bundle formation [GO:0001578]; microtubule cytoskeleton organization [GO:0000226]; negative regulation of axon extension [GO:0030517]; negative regulation of microtubule binding [GO:1904527]; negative regulation of microtubule …	actin cytoskeleton [GO:0015629]; apical dendrite [GO:0097440]; apical distal dendrite [GO:0150014]; axon hillock [GO:0043203]; axon initial segment [GO:0043194]; basal dendrite [GO:0097441]; CA3 pyramidal cell dendrite [GO:0097442]; cell body [GO:0044297]; cytoplasm [GO:0005737]; dendrite [GO:0030425]; dendrite cytoplasm [GO:0032839]; dendritic branch [GO:0044307]; dendritic filopodium [GO:190273…	50	72	66	767	0	11.8706	12.0591	11.9286	11.8806	11.9396	11.9316	12.0403	11.9845	0.0997051	0.0991077	0.0936588	0.0989428	0.105553	0.0920826	0.110015	0.103388
E9Q3L2	Phosphatidylinositol 4-kinase alpha OS=Mus musculus OX=10090 GN=Pi4ka PE=1 SV=2	Pi4ka Pik4 Pik4ca	modulation by host of viral process [GO:0044788]; phosphatidylinositol phosphate biosynthetic process [GO:0046854]; phosphatidylinositol-mediated signaling [GO:0048015]; phosphorylation [GO:0016310]; reorganization of cellular membranes to establish viral sites of replication [GO:0140754]	cytoplasm [GO:0005737]; Golgi-associated vesicle membrane [GO:0030660]; plasma membrane [GO:0005886]	32	53	53	118	0	12.372	12.4924	12.6657	12.6497	11.936	11.8783	11.9997	11.8721	0.117219	0.123645	0.108565	0.107553	0.127223	0.122708	0.115191	0.122619
Q5SQX6	Cytoplasmic FMR1-interacting protein 2 OS=Mus musculus OX=10090 GN=Cyfip2 PE=1 SV=2	Cyfip2 Kiaa1168 Pir121	activation of cysteine-type endopeptidase activity [GO:0097202]; apoptotic process [GO:0006915]; axon guidance [GO:0007411]; cell morphogenesis [GO:0000902]; cell projection assembly [GO:0030031]; cell-cell adhesion [GO:0098609]; dendrite extension [GO:0097484]; neuron projection development [GO:0031175]; positive regulation of neurotrophin TRK receptor signaling pathway [GO:0051388]; positive re…	cytoplasm [GO:0005737]; neuron projection [GO:0043005]; nucleus [GO:0005634]; perinuclear region of cytoplasm [GO:0048471]; SCAR complex [GO:0031209]; synapse [GO:0045202]	39	42	24	207	0	12.2761	12.3438	12.3674	12.3562	11.9221	11.9068	11.9438	11.9132	0.140272	0.127656	0.126242	0.126625	0.121364	0.119292	0.128336	0.126766
P27659	60S ribosomal protein L3 OS=Mus musculus OX=10090 GN=Rpl3 PE=1 SV=3	Rpl3	cellular response to interleukin-4 [GO:0071353]; cytoplasmic translation [GO:0002181]; translation [GO:0006412]	cytoplasm [GO:0005737]; cytosol [GO:0005829]; cytosolic large ribosomal subunit [GO:0022625]; cytosolic ribosome [GO:0022626]; nucleolus [GO:0005730]; protein-containing complex [GO:0032991]; ribosome [GO:0005840]; synapse [GO:0045202]	51	22	20	69	0	12.6782	12.6214	12.652	12.6285	11.9037	11.8869	11.8631	11.821	0.118174	0.107744	0.118511	0.113727	0.130814	0.13048	0.138381	0.140272
Q9WV55	Vesicle-associated membrane protein-associated protein A OS=Mus musculus OX=10090 GN=Vapa PE=1 SV=2	Vapa Vap33	cell death [GO:0008219]; ceramide transport [GO:0035627]; COPII-coated vesicle budding [GO:0090114]; endoplasmic reticulum to Golgi vesicle-mediated transport [GO:0006888]; negative regulation by host of viral genome replication [GO:0044828]; neuron projection development [GO:0031175]; phospholipid transport [GO:0015914]; positive regulation by host of viral genome replication [GO:0044829]; prote…	bicellular tight junction [GO:0005923]; endoplasmic reticulum [GO:0005783]; endoplasmic reticulum membrane [GO:0005789]; Golgi membrane [GO:0000139]; membrane [GO:0016020]; microtubule cytoskeleton [GO:0015630]; nuclear membrane [GO:0031965]; perinuclear region of cytoplasm [GO:0048471]; plasma membrane [GO:0005886]; vesicle [GO:0031982]	69	14	13	69	0	12.5768	12.4868	12.5284	12.6426	11.9015	11.9325	11.9767	12.0056	0.0898832	0.0920507	0.0914261	0.0888349	0.0994035	0.0939209	0.113022	0.109276
P18872	Guanine nucleotide-binding protein G(o) subunit alpha OS=Mus musculus OX=10090 GN=Gnao1 PE=1 SV=3	Gnao1 Gna0 Gnao	adenylate cyclase-modulating G protein-coupled receptor signaling pathway [GO:0007188]; aging [GO:0007568]; dopamine receptor signaling pathway [GO:0007212]; G protein-coupled receptor signaling pathway [GO:0007186]; locomotory behavior [GO:0007626]; negative regulation of calcium ion transport [GO:0051926]; negative regulation of insulin secretion [GO:0046676]; positive regulation of GTPase acti…	cell body [GO:0044297]; dendrite [GO:0030425]; heterotrimeric G-protein complex [GO:0005834]; membrane [GO:0016020]; myelin sheath [GO:0043209]; neuron projection [GO:0043005]; plasma membrane [GO:0005886]	72	25	5	348	0	12.4264	12.3619	12.3603	12.4624	11.9002	11.8746	11.7267	11.6831	0.105553	0.115211	0.109819	0.104967	0.119979	0.120366	0.112798	0.113357
P19246	Neurofilament heavy polypeptide OS=Mus musculus OX=10090 GN=Nefh PE=1 SV=3	Nefh Kiaa0845 Nfh	axon development [GO:0061564]; axon regeneration [GO:0031103]; brain development [GO:0007420]; cellular response to leukemia inhibitory factor [GO:1990830]; intermediate filament bundle assembly [GO:0045110]; intermediate filament cytoskeleton organization [GO:0045104]; microtubule cytoskeleton organization [GO:0000226]; neurofilament bundle assembly [GO:0033693]; neurofilament cytoskeleton organ…	apical dendrite [GO:0097440]; axon [GO:0030424]; basal proximal dendrite [GO:0150017]; cytoplasm [GO:0005737]; cytoskeleton [GO:0005856]; intermediate filament [GO:0005882]; mitochondrion [GO:0005739]; myelin sheath [GO:0043209]; neurofibrillary tangle [GO:0097418]; neurofilament [GO:0005883]; neuronal cell body [GO:0043025]; nucleus [GO:0005634]; perikaryon [GO:0043204]; postsynaptic density [GO…	46	39	37	197	0	12.797	12.8882	12.8406	12.85	11.8931	11.8559	11.9671	11.9269	0.0831741	0.0817937	0.0818691	0.0857154	0.0875608	0.0950995	0.0990985	0.0954068
P01831	Thy-1 membrane glycoprotein OS=Mus musculus OX=10090 GN=Thy1 PE=1 SV=1	Thy1 Thy-1	angiogenesis [GO:0001525]; cell-cell adhesion [GO:0098609]; cell-cell signaling [GO:0007267]; cytoskeleton organization [GO:0007010]; focal adhesion assembly [GO:0048041]; integrin-mediated signaling pathway [GO:0007229]; negative regulation of axonogenesis [GO:0050771]; negative regulation of cell migration [GO:0030336]; negative regulation of neuron projection regeneration [GO:0070571]; negativ…	apical plasma membrane [GO:0016324]; axolemma [GO:0030673]; cell surface [GO:0009986]; cytosol [GO:0005829]; dendrite [GO:0030425]; dendrite membrane [GO:0032590]; endoplasmic reticulum [GO:0005783]; external side of plasma membrane [GO:0009897]; growth cone [GO:0030426]; membrane raft [GO:0045121]; myelin sheath [GO:0043209]; neuronal cell body membrane [GO:0032809]; plasma membrane [GO:0005886]	65	16	16	128	0	13.3709	13.4619	13.4496	13.3539	11.8907	11.8032	11.9827	11.8857	0.107946	0.100167	0.102187	0.105331	0.111854	0.123415	0.129266	0.133619
A0A668KM31	Amphiphysin OS=Mus musculus OX=10090 GN=Amph PE=1 SV=1	Amph		cytoplasm [GO:0005737]; intracellular organelle [GO:0043229]; leading edge membrane [GO:0031256]	35	27	25	99	0	11.0368	11.0657	11.0779	11.1095	11.8902	11.984	11.7302	11.8735	0.120061	0.122562	0.126827	0.12782	0.11229	0.118991	0.112615	0.110248
Q3UHJ0	AP2-associated protein kinase 1 OS=Mus musculus OX=10090 GN=Aak1 PE=1 SV=2	Aak1 Kiaa1048	positive regulation of Notch signaling pathway [GO:0045747]; presynaptic endocytosis [GO:0140238]; protein autophosphorylation [GO:0046777]; protein phosphorylation [GO:0006468]; protein stabilization [GO:0050821]; regulation of clathrin-dependent endocytosis [GO:2000369]; regulation of protein localization [GO:0032880]	calyx of Held [GO:0044305]; cell leading edge [GO:0031252]; clathrin complex [GO:0071439]; clathrin-coated pit [GO:0005905]; clathrin-coated vesicle [GO:0030136]; extrinsic component of plasma membrane [GO:0019897]; presynapse [GO:0098793]; terminal bouton [GO:0043195]	47	31	25	76	0	11.8708	11.9267	11.8727	11.9053	11.886	12.045	12.0935	12.1286	0.108533	0.107116	0.103248	0.106922	0.114023	0.112695	0.122088	0.12097
A3QM89	Reticulon (Fragment) OS=Mus musculus OX=10090 GN=Rtn1 PE=1 SV=1	Rtn1		endoplasmic reticulum membrane [GO:0005789]	40	10	3	52	0	10.4893	10.7165	10.7173	10.7634	11.8816	11.9392	11.7496	11.8473	0.162639	0.145946	0.141435	0.145812	0.123071	0.118646	0.132398	0.119928
Q62108-2	Isoform 2 of Disks large homolog 4 OS=Mus musculus OX=10090 GN=Dlg4	Dlg4 Dlgh4 Psd95	AMPA glutamate receptor clustering [GO:0097113]; cellular response to potassium ion [GO:0035865]; cerebral cortex development [GO:0021987]; chemical synaptic transmission [GO:0007268]; dendritic spine morphogenesis [GO:0060997]; dendritic spine organization [GO:0097061]; establishment of protein localization [GO:0045184]; locomotory behavior [GO:0007626]; locomotory exploration behavior [GO:00356…	AMPA glutamate receptor complex [GO:0032281]; cell junction [GO:0030054]; cell periphery [GO:0071944]; cell-cell junction [GO:0005911]; cerebellar mossy fiber [GO:0044300]; cortical cytoskeleton [GO:0030863]; cytoplasm [GO:0005737]; cytosol [GO:0005829]; dendrite [GO:0030425]; dendrite cytoplasm [GO:0032839]; dendritic branch [GO:0044307]; dendritic spine [GO:0043197]; endoplasmic reticulum [GO:0…	56	46	40	190	0	13.469	13.3767	13.4473	13.4423	11.8758	11.8515	11.986	11.9505	0.0932514	0.0884147	0.0905416	0.0933734	0.119422	0.122355	0.126586	0.126487
A0A0R4IZX5	Neurocan OS=Mus musculus OX=10090 GN=Ncan PE=1 SV=1	Ncan	cell adhesion [GO:0007155]	extracellular matrix [GO:0031012]; extracellular region [GO:0005576]	23	30	29	104	0	12.5071	12.5045	12.5275	12.57	11.8739	11.8811	11.9462	11.9292	0.114639	0.105681	0.102198	0.103644	0.111371	0.11575	0.115462	0.128934
B0V2P5	Dmx-like 2 OS=Mus musculus OX=10090 GN=Dmxl2 PE=1 SV=1	Dmxl2		synaptic vesicle [GO:0008021]	15	36	36	76	0	11.4192	11.5149	11.583	11.6384	11.8715	11.9171	11.7263	11.7608	0.11829	0.113029	0.107988	0.104752	0.0965227	0.105017	0.103672	0.102375
A0A338P6J0	Discs large MAGUK scaffold protein 2 OS=Mus musculus OX=10090 GN=Dlg2 PE=1 SV=2	Dlg2		glutamatergic synapse [GO:0098978]; plasma membrane [GO:0005886]	47	42	6	136	0	13.2819	13.1631	13.1627	13.1695	11.8621	11.8577	11.9919	11.9413	0.0974576	0.0928571	0.088511	0.090345	0.0987009	0.110477	0.119151	0.116004
Q791V5	Mitochondrial carrier homolog 2 OS=Mus musculus OX=10090 GN=Mtch2 PE=1 SV=1	Mtch2 Mimp	cellular response to radiation [GO:0071478]; establishment of protein localization to mitochondrial membrane involved in mitochondrial fission [GO:0090152]; hematopoietic stem cell homeostasis [GO:0061484]; hematopoietic stem cell migration [GO:0035701]; hepatocyte apoptotic process [GO:0097284]; lactate metabolic process [GO:0006089]; lipid homeostasis [GO:0055088]; mitochondrial ATP synthesis c…	membrane [GO:0016020]; mitochondrial inner membrane [GO:0005743]; mitochondrial outer membrane [GO:0005741]; mitochondrion [GO:0005739]	51	18	18	126	0	13.4533	13.2752	13.3852	13.4215	11.8602	11.877	11.8688	11.7769	0.105908	0.104796	0.101002	0.110079	0.109809	0.118303	0.117573	0.119953
P62874	Guanine nucleotide-binding protein G(I)/G(S)/G(T) subunit beta-1 OS=Mus musculus OX=10090 GN=Gnb1 PE=1 SV=3	Gnb1	cardiac muscle cell apoptotic process [GO:0010659]; cell population proliferation [GO:0008283]; cellular response to hypoxia [GO:0071456]; G protein-coupled receptor signaling pathway [GO:0007186]; phospholipase C-activating G protein-coupled receptor signaling pathway [GO:0007200]; phototransduction, visible light [GO:0007603]; positive regulation of cytosolic calcium ion concentration [GO:00072…	cell body [GO:0044297]; cytoplasm [GO:0005737]; dendrite [GO:0030425]; heterotrimeric G-protein complex [GO:0005834]; myelin sheath [GO:0043209]; photoreceptor inner segment [GO:0001917]; photoreceptor outer segment [GO:0001750]; photoreceptor outer segment membrane [GO:0042622]; plasma membrane [GO:0005886]	48	17	10	170	0	12.0869	12.1239	12.1638	12.1409	11.8584	11.9154	11.8343	11.8505	0.0986913	0.0985849	0.104914	0.102482	0.111778	0.104474	0.122743	0.126891
A0A571BGH0	Voltage-gated potassium channel subunit beta-2 OS=Mus musculus OX=10090 GN=Kcnab2 PE=1 SV=1	Kcnab2		axon [GO:0030424]; cytoplasm [GO:0005737]; cytoskeleton [GO:0005856]; plasma membrane [GO:0005886]; synapse [GO:0045202]	61	21	1	88	0	12.6818	12.5445	12.5483	12.7435	11.8557	11.7872	11.8253	11.7632	0.117242	0.11643	0.115127	0.116438	0.127471	0.130623	0.122103	0.134851
P84104	Serine/arginine-rich splicing factor 3 OS=Mus musculus OX=10090 GN=Srsf3 PE=1 SV=1	Srsf3 Sfrs3 Srp20 X16	cellular response to leukemia inhibitory factor [GO:1990830]; insulin receptor signaling pathway [GO:0008286]; mRNA export from nucleus [GO:0006406]; mRNA splicing, via spliceosome [GO:0000398]; primary miRNA processing [GO:0031053]; regulation of mRNA splicing, via spliceosome [GO:0048024]; RNA splicing [GO:0008380]	cytoplasm [GO:0005737]; nuclear speck [GO:0016607]; nucleus [GO:0005634]	40	8	7	17	0	11.2275	11.2092	11.0906	11.0871	11.8529	11.8328	11.8333	11.866	0.106018	0.110883	0.135767	0.101643	0.0939247	0.0978908	0.10426	0.10461
Q61361	Brevican core protein OS=Mus musculus OX=10090 GN=Bcan PE=1 SV=2	Bcan	cell-matrix adhesion [GO:0007160]; glial cell differentiation [GO:0010001]; hippocampus development [GO:0021766]; neuron projection extension [GO:1990138]; positive regulation of neuroblast proliferation [GO:0002052]; synapse maturation [GO:0060074]	axon [GO:0030424]; axon initial segment [GO:0043194]; cell surface [GO:0009986]; dendrite [GO:0030425]; extracellular matrix [GO:0031012]; extracellular space [GO:0005615]; GABA-ergic synapse [GO:0098982]; glutamatergic synapse [GO:0098978]; node of Ranvier [GO:0033268]; perineuronal net [GO:0072534]; perisynaptic extracellular matrix [GO:0098966]; synapse [GO:0045202]	42	33	32	116	0	11.9103	12.0129	12.0446	12.0679	11.8467	11.8241	11.8495	11.7955	0.0773634	0.0779273	0.0777212	0.0766693	0.0896387	0.0924614	0.0881101	0.0953469
Q9CPQ1	Cytochrome c oxidase subunit 6C OS=Mus musculus OX=10090 GN=Cox6c PE=1 SV=3	Cox6c	oxidative phosphorylation [GO:0006119]	mitochondrial inner membrane [GO:0005743]; mitochondrial respiratory chain complex IV [GO:0005751]; mitochondrion [GO:0005739]	75	12	12	88	0	13.9177	13.7247	13.7885	13.7822	11.8452	11.7015	11.7965	11.8683	0.121088	0.12246	0.123842	0.122333	0.125667	0.130519	0.129239	0.140054
Q64516	Glycerol kinase OS=Mus musculus OX=10090 GN=Gk PE=1 SV=2	Gk Gyk	glucose homeostasis [GO:0042593]; glycerol catabolic process [GO:0019563]; glycerol metabolic process [GO:0006071]; glycerol-3-phosphate biosynthetic process [GO:0046167]; phosphorylation [GO:0016310]; regulation of fatty acid metabolic process [GO:0019217]; response to ethanol [GO:0045471]; triglyceride metabolic process [GO:0006641]	mitochondrial outer membrane [GO:0005741]; mitochondrion [GO:0005739]; nucleus [GO:0005634]	63	29	28	138	0	13.3196	13.1771	13.2382	13.3156	11.8443	11.8034	11.8446	11.8345	0.10739	0.105986	0.100301	0.107273	0.101921	0.106946	0.103446	0.106632
Q3UGX2	Spectrin beta chain OS=Mus musculus OX=10090 GN=Sptb PE=1 SV=1	Sptb Spnb1	actin filament capping [GO:0051693]; modification of postsynaptic actin cytoskeleton [GO:0098885]	cytosol [GO:0005829]; glutamatergic synapse [GO:0098978]; membrane [GO:0016020]; postsynapse [GO:0098794]; spectrin [GO:0008091]; spectrin-associated cytoskeleton [GO:0014731]	35	65	56	196	0	12.4545	12.5019	12.4104	12.4376	11.844	11.8177	11.8326	11.7788	0.101305	0.0912224	0.0936685	0.100186	0.106999	0.10881	0.11114	0.114705
Q80TJ1-2	Isoform 2 of Calcium-dependent secretion activator 1 OS=Mus musculus OX=10090 GN=Cadps	Cadps Caps Caps1 Kiaa1121	catecholamine secretion [GO:0050432]; establishment of localization in cell [GO:0051649]; positive regulation of calcium ion-dependent exocytosis [GO:0045956]; positive regulation of exocytosis [GO:0045921]; presynaptic dense core vesicle exocytosis [GO:0099525]; protein transport [GO:0015031]; synaptic vesicle priming [GO:0016082]; vesicle organization [GO:0016050]	cytoplasmic vesicle [GO:0031410]; dense core granule [GO:0031045]; extrinsic component of neuronal dense core vesicle membrane [GO:0098674]; glutamatergic synapse [GO:0098978]; presynapse [GO:0098793]	28	34	2	86	0	10.9777	11.3051	11.3276	11.1779	11.8344	11.8985	11.8725	11.8684	0.139293	0.142362	0.142343	0.135475	0.116814	0.117916	0.117227	0.127648
Q02248	Catenin beta-1 OS=Mus musculus OX=10090 GN=Ctnnb1 PE=1 SV=1	Ctnnb1 Catnb	acinar cell differentiation [GO:0090425]; adherens junction assembly [GO:0034333]; adherens junction organization [GO:0034332]; animal organ development [GO:0048513]; anterior/posterior axis specification [GO:0009948]; apoptotic signaling pathway [GO:0097190]; astrocyte-dopaminergic neuron signaling [GO:0036520]; bone resorption [GO:0045453]; branching involved in blood vessel morphogenesis [GO:0…	adherens junction [GO:0005912]; apical junction complex [GO:0043296]; apical part of cell [GO:0045177]; apical plasma membrane [GO:0016324]; apicolateral plasma membrane [GO:0016327]; basolateral plasma membrane [GO:0016323]; beta-catenin destruction complex [GO:0030877]; beta-catenin-ICAT complex [GO:1990711]; beta-catenin-TCF complex [GO:1990907]; beta-catenin-TCF7L2 complex [GO:0070369]; bicel…	54	34	28	154	0	12.7475	12.7422	12.8651	12.7887	11.8292	11.7933	11.7999	11.7357	0.132806	0.123489	0.124405	0.133517	0.13022	0.138961	0.143864	0.137412
Q61644	Protein kinase C and casein kinase substrate in neurons protein 1 OS=Mus musculus OX=10090 GN=Pacsin1 PE=1 SV=1	Pacsin1 Pacsin	actin filament organization [GO:0007015]; cytoskeleton organization [GO:0007010]; negative regulation of endocytosis [GO:0045806]; neuron projection morphogenesis [GO:0048812]; plasma membrane tubulation [GO:0097320]; positive regulation of dendrite development [GO:1900006]; protein localization to membrane [GO:0072657]; protein localization to plasma membrane [GO:0072659]; regulation of endocyto…	axon terminus [GO:0043679]; COPI-coated vesicle [GO:0030137]; cytoplasm [GO:0005737]; cytoplasmic vesicle membrane [GO:0030659]; cytosol [GO:0005829]; endosome [GO:0005768]; glutamatergic synapse [GO:0098978]; myelin sheath [GO:0043209]; perinuclear region of cytoplasm [GO:0048471]; photoreceptor ribbon synapse [GO:0098684]; plasma membrane [GO:0005886]; postsynaptic density membrane [GO:0098839]…	55	24	24	77	0	11.0786	11.167	11.1416	11.1622	11.8258	11.9021	11.9288	11.9753	0.121202	0.132966	0.12846	0.123744	0.104436	0.10135	0.108797	0.113798
A0A087WP80	Limbic system-associated membrane protein OS=Mus musculus OX=10090 GN=Lsamp PE=1 SV=1	Lsamp		cytosol [GO:0005829]; membrane [GO:0016020]	52	20	19	103	0	12.5834	12.6262	12.6238	12.5578	11.8001	11.9155	11.9315	11.9777	0.105621	0.104699	0.105935	0.105081	0.124322	0.115153	0.115344	0.131857
Q9D415	Disks large-associated protein 1 OS=Mus musculus OX=10090 GN=Dlgap1 PE=1 SV=3	Dlgap1 Gkap Kiaa4162	aggresome assembly [GO:0070842]; chemical synaptic transmission [GO:0007268]; modulation of chemical synaptic transmission [GO:0050804]; protein localization to synapse [GO:0035418]; regulation of postsynaptic neurotransmitter receptor activity [GO:0098962]; regulation of proteasomal protein catabolic process [GO:0061136]	glutamatergic synapse [GO:0098978]; postsynaptic density [GO:0014069]; postsynaptic density, intracellular component [GO:0099092]; postsynaptic membrane [GO:0045211]; postsynaptic specialization [GO:0099572]; synapse [GO:0045202]	44	39	34	115	0	13.0581	13.1148	13.1501	13.174	11.7996	11.7578	12.0378	11.867	0.100931	0.101163	0.1009	0.1034	0.119085	0.12363	0.122432	0.118353
D3YXH0	Predicted gene, 49948 OS=Mus musculus OX=10090 GN=Gm49948 PE=4 SV=1	Gm49948	cell-cell adhesion [GO:0098609]	membrane [GO:0016020]	12	5	5	6	0	9.63526	9.61626	9.50761	9.72929	11.7977	11.7208	11.6868	11.7076	0.129642	0.167131	0.14821	0.150965	0.114279	0.102738	0.118135	0.149027
A0A0A6YY91	Neural cell adhesion molecule 1 (Fragment) OS=Mus musculus OX=10090 GN=Ncam1 PE=1 SV=1	Ncam1	cell adhesion [GO:0007155]	cytosol [GO:0005829]; external side of plasma membrane [GO:0009897]	40	38	6	228	0	11.6596	11.709	11.6843	11.6307	11.7964	11.8215	11.8159	11.78	0.10773	0.113887	0.1148	0.109473	0.116924	0.108855	0.116688	0.118862
P35436	Glutamate receptor ionotropic, NMDA 2A OS=Mus musculus OX=10090 GN=Grin2a PE=1 SV=2	Grin2a	action potential [GO:0001508]; calcium ion transmembrane import into cytosol [GO:0097553]; calcium ion transport [GO:0006816]; cellular response to amino acid stimulus [GO:0071230]; cellular response to zinc ion [GO:0071294]; chemical synaptic transmission [GO:0007268]; dendritic spine organization [GO:0097061]; directional locomotion [GO:0033058]; dopamine metabolic process [GO:0042417]; excitat…	cell surface [GO:0009986]; cytoplasmic vesicle membrane [GO:0030659]; dendritic spine [GO:0043197]; endoplasmic reticulum [GO:0005783]; glutamatergic synapse [GO:0098978]; membrane [GO:0016020]; neuron projection [GO:0043005]; NMDA selective glutamate receptor complex [GO:0017146]; parallel fiber to Purkinje cell synapse [GO:0098688]; plasma membrane [GO:0005886]; postsynapse [GO:0098794]; postsy…	33	40	37	126	0	13.6698	13.5498	13.5761	13.7104	11.789	11.6377	11.8475	11.742	0.123173	0.12164	0.119684	0.120339	0.124791	0.119791	0.127087	0.123904
Q4ACU6	SH3 and multiple ankyrin repeat domains protein 3 OS=Mus musculus OX=10090 GN=Shank3 PE=1 SV=3	Shank3 Kiaa1650 Prosap2	adult behavior [GO:0030534]; AMPA glutamate receptor clustering [GO:0097113]; associative learning [GO:0008306]; brain morphogenesis [GO:0048854]; dendritic spine morphogenesis [GO:0060997]; embryonic epithelial tube formation [GO:0001838]; exploration behavior [GO:0035640]; gene expression [GO:0010467]; glial cell proliferation [GO:0014009]; guanylate kinase-associated protein clustering [GO:009…	ciliary membrane [GO:0060170]; cytoplasm [GO:0005737]; dendritic spine [GO:0043197]; excitatory synapse [GO:0060076]; glutamatergic synapse [GO:0098978]; neuron projection [GO:0043005]; neuron spine [GO:0044309]; plasma membrane [GO:0005886]; postsynaptic density [GO:0014069]; postsynaptic density, intracellular component [GO:0099092]; synapse [GO:0045202]	40	54	4	143	0	12.9751	12.9945	12.9583	12.9872	11.7858	11.7328	11.8274	11.7548	0.0972154	0.0891547	0.092284	0.0976105	0.10962	0.12221	0.119879	0.121954
P62908	40S ribosomal protein S3 OS=Mus musculus OX=10090 GN=Rps3 PE=1 SV=1	Rps3	apoptotic process [GO:0006915]; cell division [GO:0051301]; cellular response to hydrogen peroxide [GO:0070301]; cellular response to nerve growth factor stimulus [GO:1990090]; cellular response to reactive oxygen species [GO:0034614]; cellular response to tumor necrosis factor [GO:0071356]; chromosome segregation [GO:0007059]; cytoplasmic translation [GO:0002181]; DNA damage response [GO:0006974…	cytoplasm [GO:0005737]; cytosol [GO:0005829]; cytosolic ribosome [GO:0022626]; cytosolic small ribosomal subunit [GO:0022627]; dendrite [GO:0030425]; endomembrane system [GO:0012505]; endoplasmic reticulum [GO:0005783]; mitochondrial inner membrane [GO:0005743]; mitochondrial matrix [GO:0005759]; mitotic spindle [GO:0072686]; NF-kappaB complex [GO:0071159]; nucleolus [GO:0005730]; nucleus [GO:000…	72	17	17	65	0	11.7839	11.8634	11.8363	11.8128	11.7835	11.7479	11.6501	11.5602	0.112134	0.0992704	0.11004	0.116036	0.116744	0.111247	0.12658	0.127255
F8VPM7	ELKS/RAB6-interacting/CAST family member 1 OS=Mus musculus OX=10090 GN=Erc1 PE=1 SV=1	Erc1	I-kappaB phosphorylation [GO:0007252]; positive regulation of NF-kappaB transcription factor activity [GO:0051092]	centrosome [GO:0005813]; ciliary basal body [GO:0036064]; IkappaB kinase complex [GO:0008385]; membrane [GO:0016020]; presynapse [GO:0098793]	28	30	16	123	0	13.1571	13.0689	13.1709	13.1796	11.7824	11.7011	11.7638	11.6974	0.118947	0.118517	0.116515	0.123326	0.129273	0.129333	0.135602	0.135259
Q9JKK7	Tropomodulin-2 OS=Mus musculus OX=10090 GN=Tmod2 PE=1 SV=2	Tmod2	learning or memory [GO:0007611]; muscle contraction [GO:0006936]; myofibril assembly [GO:0030239]; neuron-neuron synaptic transmission [GO:0007270]; pointed-end actin filament capping [GO:0051694]; positive regulation of G protein-coupled receptor signaling pathway [GO:0045745]	cytoplasm [GO:0005737]; cytoskeleton [GO:0005856]; growth cone [GO:0030426]; neuron projection [GO:0043005]; synapse [GO:0045202]	72	27	26	109	0	12.0282	12.0433	12.1267	12.1482	11.7797	11.8432	11.9142	11.9387	0.105981	0.099227	0.106772	0.104229	0.107166	0.109888	0.112235	0.115533
Q64133	Amine oxidase [flavin-containing] A OS=Mus musculus OX=10090 GN=Maoa PE=1 SV=3	Maoa	dopamine catabolic process [GO:0042420]; neurotransmitter catabolic process [GO:0042135]; phenylethylamine metabolic process [GO:0042443]; positive regulation of signal transduction [GO:0009967]; serotonin metabolic process [GO:0042428]	cytosol [GO:0005829]; mitochondrial outer membrane [GO:0005741]; mitochondrion [GO:0005739]	46	26	22	112	0	12.9898	13.0159	13.0748	12.8874	11.7767	11.7206	11.7666	11.6804	0.139826	0.139303	0.127345	0.141019	0.137021	0.141387	0.149278	0.144262
B2RXT3	oxoglutarate dehydrogenase (succinyl-transferring) OS=Mus musculus OX=10090 GN=Ogdhl PE=1 SV=1	Ogdhl	2-oxoglutarate metabolic process [GO:0006103]; tricarboxylic acid cycle [GO:0006099]	mitochondrial matrix [GO:0005759]; mitochondrion [GO:0005739]; oxoglutarate dehydrogenase complex [GO:0045252]	45	35	28	130	0	12.0309	12.0807	12.0855	12.0302	11.7679	11.7908	11.7472	11.7335	0.118812	0.110731	0.114654	0.116412	0.117667	0.120162	0.122807	0.123938
O55022	Membrane-associated progesterone receptor component 1 OS=Mus musculus OX=10090 GN=Pgrmc1 PE=1 SV=4	Pgrmc1 Pgrmc	associative learning [GO:0008306]; axon guidance [GO:0007411]; heme biosynthetic process [GO:0006783]; memory [GO:0007613]; modification of synaptic structure [GO:0099563]; negative regulation of synapse organization [GO:1905809]; positive regulation of protein localization to plasma membrane [GO:1903078]	cell body [GO:0044297]; endomembrane system [GO:0012505]; endoplasmic reticulum [GO:0005783]; endoplasmic reticulum membrane [GO:0005789]; membrane [GO:0016020]; mitochondrial outer membrane [GO:0005741]; neuron projection [GO:0043005]; neuronal cell body [GO:0043025]; synapse [GO:0045202]	63	10	9	30	0	11.4156	11.6085	11.5555	11.4363	11.7642	11.6193	12.258	12.1842	0.113107	0.104777	0.10208	0.099378	0.105494	0.105946	0.122749	0.128481
P40142	Transketolase OS=Mus musculus OX=10090 GN=Tkt PE=1 SV=1	Tkt	glyceraldehyde-3-phosphate biosynthetic process [GO:0046166]; pentose-phosphate shunt [GO:0006098]; pentose-phosphate shunt, non-oxidative branch [GO:0009052]; regulation of growth [GO:0040008]; ribose phosphate biosynthetic process [GO:0046390]; xylulose 5-phosphate biosynthetic process [GO:1901159]	cytosol [GO:0005829]; endoplasmic reticulum membrane [GO:0005789]; intracellular membrane-bounded organelle [GO:0043231]; myelin sheath [GO:0043209]; nuclear body [GO:0016604]; nucleoplasm [GO:0005654]; peroxisome [GO:0005777]	43	19	19	59	0	10.6365	10.8414	10.7766	10.7562	11.7598	11.7203	11.8976	11.8388	0.109993	0.116086	0.134537	0.11664	0.117616	0.108791	0.122032	0.128812
P62962	Profilin-1 OS=Mus musculus OX=10090 GN=Pfn1 PE=1 SV=2	Pfn1	actin cytoskeleton organization [GO:0030036]; modification of postsynaptic actin cytoskeleton [GO:0098885]; modulation of chemical synaptic transmission [GO:0050804]; negative regulation of actin filament bundle assembly [GO:0032232]; negative regulation of actin filament polymerization [GO:0030837]; negative regulation of stress fiber assembly [GO:0051497]; neural tube closure [GO:0001843]; posi…	cell cortex [GO:0005938]; cytoplasm [GO:0005737]; cytoskeleton [GO:0005856]; cytosol [GO:0005829]; extracellular region [GO:0005576]; glutamatergic synapse [GO:0098978]; neuron projection [GO:0043005]; nucleus [GO:0005634]; parallel fiber to Purkinje cell synapse [GO:0098688]; postsynapse [GO:0098794]; presynapse [GO:0098793]; Schaffer collateral - CA1 synapse [GO:0098685]; synapse [GO:0045202]	69	10	10	71	0	10.5983	10.8346	10.8343	10.7367	11.7494	11.8338	11.7689	11.855	0.122067	0.106004	0.094429	0.12333	0.0886724	0.0902398	0.0939331	0.0938777
Q60597	2-oxoglutarate dehydrogenase complex component E1 OS=Mus musculus OX=10090 GN=Ogdh PE=1 SV=3	Ogdh Kiaa4192	2-oxoglutarate metabolic process [GO:0006103]; cerebellar cortex development [GO:0021695]; generation of precursor metabolites and energy [GO:0006091]; glycolytic process [GO:0006096]; hippocampus development [GO:0021766]; histone succinylation [GO:0106077]; NADH metabolic process [GO:0006734]; olfactory bulb mitral cell layer development [GO:0061034]; pyramidal neuron development [GO:0021860]; s…	mitochondrial membrane [GO:0031966]; mitochondrion [GO:0005739]; nucleus [GO:0005634]; oxoglutarate dehydrogenase complex [GO:0045252]	44	40	33	165	0	12.0673	12.091	12.0463	12.0332	11.749	11.7616	11.7832	11.7437	0.112957	0.111741	0.10268	0.114455	0.108788	0.106993	0.108871	0.114588
Q6PHN9	Ras-related protein Rab-35 OS=Mus musculus OX=10090 GN=Rab35 PE=1 SV=1	Rab35	antigen processing and presentation [GO:0019882]; cellular response to nerve growth factor stimulus [GO:1990090]; endocytic recycling [GO:0032456]; endosomal transport [GO:0016197]; mitotic cytokinesis [GO:0000281]; neuron projection development [GO:0031175]; plasma membrane to endosome transport [GO:0048227]; protein localization [GO:0008104]; protein localization to endosome [GO:0036010]; prote…	cell projection membrane [GO:0031253]; clathrin-coated endocytic vesicle [GO:0045334]; clathrin-coated pit [GO:0005905]; endosome membrane [GO:0010008]; intercellular bridge [GO:0045171]; melanosome [GO:0042470]; mitochondrion [GO:0005739]; plasma membrane [GO:0005886]; synaptic vesicle membrane [GO:0030672]	89	19	14	151	0	12.744	12.6767	12.7014	12.7101	11.7451	11.7298	11.8743	11.8004	0.113449	0.104741	0.111441	0.114004	0.114307	0.115789	0.118704	0.119663
Q8BW75	Amine oxidase [flavin-containing] B OS=Mus musculus OX=10090 GN=Maob PE=1 SV=4	Maob	negative regulation of serotonin secretion [GO:0014063]; neurotransmitter catabolic process [GO:0042135]; positive regulation of dopamine metabolic process [GO:0045964]; response to aluminum ion [GO:0010044]; response to corticosterone [GO:0051412]; response to ethanol [GO:0045471]; response to lipopolysaccharide [GO:0032496]; response to selenium ion [GO:0010269]; response to toxic substance [GO…	mitochondrial inner membrane [GO:0005743]; mitochondrial outer membrane [GO:0005741]; mitochondrion [GO:0005739]	57	28	25	90	0	12.9769	12.9879	12.9763	12.865	11.7448	11.6655	11.7662	11.7173	0.120337	0.108198	0.114984	0.118991	0.11959	0.125057	0.118805	0.127268
E9QNP0	KxDL motif-containing protein 1 OS=Mus musculus OX=10090 GN=Kxd1 PE=1 SV=1	Kxd1 2810422J05Rik	translation [GO:0006412]	cytosol [GO:0005829]; lysosomal membrane [GO:0005765]; nucleus [GO:0005634]; ribonucleoprotein complex [GO:1990904]; ribosome [GO:0005840]	25	6	6	71	0	10.6627	10.7915	10.7091	10.6894	11.7444	11.8068	11.7371	11.6956	0.0881338	0.0900513	0.0880097	0.0914318	0.105479	0.11593	0.103784	0.109575
P10637-5	Isoform Tau-D of Microtubule-associated protein tau OS=Mus musculus OX=10090 GN=Mapt	Mapt Mtapt Tau	adult walking behavior [GO:0007628]; amyloid fibril formation [GO:1990000]; apoptotic process [GO:0006915]; axo-dendritic transport [GO:0008088]; axon extension [GO:0048675]; axonogenesis [GO:0007409]; DNA damage response [GO:0006974]; intracellular distribution of mitochondria [GO:0048312]; intracellular transport [GO:0046907]; intrinsic apoptotic signaling pathway in response to oxidative stres…	axolemma [GO:0030673]; axon [GO:0030424]; axonal growth cone [GO:0044295]; axoneme [GO:0005930]; cell body [GO:0044297]; cytoplasm [GO:0005737]; cytoplasmic ribonucleoprotein granule [GO:0036464]; cytoplasmic side of plasma membrane [GO:0009898]; cytosol [GO:0005829]; dendrite [GO:0030425]; extracellular region [GO:0005576]; glial cell projection [GO:0097386]; growth cone [GO:0030426]; main axon …	62	24	1	89	0	11.7805	11.7475	11.7595	11.7618	11.74	11.8118	11.6739	11.726	0.103926	0.118348	0.113802	0.106777	0.109401	0.111266	0.125902	0.115755
P63085	Mitogen-activated protein kinase 1 OS=Mus musculus OX=10090 GN=Mapk1 PE=1 SV=3	Mapk1 Erk2 Mapk Prkm1	aging [GO:0007568]; androgen receptor signaling pathway [GO:0030521]; animal organ morphogenesis [GO:0009887]; apoptotic process [GO:0006915]; B cell receptor signaling pathway [GO:0050853]; Bergmann glial cell differentiation [GO:0060020]; cardiac neural crest cell development involved in heart development [GO:0061308]; caveolin-mediated endocytosis [GO:0072584]; cell cycle [GO:0007049]; cell su…	axon [GO:0030424]; caveola [GO:0005901]; cytoplasm [GO:0005737]; cytoskeleton [GO:0005856]; cytosol [GO:0005829]; dendrite cytoplasm [GO:0032839]; early endosome [GO:0005769]; focal adhesion [GO:0005925]; Golgi apparatus [GO:0005794]; late endosome [GO:0005770]; microtubule organizing center [GO:0005815]; mitochondrion [GO:0005739]; mitotic spindle [GO:0072686]; nucleoplasm [GO:0005654]; nucleus …	64	19	12	76	0	11.0424	11.1492	11.1937	11.1388	11.7399	11.7775	11.4459	11.4619	0.11698	0.142531	0.110257	0.139428	0.141611	0.117317	0.118674	0.148579
P52480-2	Isoform M1 of Pyruvate kinase PKM OS=Mus musculus OX=10090 GN=Pkm	Pkm Pk3 Pkm2 Pykm	animal organ regeneration [GO:0031100]; ATP biosynthetic process [GO:0006754]; canonical glycolysis [GO:0061621]; cellular response to insulin stimulus [GO:0032869]; glucose metabolic process [GO:0006006]; glycolytic process [GO:0006096]; liver development [GO:0001889]; phosphorylation [GO:0016310]; positive regulation of cytoplasmic translation [GO:2000767]; positive regulation of sprouting angi…	cilium [GO:0005929]; collagen-containing extracellular matrix [GO:0062023]; cytoplasm [GO:0005737]; cytosol [GO:0005829]; mitochondrion [GO:0005739]; myelin sheath [GO:0043209]; nucleus [GO:0005634]; pyruvate kinase complex [GO:1902912]; rough endoplasmic reticulum [GO:0005791]	84	45	5	406	0	10.0064	10.3499	10.31	10.2194	11.714	11.7322	11.4403	11.4257	0.153792	0.130326	0.141909	0.151938	0.141863	0.160039	0.147858	0.141599
H3BJD6	Protein phosphatase 1, regulatory subunit 9A OS=Mus musculus OX=10090 GN=Ppp1r9a PE=1 SV=1	Ppp1r9a	actin filament organization [GO:0007015]; calcium-mediated signaling [GO:0019722]; cellular response to toxic substance [GO:0097237]; excitatory postsynaptic potential [GO:0060079]; modulation of chemical synaptic transmission [GO:0050804]; negative regulation of long-term synaptic potentiation [GO:1900272]; negative regulation of spontaneous neurotransmitter secretion [GO:1904049]; negative regu…	actin cytoskeleton [GO:0015629]; cortical actin cytoskeleton [GO:0030864]; cytoplasm [GO:0005737]; cytoskeleton [GO:0005856]; cytosol [GO:0005829]; dendrite [GO:0030425]; dendritic spine [GO:0043197]; dendritic spine neck [GO:0044326]; filopodium [GO:0030175]; glutamatergic synapse [GO:0098978]; growth cone [GO:0030426]; growth cone lamellipodium [GO:1990761]; lamellipodium [GO:0030027]; neuromus…	22	17	17	85	0	12.5548	12.5724	12.5949	12.5818	11.7139	11.6672	11.8412	11.8394	0.0924501	0.0923644	0.0828099	0.0891102	0.125634	0.106429	0.11245	0.114347
Q8BH95	Enoyl-CoA hydratase, mitochondrial OS=Mus musculus OX=10090 GN=Echs1 PE=1 SV=1	Echs1	fatty acid beta-oxidation [GO:0006635]	mitochondrial matrix [GO:0005759]; mitochondrion [GO:0005739]	67	17	17	121	0	12.7685	12.7228	12.727	12.7189	11.7116	11.7058	11.8425	11.8425	0.0789111	0.0807033	0.0790627	0.0797663	0.0909641	0.0981827	0.102963	0.09741
Q4KMM3	Oxidation resistance protein 1 OS=Mus musculus OX=10090 GN=Oxr1 PE=1 SV=3	Oxr1 C7 Gm1238	adult walking behavior [GO:0007628]; cellular response to hydroperoxide [GO:0071447]; negative regulation of cellular response to oxidative stress [GO:1900408]; negative regulation of neuron apoptotic process [GO:0043524]; negative regulation of oxidative stress-induced neuron death [GO:1903204]; negative regulation of peptidyl-cysteine S-nitrosylation [GO:1902083]; neuron apoptotic process [GO:0…	mitochondrion [GO:0005739]; nucleolus [GO:0005730]; nucleus [GO:0005634]	31	16	16	88	0	10.6059	10.6895	10.6842	10.7562	11.7113	11.7861	11.7421	11.9066	0.106387	0.0998478	0.104231	0.0990091	0.0886935	0.0891137	0.104843	0.104686
Q6GT24	Peroxiredoxin-6 OS=Mus musculus OX=10090 GN=Prdx6 PE=1 SV=1	Prdx6	lipid catabolic process [GO:0016042]		63	15	15	71	0	10.2409	10.5788	10.4741	10.4885	11.7047	11.7745	11.5833	11.5975	0.147882	0.139088	0.137426	0.12856	0.110668	0.110792	0.107954	0.10755
Q9Z2Y3	Homer protein homolog 1 OS=Mus musculus OX=10090 GN=Homer1 PE=1 SV=2	Homer1 Vesl1	behavioral response to cocaine [GO:0048148]; circadian rhythm [GO:0007623]; G protein-coupled glutamate receptor signaling pathway [GO:0007216]; positive regulation of calcium ion transport [GO:0051928]; protein localization to synapse [GO:0035418]; protein tetramerization [GO:0051262]; regulation of calcium ion import [GO:0090279]; regulation of cation channel activity [GO:2001257]; regulation o…	apical part of cell [GO:0045177]; axon [GO:0030424]; costamere [GO:0043034]; cytoplasm [GO:0005737]; dendrite [GO:0030425]; dendritic shaft [GO:0043198]; dendritic spine [GO:0043197]; excitatory synapse [GO:0060076]; glutamatergic synapse [GO:0098978]; membrane [GO:0016020]; neuron projection [GO:0043005]; neuron spine [GO:0044309]; neuronal cell body [GO:0043025]; plasma membrane [GO:0005886]; p…	64	25	24	115	0	13.3121	13.2238	13.2414	13.2171	11.7035	11.5914	11.7523	11.6086	0.0969396	0.0986416	0.0965599	0.097204	0.120218	0.112114	0.121446	0.121191
Q62425	Cytochrome c oxidase subunit NDUFA4 OS=Mus musculus OX=10090 GN=Ndufa4 PE=1 SV=2	Ndufa4	positive regulation of cytochrome-c oxidase activity [GO:1904960]	mitochondrial inner membrane [GO:0005743]; mitochondrial respiratory chain complex I [GO:0005747]; mitochondrial respiratory chain complex IV [GO:0005751]; mitochondrion [GO:0005739]	60	8	8	75	0	13.037	12.9818	12.9172	12.8117	11.7028	11.6918	11.7653	11.7765	0.0883002	0.0820261	0.0801122	0.0813534	0.0925204	0.0959762	0.0961072	0.098249
P99024	Tubulin beta-5 chain OS=Mus musculus OX=10090 GN=Tubb5 PE=1 SV=1	Tubb5	microtubule cytoskeleton organization [GO:0000226]; microtubule-based process [GO:0007017]; mitotic cell cycle [GO:0000278]; odontoblast differentiation [GO:0071895]; regulation of synapse organization [GO:0050807]; spindle assembly [GO:0051225]	cell body [GO:0044297]; cytoplasm [GO:0005737]; cytoplasmic ribonucleoprotein granule [GO:0036464]; cytosol [GO:0005829]; intercellular bridge [GO:0045171]; membrane raft [GO:0045121]; microtubule [GO:0005874]; microtubule cytoskeleton [GO:0015630]; mitotic spindle [GO:0072686]; nuclear envelope lumen [GO:0005641]; nucleus [GO:0005634]; protein-containing complex [GO:0032991]; tubulin complex [GO…	79	40	6	1344	0	10.9127	11.1509	11.4235	12.1269	11.7001	11.7659	11.7055	11.7719	0.0998001	0.0932861	0.0854622	0.107728	0.105086	0.101922	0.0933715	0.0960577
P00920	Carbonic anhydrase 2 OS=Mus musculus OX=10090 GN=Ca2 PE=1 SV=4	Ca2 Car2	angiotensin-activated signaling pathway [GO:0038166]; carbon dioxide transport [GO:0015670]; morphogenesis of an epithelium [GO:0002009]; neuron cellular homeostasis [GO:0070050]; positive regulation of bone resorption [GO:0045780]; positive regulation of cellular pH reduction [GO:0032849]; positive regulation of dipeptide transmembrane transport [GO:2001150]; positive regulation of osteoclast di…	apical part of cell [GO:0045177]; axon [GO:0030424]; basolateral plasma membrane [GO:0016323]; cytoplasm [GO:0005737]; cytosol [GO:0005829]; extracellular space [GO:0005615]; microvillus [GO:0005902]; myelin sheath [GO:0043209]; plasma membrane [GO:0005886]	68	11	11	46	0	10.1502	10.4164	10.2745	10.3085	11.6978	11.6105	11.8708	11.8968	0.128269	0.120706	0.137689	0.115064	0.103409	0.111147	0.135303	0.109125
A2ALV3	SH3-domain GRB2-like 2 OS=Mus musculus OX=10090 GN=Sh3gl2 PE=1 SV=1	Sh3gl2	negative regulation of blood-brain barrier permeability [GO:1905604]; negative regulation of gene expression [GO:0010629]; negative regulation of protein phosphorylation [GO:0001933]	perinuclear region of cytoplasm [GO:0048471]	40	18	15	78	0	9.96066	10.1773	10.1071	10.1424	11.6955	11.7243	11.7197	11.776	0.131822	0.11231	0.113534	0.114941	0.0850489	0.0916319	0.0961466	0.0977715
Q9Z2I0	Mitochondrial proton/calcium exchanger protein OS=Mus musculus OX=10090 GN=Letm1 PE=1 SV=1	Letm1	calcium export from the mitochondrion [GO:0099093]; cristae formation [GO:0042407]; inner mitochondrial membrane organization [GO:0007007]; intracellular monoatomic cation homeostasis [GO:0030003]; mitochondrial calcium ion homeostasis [GO:0051560]; mitochondrial calcium ion transmembrane transport [GO:0006851]; mitochondrial potassium ion transmembrane transport [GO:0140141]; negative regulation…	mitochondrial inner membrane [GO:0005743]; mitochondrion [GO:0005739]	49	33	33	140	0	12.7483	12.6592	12.622	12.5966	11.6876	11.6415	11.7477	11.7623	0.1162	0.112158	0.112914	0.114797	0.108533	0.115726	0.104799	0.105165
Q8JZQ2	AFG3-like protein 2 OS=Mus musculus OX=10090 GN=Afg3l2 PE=1 SV=1	Afg3l2	axonogenesis [GO:0007409]; calcium import into the mitochondrion [GO:0036444]; cristae formation [GO:0042407]; membrane protein proteolysis [GO:0033619]; mitochondrial calcium ion homeostasis [GO:0051560]; mitochondrial fusion [GO:0008053]; mitochondrial protein processing [GO:0034982]; mitochondrion organization [GO:0007005]; muscle cell development [GO:0055001]; myelination [GO:0042552]; nerve …	m-AAA complex [GO:0005745]; mitochondrial inner membrane [GO:0005743]; mitochondrion [GO:0005739]	30	28	21	93	0	12.7676	12.3846	12.3648	12.5335	11.6831	11.649	11.6909	11.5939	0.110975	0.105269	0.110913	0.104634	0.127136	0.134769	0.126429	0.128924
O89053	Coronin-1A OS=Mus musculus OX=10090 GN=Coro1a PE=1 SV=5	Coro1a Coro1	actin cytoskeleton organization [GO:0030036]; actin filament organization [GO:0007015]; calcium ion transport [GO:0006816]; cell migration [GO:0016477]; cell-substrate adhesion [GO:0031589]; cellular response to interleukin-4 [GO:0071353]; early endosome to recycling endosome transport [GO:0061502]; epithelial cell migration [GO:0010631]; establishment of localization in cell [GO:0051649]; homeos…	actin cytoskeleton [GO:0015629]; actin filament [GO:0005884]; axon [GO:0030424]; cell leading edge [GO:0031252]; cell-cell junction [GO:0005911]; cortical actin cytoskeleton [GO:0030864]; cytoplasm [GO:0005737]; cytosol [GO:0005829]; early endosome [GO:0005769]; glutamatergic synapse [GO:0098978]; immunological synapse [GO:0001772]; lamellipodium [GO:0030027]; phagocytic cup [GO:0001891]; phagocy…	40	21	21	54	0	11.1608	11.3335	11.3539	11.3829	11.6791	11.6987	11.5797	11.6966	0.153986	0.14644	0.150434	0.147593	0.144401	0.150779	0.134202	0.161011
P70175	Disks large homolog 3 OS=Mus musculus OX=10090 GN=Dlg3 PE=1 SV=1	Dlg3 Dlgh3	chemical synaptic transmission [GO:0007268]; establishment of planar polarity [GO:0001736]; establishment or maintenance of epithelial cell apical/basal polarity [GO:0045197]; positive regulation of protein tyrosine kinase activity [GO:0061098]; regulation of postsynaptic membrane neurotransmitter receptor levels [GO:0099072]	AMPA glutamate receptor complex [GO:0032281]; bicellular tight junction [GO:0005923]; cell-cell junction [GO:0005911]; cytoplasm [GO:0005737]; dendritic shaft [GO:0043198]; glutamatergic synapse [GO:0098978]; growth cone [GO:0030426]; neuromuscular junction [GO:0031594]; neuron projection [GO:0043005]; neuronal cell body [GO:0043025]; plasma membrane [GO:0005886]; postsynaptic density [GO:0014069…	49	33	31	104	0	12.4109	12.4646	12.4291	12.5011	11.6785	11.6703	11.667	11.5991	0.119854	0.112956	0.113532	0.111305	0.122575	0.124677	0.11861	0.130855
Q8C8R3-3	Isoform 3 of Ankyrin-2 OS=Mus musculus OX=10090 GN=Ank2	Ank2 AnkB	atrial cardiac muscle cell action potential [GO:0086014]; atrial cardiac muscle cell to AV node cell communication [GO:0086066]; atrial septum development [GO:0003283]; cardiac muscle contraction [GO:0060048]; endocytosis [GO:0006897]; intracellular calcium ion homeostasis [GO:0006874]; positive regulation of calcium ion transmembrane transporter activity [GO:1901021]; positive regulation of calc…	A band [GO:0031672]; basolateral plasma membrane [GO:0016323]; costamere [GO:0043034]; cytoplasm [GO:0005737]; cytoskeleton [GO:0005856]; early endosome [GO:0005769]; extrinsic component of cytoplasmic side of plasma membrane [GO:0031234]; intercalated disc [GO:0014704]; lysosome [GO:0005764]; M band [GO:0031430]; membrane raft [GO:0045121]; mitochondrion [GO:0005739]; neuron projection [GO:00430…	45	35	2	123	0	12.2648	12.3245	12.1745	12.2348	11.6749	11.6994	11.8159	11.7627	0.0955366	0.0978834	0.101913	0.0966489	0.101474	0.100542	0.11907	0.118351
Q3U0V1	Far upstream element-binding protein 2 OS=Mus musculus OX=10090 GN=Khsrp PE=1 SV=2	Khsrp Fubp2	3'-UTR-mediated mRNA destabilization [GO:0061158]; cellular response to cytokine stimulus [GO:0071345]; miRNA metabolic process [GO:0010586]; mRNA catabolic process [GO:0006402]; mRNA processing [GO:0006397]; mRNA transport [GO:0051028]; negative regulation of low-density lipoprotein particle clearance [GO:0010989]; negative regulation of nitric oxide biosynthetic process [GO:0045019]; positive r…	cytoplasm [GO:0005737]; cytoplasmic stress granule [GO:0010494]; cytosol [GO:0005829]; dendrite [GO:0030425]; neuronal cell body [GO:0043025]; nucleoplasm [GO:0005654]; nucleus [GO:0005634]	25	15	15	22	0	11.2992	11.3066	11.1539	11.1312	11.6699	11.7133	11.6573	11.659	0.0895658	0.094969	0.113169	0.100403	0.0869887	0.0867036	0.0992447	0.0976201
D0VYV6	Erythrocyte membrane protein band 4.1 like 3 OS=Mus musculus OX=10090 GN=Epb41l3 PE=1 SV=1	Epb41l3 Epb4.1l3	cortical actin cytoskeleton organization [GO:0030866]	cytoskeleton [GO:0005856]	38	31	27	86	0	12.0041	11.9717	11.9532	12.0604	11.6693	11.7309	11.6164	11.5975	0.101126	0.0860625	0.0914903	0.0909907	0.107347	0.114912	0.109428	0.113048
Q9JLM8	Serine/threonine-protein kinase DCLK1 OS=Mus musculus OX=10090 GN=Dclk1 PE=1 SV=1	Dclk1 Dcamkl1 Dclk	axon extension [GO:0048675]; axonogenesis [GO:0007409]; brain development [GO:0007420]; central nervous system projection neuron axonogenesis [GO:0021952]; dendrite morphogenesis [GO:0048813]; forebrain development [GO:0030900]; intracellular signal transduction [GO:0035556]; negative regulation of protein localization to nucleus [GO:1900181]; neuron migration [GO:0001764]; neuron projection morp…	axon [GO:0030424]; growth cone [GO:0030426]; postsynaptic density [GO:0014069]	39	25	25	72	0	12.0924	12.1241	12.2006	12.2374	11.6668	11.7178	11.6382	11.5915	0.112019	0.118937	0.119758	0.11724	0.118712	0.122558	0.120913	0.125595
Q91X97	Neurocalcin-delta OS=Mus musculus OX=10090 GN=Ncald PE=1 SV=4	Ncald D15Ertd412e	calcium-mediated signaling [GO:0019722]; regulation of systemic arterial blood pressure [GO:0003073]	cytosol [GO:0005829]	77	14	8	89	0	10.8	10.9599	10.9843	10.9002	11.6667	11.7175	11.5727	11.5521	0.146414	0.150434	0.137208	0.149537	0.141481	0.143086	0.141956	0.139734
G5E924	Heterogeneous nuclear ribonucleoprotein L (Fragment) OS=Mus musculus OX=10090 GN=Hnrnpl PE=1 SV=1	Hnrnpl	cellular response to amino acid starvation [GO:0034198]; circadian rhythm [GO:0007623]; mRNA processing [GO:0006397]; negative regulation of DNA-templated transcription [GO:0045892]; negative regulation of mRNA splicing, via spliceosome [GO:0048025]; positive regulation of mRNA binding [GO:1902416]; positive regulation of translation [GO:0045727]; regulation of alternative mRNA splicing, via spli…	chromatin [GO:0000785]; cytosol [GO:0005829]; nucleoplasm [GO:0005654]; perinuclear region of cytoplasm [GO:0048471]; ribonucleoprotein complex [GO:1990904]; ribonucleoprotein granule [GO:0035770]	42	19	19	28	0	11.9672	11.8044	11.6055	11.6057	11.6666	11.6753	11.6642	11.6438	0.100171	0.0947858	0.100447	0.0997204	0.0955264	0.100048	0.117135	0.10873
Q9Z0P4	Paralemmin-1 OS=Mus musculus OX=10090 GN=Palm PE=1 SV=1	Palm	adenylate cyclase-inhibiting G protein-coupled receptor signaling pathway [GO:0007193]; cellular response to electrical stimulus [GO:0071257]; cytoskeleton organization [GO:0007010]; negative regulation of adenylate cyclase activity [GO:0007194]; negative regulation of dopamine receptor signaling pathway [GO:0060160]; positive regulation of dendritic spine development [GO:0060999]; positive regul…	apicolateral plasma membrane [GO:0016327]; axon [GO:0030424]; basolateral plasma membrane [GO:0016323]; cytoplasm [GO:0005737]; dendrite membrane [GO:0032590]; dendritic spine membrane [GO:0032591]; filopodium [GO:0030175]; filopodium membrane [GO:0031527]; neuron spine [GO:0044309]; nucleoplasm [GO:0005654]; plasma membrane [GO:0005886]; postsynaptic density [GO:0014069]	56	19	18	60	0	12.2867	12.1847	12.0469	12.1172	11.6665	11.7464	11.7073	11.6729	0.112424	0.112265	0.117896	0.111992	0.111665	0.111867	0.125091	0.119191
Q9WTT4	V-type proton ATPase subunit G 2 OS=Mus musculus OX=10090 GN=Atp6v1g2 PE=1 SV=1	Atp6v1g2 Atp6g2 Ng38	synaptic vesicle lumen acidification [GO:0097401]	clathrin-coated vesicle membrane [GO:0030665]; extrinsic component of synaptic vesicle membrane [GO:0098850]; melanosome [GO:0042470]; synaptic vesicle membrane [GO:0030672]; vacuolar proton-transporting V-type ATPase complex [GO:0016471]; vacuolar proton-transporting V-type ATPase, V1 domain [GO:0000221]	65	8	8	54	0	11.4694	11.6232	11.5995	11.5412	11.6657	11.5945	11.7569	11.7848	0.115651	0.117658	0.111891	0.108194	0.108741	0.108398	0.115054	0.121218
P54071	Isocitrate dehydrogenase [NADP], mitochondrial OS=Mus musculus OX=10090 GN=Idh2 PE=1 SV=3	Idh2	2-oxoglutarate metabolic process [GO:0006103]; glyoxylate cycle [GO:0006097]; isocitrate metabolic process [GO:0006102]; NADP biosynthetic process [GO:0006741]; NADP metabolic process [GO:0006739]; negative regulation of glial cell migration [GO:1903976]; negative regulation of glial cell proliferation [GO:0060253]; negative regulation of matrix metallopeptidase secretion [GO:1904465]; tricarboxy…	cytosol [GO:0005829]; mitochondrial inner membrane [GO:0005743]; mitochondrion [GO:0005739]; peroxisome [GO:0005777]	62	25	24	90	0	11.9973	12.0234	11.9548	12.0165	11.6605	11.5998	11.567	11.5576	0.108299	0.118318	0.126138	0.122707	0.144356	0.123557	0.136502	0.137587
E9PZF0	Nucleoside diphosphate kinase OS=Mus musculus OX=10090 GN=Gm20390 PE=3 SV=1	Gm20390	CTP biosynthetic process [GO:0006241]; GTP biosynthetic process [GO:0006183]; phosphorylation [GO:0016310]; UTP biosynthetic process [GO:0006228]		73	12	4	94	0	10.5557	10.716	10.6448	10.6691	11.6534	11.64	11.6084	11.6318	0.127029	0.114511	0.125452	0.126487	0.105273	0.105212	0.116822	0.112991
Q6PER3	Microtubule-associated protein RP/EB family member 3 OS=Mus musculus OX=10090 GN=Mapre3 PE=1 SV=1	Mapre3	cell division [GO:0051301]; positive regulation of cyclin-dependent protein serine/threonine kinase activity [GO:0045737]; positive regulation of DNA-templated transcription [GO:0045893]; positive regulation of microtubule plus-end binding [GO:1903033]; positive regulation of protein kinase activity [GO:0045860]; protein localization to microtubule [GO:0035372]; regulation of microtubule polymeri…	cytoplasm [GO:0005737]; cytoplasmic microtubule [GO:0005881]; microtubule cytoskeleton [GO:0015630]; microtubule organizing center [GO:0005815]; microtubule plus-end [GO:0035371]; midbody [GO:0030496]; mitotic spindle astral microtubule end [GO:1905721]; perinuclear region of cytoplasm [GO:0048471]; spindle midzone [GO:0051233]	63	17	3	40	0	10.842	10.9207	10.8996	10.9195	11.6449	11.7578	11.85	11.9558	0.0994847	0.0943635	0.0952082	0.0998521	0.0991773	0.108335	0.10977	0.0990238
P02301	Histone H3.3C OS=Mus musculus OX=10090 GN=H3-5 PE=3 SV=3	H3-5 Gm14384 H3f3c	nucleosome assembly [GO:0006334]	nucleosome [GO:0000786]; nucleus [GO:0005634]	65	12	2	56	0	12.8947	12.5361	12.5115	12.3732	11.6436	11.6525	11.5869	11.581	0.0831826	0.0923944	0.0828794	0.0789777	0.0794509	0.0887886	0.078099	0.0900668
A0A0R4J119	Cytoplasmic FMR1-interacting protein OS=Mus musculus OX=10090 GN=Cyfip1 PE=1 SV=1	Cyfip1	regulation of actin filament polymerization [GO:0030833]	cytoplasm [GO:0005737]; synapse [GO:0045202]	25	30	12	118	0	11.8787	12.0471	12.0441	12.0242	11.6328	11.6435	11.6226	11.5864	0.130492	0.126827	0.127586	0.121188	0.117757	0.131367	0.129791	0.137833
A7E1Z5	Anion exchange protein OS=Mus musculus OX=10090 GN=Slc4a4 PE=1 SV=1	Slc4a4 slc4a4		basolateral plasma membrane [GO:0016323]	24	19	2	70	0	12.2686	12.1761	12.1616	12.3004	11.6193	11.609	11.5423	11.5918	0.142839	0.136069	0.132881	0.135106	0.139364	0.154023	0.152222	0.148955
E9PVS5	MICOS complex subunit MIC60 (Fragment) OS=Mus musculus OX=10090 GN=Immt PE=1 SV=1	Immt		mitochondrial inner membrane [GO:0005743]	63	9	1	89	0	12.5507	12.3508	12.4538	12.5247	11.6183	11.5874	11.495	11.5367	0.130506	0.130252	0.125352	0.130713	0.131806	0.128789	0.140317	0.134342
P10649	Glutathione S-transferase Mu 1 OS=Mus musculus OX=10090 GN=Gstm1 PE=1 SV=2	Gstm1	cellular detoxification of nitrogen compound [GO:0070458]; cellular response to xenobiotic stimulus [GO:0071466]; glutathione derivative biosynthetic process [GO:1901687]; glutathione metabolic process [GO:0006749]; hepoxilin biosynthetic process [GO:0051122]; nitrobenzene metabolic process [GO:0018916]; prostaglandin metabolic process [GO:0006693]; xenobiotic catabolic process [GO:0042178]	cytoplasm [GO:0005737]; cytosol [GO:0005829]; extracellular region [GO:0005576]; intercellular bridge [GO:0045171]; myelin sheath [GO:0043209]; protein-containing complex [GO:0032991]	76	23	18	80	0	9.70913	10.0061	9.91571	9.99069	11.6177	11.7738	11.5184	11.6025	0.14621	0.16143	0.16582	0.168507	0.122146	0.140189	0.144956	0.145899
P80315	T-complex protein 1 subunit delta OS=Mus musculus OX=10090 GN=Cct4 PE=1 SV=3	Cct4 Cctd	binding of sperm to zona pellucida [GO:0007339]; chaperone-mediated protein folding [GO:0061077]; positive regulation of establishment of protein localization to telomere [GO:1904851]; positive regulation of telomerase activity [GO:0051973]; positive regulation of telomerase RNA localization to Cajal body [GO:1904874]; positive regulation of telomere maintenance via telomerase [GO:0032212]; prote…	cell body [GO:0044297]; centrosome [GO:0005813]; chaperonin-containing T-complex [GO:0005832]; cilium [GO:0005929]; cytosol [GO:0005829]; melanosome [GO:0042470]; microtubule [GO:0005874]; nucleoplasm [GO:0005654]; zona pellucida receptor complex [GO:0002199]	55	23	23	82	0	11.164	11.4458	11.4092	11.3341	11.6126	11.4967	11.511	11.4731	0.124924	0.126272	0.118352	0.125608	0.138847	0.123222	0.13429	0.140432
Q9CQ54	NADH dehydrogenase [ubiquinone] 1 subunit C2 OS=Mus musculus OX=10090 GN=Ndufc2 PE=1 SV=1	Ndufc2	aerobic respiration [GO:0009060]; mitochondrial electron transport, NADH to ubiquinone [GO:0006120]; mitochondrial respiratory chain complex I assembly [GO:0032981]; negative regulation of necrotic cell death [GO:0060547]; negative regulation of NIK/NF-kappaB signaling [GO:1901223]; negative regulation of reactive oxygen species biosynthetic process [GO:1903427]; positive regulation of ATP biosyn…	cytoplasm [GO:0005737]; mitochondrial inner membrane [GO:0005743]; mitochondrial respiratory chain complex I [GO:0005747]; mitochondrion [GO:0005739]	74	9	9	86	0	12.8807	12.7861	12.8323	12.8167	11.6103	11.5825	11.6934	11.6508	0.152092	0.1438	0.145259	0.151325	0.183089	0.168629	0.175187	0.168036
A0A1L1STC6	Spectrin repeat containing, nuclear envelope 1 OS=Mus musculus OX=10090 GN=Syne1 PE=1 SV=1	Syne1	Golgi organization [GO:0007030]; muscle cell differentiation [GO:0042692]; nuclear matrix anchoring at nuclear membrane [GO:0090292]	Golgi apparatus [GO:0005794]; meiotic nuclear membrane microtubule tethering complex [GO:0034993]; nuclear membrane [GO:0031965]; nucleolus [GO:0005730]; nucleoplasm [GO:0005654]; P-body [GO:0000932]; postsynaptic membrane [GO:0045211]; sarcomere [GO:0030017]	5	27	27	44	0	12.2162	12.2521	12.2868	12.2743	11.6016	11.5527	11.5384	11.4517	0.102263	0.100619	0.100664	0.0985673	0.125376	0.126083	0.129878	0.131669
O70318	Band 4.1-like protein 2 OS=Mus musculus OX=10090 GN=Epb41l2 PE=1 SV=2	Epb41l2 Epb4.1l2	actin cytoskeleton organization [GO:0030036]; actomyosin structure organization [GO:0031032]; cell cycle [GO:0007049]; cell division [GO:0051301]; cortical actin cytoskeleton organization [GO:0030866]; positive regulation of protein localization to cell cortex [GO:1904778]; regulation of cell shape [GO:0008360]	actin cytoskeleton [GO:0015629]; cell cortex [GO:0005938]; cell junction [GO:0030054]; COP9 signalosome [GO:0008180]; cytoskeleton [GO:0005856]; nucleoplasm [GO:0005654]; plasma membrane [GO:0005886]	25	16	15	61	0	11.5715	11.6985	11.6406	11.6986	11.6007	11.6284	11.596	11.659	0.123999	0.119679	0.123029	0.114488	0.115783	0.107084	0.117665	0.12574
E9PV14	Erythrocyte membrane protein band 4.1 like 1 OS=Mus musculus OX=10090 GN=Epb41l1 PE=1 SV=2	Epb41l1 Epb4.1l1	cortical actin cytoskeleton organization [GO:0030866]	cytoskeleton [GO:0005856]	32	40	8	288	0	11.5355	11.57	11.5753	11.6524	11.5978	11.7008	11.5351	11.5345	0.109577	0.104594	0.106905	0.107963	0.0936793	0.0947994	0.0969104	0.0998224
P70296	Phosphatidylethanolamine-binding protein 1 OS=Mus musculus OX=10090 GN=Pebp1 PE=1 SV=3	Pebp1 Pbp Pebp	MAPK cascade [GO:0000165]; negative regulation of MAPK cascade [GO:0043409]; negative regulation of peptidase activity [GO:0010466]; negative regulation of protein phosphorylation [GO:0001933]; positive regulation of acetylcholine metabolic process [GO:0060409]; positive regulation of cAMP-mediated signaling [GO:0043950]; positive regulation of mitotic nuclear division [GO:0045840]; regulation of…	apical part of cell [GO:0045177]; axon terminus [GO:0043679]; cell surface [GO:0009986]; cytoplasm [GO:0005737]; extracellular space [GO:0005615]; Golgi apparatus [GO:0005794]; mitochondrial outer membrane [GO:0005741]; mitochondrion [GO:0005739]; myelin sheath [GO:0043209]; neuron projection [GO:0043005]; neuronal cell body [GO:0043025]; rough endoplasmic reticulum [GO:0005791]; synaptic vesicle…	78	11	11	56	0	10.2529	10.3987	10.3474	10.3943	11.5967	11.6572	11.4645	11.5903	0.128967	0.128408	0.132724	0.124046	0.128712	0.125343	0.131364	0.12969
E9PUD2	Dynamin 1-like OS=Mus musculus OX=10090 GN=Dnm1l PE=1 SV=1	Dnm1l			70	42	1	119	0	10.9366	11.2141	11.112	11.0931	11.5958	11.6236	11.535	11.5197	0.124325	0.11805	0.12656	0.128495	0.11063	0.105967	0.113689	0.113585
Q3UY21	Myelin-oligodendrocyte glycoprotein OS=Mus musculus OX=10090 GN=Mog PE=1 SV=1	Mog	cell adhesion [GO:0007155]	membrane [GO:0016020]	42	16	15	93	0	13.0095	13.1654	13.0685	13.0023	11.5931	11.4161	11.6853	11.5649	0.102464	0.0973842	0.0981906	0.10424	0.123052	0.130387	0.143251	0.137281
P27773	Protein disulfide-isomerase A3 OS=Mus musculus OX=10090 GN=Pdia3 PE=1 SV=2	Pdia3 Erp Erp60 Grp58	cellular response to interleukin-7 [GO:0098761]; cellular response to vitamin D [GO:0071305]; extrinsic apoptotic signaling pathway [GO:0097191]; peptide antigen assembly with MHC class I protein complex [GO:0002502]; platelet aggregation [GO:0070527]; positive regulation of extrinsic apoptotic signaling pathway [GO:2001238]; positive regulation of protein folding [GO:1903334]; protein folding [G…	acrosomal vesicle [GO:0001669]; apical plasma membrane [GO:0016324]; cell surface [GO:0009986]; cytoplasm [GO:0005737]; endoplasmic reticulum [GO:0005783]; endoplasmic reticulum lumen [GO:0005788]; extracellular region [GO:0005576]; extracellular space [GO:0005615]; melanosome [GO:0042470]; MHC class I peptide loading complex [GO:0042824]; mitochondrial intermembrane space [GO:0005758]; mitochond…	47	23	23	80	0	10.7383	10.9402	10.9244	10.8996	11.5925	11.616	11.6063	11.5601	0.100741	0.100253	0.103718	0.111682	0.0922948	0.0892875	0.0953967	0.0889807
Q9D8E6	60S ribosomal protein L4 OS=Mus musculus OX=10090 GN=Rpl4 PE=1 SV=3	Rpl4	cytoplasmic translation [GO:0002181]; positive regulation of axon extension [GO:0045773]; positive regulation of axonogenesis [GO:0050772]; translation at postsynapse [GO:0140242]; translation at presynapse [GO:0140236]	A band [GO:0031672]; cytoplasm [GO:0005737]; cytosol [GO:0005829]; cytosolic large ribosomal subunit [GO:0022625]; cytosolic ribosome [GO:0022626]; large ribosomal subunit [GO:0015934]; nucleus [GO:0005634]; postsynapse [GO:0098794]; postsynaptic density [GO:0014069]; presynapse [GO:0098793]; ribonucleoprotein complex [GO:1990904]; ribosome [GO:0005840]; rough endoplasmic reticulum [GO:0005791]	44	20	20	57	0	12.4052	12.3965	12.4348	12.3589	11.5901	11.5821	11.5446	11.508	0.10663	0.0962973	0.10288	0.101592	0.0998446	0.104629	0.101619	0.101148
O88741	Ganglioside-induced differentiation-associated protein 1 OS=Mus musculus OX=10090 GN=Gdap1 PE=1 SV=1	Gdap1	cellular response to vitamin D [GO:0071305]; mitochondrial fission [GO:0000266]; mitochondrial fusion [GO:0008053]; protein targeting to mitochondrion [GO:0006626]; response to retinoic acid [GO:0032526]	cytosol [GO:0005829]; mitochondrial outer membrane [GO:0005741]; mitochondrion [GO:0005739]	59	17	16	112	0	12.9724	12.8642	12.9357	12.8833	11.5888	11.586	11.6118	11.5404	0.123696	0.10331	0.127668	0.11146	0.111579	0.110929	0.121305	0.120894
P14211	Calreticulin OS=Mus musculus OX=10090 GN=Calr PE=1 SV=1	Calr	cardiac muscle cell differentiation [GO:0055007]; cellular response to electrical stimulus [GO:0071257]; cellular response to lithium ion [GO:0071285]; cellular response to organic substance [GO:0071310]; cellular response to virus [GO:0098586]; cellular senescence [GO:0090398]; cortical actin cytoskeleton organization [GO:0030866]; negative regulation of DNA-templated transcription [GO:0045892];…	acrosomal vesicle [GO:0001669]; cell surface [GO:0009986]; collagen-containing extracellular matrix [GO:0062023]; cortical granule [GO:0060473]; cytolytic granule [GO:0044194]; cytoplasm [GO:0005737]; cytosol [GO:0005829]; endoplasmic reticulum [GO:0005783]; endoplasmic reticulum lumen [GO:0005788]; endoplasmic reticulum membrane [GO:0005789]; endoplasmic reticulum quality control compartment [GO…	49	15	15	45	0	10.4891	10.6496	10.4802	10.5297	11.5864	11.6996	11.6816	11.7434	0.120374	0.121507	0.118052	0.0992723	0.112422	0.115792	0.12441	0.126871
Q9DC69	NADH dehydrogenase [ubiquinone] 1 alpha subcomplex subunit 9, mitochondrial OS=Mus musculus OX=10090 GN=Ndufa9 PE=1 SV=2	Ndufa9	aerobic respiration [GO:0009060]; circadian rhythm [GO:0007623]; mitochondrial respiratory chain complex I assembly [GO:0032981]; proton motive force-driven mitochondrial ATP synthesis [GO:0042776]; ubiquinone-6 biosynthetic process [GO:1901006]	mitochondrial inner membrane [GO:0005743]; mitochondrial matrix [GO:0005759]; mitochondrial membrane [GO:0031966]; mitochondrial respiratory chain complex I [GO:0005747]; mitochondrion [GO:0005739]	76	31	31	178	0	13.0706	12.9598	12.9991	12.9508	11.5846	11.5605	11.6359	11.5326	0.105679	0.0993961	0.102305	0.101191	0.11215	0.117156	0.111404	0.12438
Q8JZX5	Leucine rich repeat containing 57 OS=Mus musculus OX=10090 GN=Lrrc57 PE=1 SV=1	Lrrc57			54	13	13	52	0	12.7924	12.6794	12.7588	12.6886	11.5821	11.5729	11.5324	11.4461	0.116798	0.110186	0.118234	0.121611	0.11071	0.118365	0.118166	0.120641
Q9D0E1	Heterogeneous nuclear ribonucleoprotein M OS=Mus musculus OX=10090 GN=Hnrnpm PE=1 SV=3	Hnrnpm Hnrpm	alternative mRNA splicing, via spliceosome [GO:0000380]; positive regulation of protein import [GO:1904591]; positive regulation of protein localization to nucleus [GO:1900182]; regulation of postsynapse organization [GO:0099175]	catalytic step 2 spliceosome [GO:0071013]; cell surface [GO:0009986]; collagen-containing extracellular matrix [GO:0062023]; cytoplasm [GO:0005737]; glutamatergic synapse [GO:0098978]; nuclear matrix [GO:0016363]; nucleoplasm [GO:0005654]; nucleus [GO:0005634]; paraspeckles [GO:0042382]; postsynaptic density [GO:0014069]; spliceosomal complex [GO:0005681]; synapse [GO:0045202]	43	28	28	70	0	11.8842	11.9721	12.028	11.9406	11.5804	11.5491	11.6264	11.5147	0.0998812	0.0853863	0.0913826	0.0938876	0.101772	0.107683	0.0945578	0.108452
Q9JM52	Misshapen-like kinase 1 OS=Mus musculus OX=10090 GN=Mink1 PE=1 SV=3	Mink1 Map4k6 Mink	actin cytoskeleton reorganization [GO:0031532]; brain development [GO:0007420]; chemical synaptic transmission [GO:0007268]; dendrite morphogenesis [GO:0048813]; MAPK cascade [GO:0000165]; negative thymic T cell selection [GO:0045060]; neuron cellular homeostasis [GO:0070050]; neuron projection morphogenesis [GO:0048812]; positive regulation of JNK cascade [GO:0046330]; positive regulation of p38…	axon [GO:0030424]; cytoplasm [GO:0005737]; dendrite [GO:0030425]; Golgi apparatus [GO:0005794]; postsynaptic density [GO:0014069]	25	27	25	216	0	12.155	12.2075	12.2652	12.3486	11.5772	11.5615	11.7079	11.6422	0.0977673	0.0956942	0.0907292	0.0934605	0.110717	0.116319	0.118217	0.123766
P19157	Glutathione S-transferase P 1 OS=Mus musculus OX=10090 GN=Gstp1 PE=1 SV=2	Gstp1 Gstpib	animal organ regeneration [GO:0031100]; cellular response to cell-matrix adhesion [GO:0071460]; cellular response to epidermal growth factor stimulus [GO:0071364]; cellular response to glucocorticoid stimulus [GO:0071385]; cellular response to insulin stimulus [GO:0032869]; cellular response to lipopolysaccharide [GO:0071222]; common myeloid progenitor cell proliferation [GO:0035726]; glutathione…	cytoplasm [GO:0005737]; cytosol [GO:0005829]; mitochondrion [GO:0005739]; nucleus [GO:0005634]; plasma membrane [GO:0005886]; protein-containing complex [GO:0032991]; TRAF2-GSTP1 complex [GO:0097057]	51	9	9	44	0	10.3284	10.6315	10.5402	10.5132	11.5754	11.5896	11.6963	11.7485	0.107083	0.0982787	0.112435	0.0962281	0.0949458	0.0868726	0.0895306	0.100163
A0A0R4J275	NADH dehydrogenase [ubiquinone] 1 alpha subcomplex subunit 12 OS=Mus musculus OX=10090 GN=Ndufa12 PE=1 SV=1	Ndufa12	mitochondrial ATP synthesis coupled electron transport [GO:0042775]; mitochondrial respiratory chain complex I assembly [GO:0032981]; response to oxidative stress [GO:0006979]	cytosol [GO:0005829]; mitochondrial respiratory chain complex I [GO:0005747]	97	17	17	125	0	12.9172	12.8151	12.8119	12.7864	11.57	11.5867	11.6427	11.6427	0.111513	0.102845	0.103905	0.104552	0.118908	0.123595	0.134201	0.133898
Q64433	10 kDa heat shock protein, mitochondrial OS=Mus musculus OX=10090 GN=Hspe1 PE=1 SV=2	Hspe1	chaperone cofactor-dependent protein refolding [GO:0051085]	mitochondrial matrix [GO:0005759]; mitochondrion [GO:0005739]	64	8	8	60	0	9.73653	10.1396	10.1124	9.95236	11.5694	11.6108	11.5516	11.5904	0.112983	0.136528	0.146366	0.144435	0.116644	0.109925	0.116843	0.105916
P61294	Ras-related protein Rab-6B OS=Mus musculus OX=10090 GN=Rab6b PE=1 SV=1	Rab6b D9Bwg0185e	Golgi organization [GO:0007030]; intra-Golgi vesicle-mediated transport [GO:0006891]; intracellular protein transport [GO:0006886]; protein localization to Golgi membrane [GO:1903292]; retrograde transport, endosome to Golgi [GO:0042147]; retrograde vesicle-mediated transport, Golgi to endoplasmic reticulum [GO:0006890]	cytoplasmic vesicle [GO:0031410]; cytosol [GO:0005829]; endomembrane system [GO:0012505]; endoplasmic reticulum-Golgi intermediate compartment [GO:0005793]; Golgi apparatus [GO:0005794]; Golgi membrane [GO:0000139]; presynapse [GO:0098793]	43	12	5	62	0	11.4678	11.5764	11.5994	11.3704	11.5668	11.5442	11.4915	11.4094	0.104957	0.0930158	0.0941497	0.0987967	0.106718	0.105501	0.105312	0.108581
Q9DCS9	NADH dehydrogenase [ubiquinone] 1 beta subcomplex subunit 10 OS=Mus musculus OX=10090 GN=Ndufb10 PE=1 SV=3	Ndufb10	aerobic respiration [GO:0009060]; mitochondrial respiratory chain complex I assembly [GO:0032981]; proton motive force-driven mitochondrial ATP synthesis [GO:0042776]	mitochondrial inner membrane [GO:0005743]; mitochondrial respiratory chain complex I [GO:0005747]; mitochondrion [GO:0005739]	79	21	21	134	0	13.2072	13.1605	13.1465	13.1122	11.5654	11.5315	11.5602	11.5837	0.118737	0.118694	0.115879	0.121968	0.113515	0.11591	0.12451	0.130536
Q61598	Rab GDP dissociation inhibitor beta OS=Mus musculus OX=10090 GN=Gdi2 PE=1 SV=1	Gdi2 Gdi3	negative regulation of cilium assembly [GO:1902018]; negative regulation of protein localization to cilium [GO:1903565]; protein transport [GO:0015031]; small GTPase mediated signal transduction [GO:0007264]; vesicle-mediated transport [GO:0016192]	cytoplasm [GO:0005737]; Golgi apparatus [GO:0005794]; membrane [GO:0016020]; myelin sheath [GO:0043209]; synapse [GO:0045202]	70	29	23	126	0	10.4083	10.6237	10.5354	10.5145	11.5646	11.6218	11.5645	11.5933	0.128227	0.123671	0.126066	0.123344	0.11188	0.11114	0.117104	0.130242
Q5SS83	Flotillin OS=Mus musculus OX=10090 GN=Flot2 PE=1 SV=1	Flot2		endosome [GO:0005768]; flotillin complex [GO:0016600]	65	31	31	118	0	12.46	12.4204	12.5303	12.4081	11.5596	11.5543	11.4459	11.4413	0.103446	0.103596	0.102001	0.0958201	0.121829	0.112192	0.118454	0.127114
O54983	Ketimine reductase mu-crystallin OS=Mus musculus OX=10090 GN=Crym PE=1 SV=1	Crym	mitochondrial transport [GO:0006839]; negative regulation of transcription by RNA polymerase II [GO:0000122]; sensory perception of sound [GO:0007605]; thyroid hormone metabolic process [GO:0042403]; thyroid hormone transport [GO:0070327]	cytoplasm [GO:0005737]; cytosol [GO:0005829]; mitochondrion [GO:0005739]; nucleus [GO:0005634]	52	15	15	69	0	10.3089	10.4115	10.3964	10.4339	11.555	11.6065	11.6109	11.6788	0.144719	0.126859	0.120941	0.148673	0.0937373	0.092822	0.0994371	0.101969
Q91YQ5	Dolichyl-diphosphooligosaccharide--protein glycosyltransferase subunit 1 OS=Mus musculus OX=10090 GN=Rpn1 PE=1 SV=1	Rpn1	protein N-linked glycosylation [GO:0006487]; protein N-linked glycosylation via asparagine [GO:0018279]	cytosol [GO:0005829]; endoplasmic reticulum [GO:0005783]; endoplasmic reticulum membrane [GO:0005789]; melanosome [GO:0042470]; oligosaccharyltransferase complex [GO:0008250]; rough endoplasmic reticulum [GO:0005791]	44	23	23	67	0	12.4524	12.4809	12.4399	12.3794	11.5546	11.5432	11.5883	11.5609	0.0959903	0.0960544	0.0958485	0.0957706	0.0969036	0.100661	0.0980909	0.10889
P28740-1	Isoform 1 of Kinesin-like protein KIF2A OS=Mus musculus OX=10090 GN=Kif2a	Kif2a Kif2 Kns2	cell differentiation [GO:0030154]; cell division [GO:0051301]; microtubule cytoskeleton organization [GO:0000226]; microtubule-based movement [GO:0007018]; mitotic spindle assembly [GO:0090307]; mitotic spindle organization [GO:0007052]; nervous system development [GO:0007399]; regulation of cell migration [GO:0030334]	centriolar subdistal appendage [GO:0120103]; centriole [GO:0005814]; centrosome [GO:0005813]; cytoplasm [GO:0005737]; kinesin complex [GO:0005871]; lysosome [GO:0005764]; microtubule [GO:0005874]; nuclear body [GO:0016604]; nucleolus [GO:0005730]; nucleoplasm [GO:0005654]; sperm principal piece [GO:0097228]; spindle [GO:0005819]; spindle microtubule [GO:0005876]; spindle pole [GO:0000922]	34	25	1	60	0	12.2246	12.1507	12.0399	11.9938	11.5504	11.7128	11.6354	11.49	0.0980555	0.0959014	0.0937956	0.0944147	0.105965	0.116985	0.11276	0.11737
P10852	4F2 cell-surface antigen heavy chain OS=Mus musculus OX=10090 GN=Slc3a2 PE=1 SV=1	Slc3a2 Mdu1	carbohydrate metabolic process [GO:0005975]; isoleucine transport [GO:0015818]; L-alanine import across plasma membrane [GO:1904273]; L-histidine transport [GO:1902024]; L-leucine import across plasma membrane [GO:1903801]; leucine import across plasma membrane [GO:0098713]; leucine transport [GO:0015820]; methionine transport [GO:0015821]; neutral amino acid transport [GO:0015804]; phenylalanine…	amino acid transport complex [GO:1990184]; anchoring junction [GO:0070161]; apical plasma membrane [GO:0016324]; apical pole of neuron [GO:0044225]; basal plasma membrane [GO:0009925]; basolateral plasma membrane [GO:0016323]; cell surface [GO:0009986]; cytoplasm [GO:0005737]; lysosomal membrane [GO:0005765]; melanosome [GO:0042470]; neuronal cell body [GO:0043025]; nucleoplasm [GO:0005654]; plas…	50	25	25	70	0	11.0173	11.0486	11.069	11.0095	11.5499	11.5628	11.4616	11.4535	0.117705	0.115963	0.110505	0.116527	0.103509	0.0951349	0.112497	0.123945
P26040	Ezrin OS=Mus musculus OX=10090 GN=Ezr PE=1 SV=3	Ezr Vil2	actin cytoskeleton reorganization [GO:0031532]; actin filament bundle assembly [GO:0051017]; astral microtubule organization [GO:0030953]; cellular response to cAMP [GO:0071320]; cortical microtubule organization [GO:0043622]; establishment of centrosome localization [GO:0051660]; establishment of endothelial barrier [GO:0061028]; establishment or maintenance of apical/basal cell polarity [GO:003…	actin cytoskeleton [GO:0015629]; actin filament [GO:0005884]; adherens junction [GO:0005912]; apical part of cell [GO:0045177]; apical plasma membrane [GO:0016324]; astrocyte projection [GO:0097449]; basolateral plasma membrane [GO:0016323]; brush border [GO:0005903]; cell body [GO:0044297]; cell cortex [GO:0005938]; cell periphery [GO:0071944]; cell projection [GO:0042995]; cell tip [GO:0051286]…	51	34	27	127	0	12.2092	12.5048	12.2951	12.008	11.5497	11.5011	11.7542	11.5444	0.108939	0.102092	0.110893	0.104065	0.112571	0.118555	0.101625	0.121051
O08599	Syntaxin-binding protein 1 OS=Mus musculus OX=10090 GN=Stxbp1 PE=1 SV=2	Stxbp1	axon target recognition [GO:0007412]; cellular response to type II interferon [GO:0071346]; developmental process involved in reproduction [GO:0003006]; establishment of localization in cell [GO:0051649]; exocytosis [GO:0006887]; intracellular protein transport [GO:0006886]; long-term synaptic depression [GO:0060292]; negative regulation of neuron apoptotic process [GO:0043524]; negative regulati…	axon [GO:0030424]; cytoplasm [GO:0005737]; cytoskeleton [GO:0005856]; cytosol [GO:0005829]; extrinsic component of presynaptic active zone membrane [GO:0098891]; extrinsic component of presynaptic membrane [GO:0098888]; glutamatergic synapse [GO:0098978]; mitochondrion [GO:0005739]; myelin sheath [GO:0043209]; nucleoplasm [GO:0005654]; nucleus [GO:0005634]; parallel fiber to Purkinje cell synapse…	45	23	2	97	0	11.2975	11.3441	11.2779	11.1082	11.5474	11.6756	11.5988	11.5131	0.0900888	0.0962874	0.0988974	0.090892	0.101384	0.108809	0.0919068	0.0941532
P10637-2	Isoform Tau-A of Microtubule-associated protein tau OS=Mus musculus OX=10090 GN=Mapt	Mapt Mtapt Tau	adult walking behavior [GO:0007628]; amyloid fibril formation [GO:1990000]; apoptotic process [GO:0006915]; axo-dendritic transport [GO:0008088]; axon extension [GO:0048675]; axonogenesis [GO:0007409]; DNA damage response [GO:0006974]; intracellular distribution of mitochondria [GO:0048312]; intracellular transport [GO:0046907]; intrinsic apoptotic signaling pathway in response to oxidative stres…	axolemma [GO:0030673]; axon [GO:0030424]; axonal growth cone [GO:0044295]; axoneme [GO:0005930]; cell body [GO:0044297]; cytoplasm [GO:0005737]; cytoplasmic ribonucleoprotein granule [GO:0036464]; cytoplasmic side of plasma membrane [GO:0009898]; cytosol [GO:0005829]; dendrite [GO:0030425]; extracellular region [GO:0005576]; glial cell projection [GO:0097386]; growth cone [GO:0030426]; main axon …	64	26	1	525	0	11.3567	11.32	11.3295	11.3053	11.543	11.5771	11.5692	11.5861	0.0992987	0.0991383	0.100206	0.0970773	0.0995544	0.105163	0.108822	0.111127
P59999	Actin-related protein 2/3 complex subunit 4 OS=Mus musculus OX=10090 GN=Arpc4 PE=1 SV=3	Arpc4 Arc20	actin filament polymerization [GO:0030041]; Arp2/3 complex-mediated actin nucleation [GO:0034314]	Arp2/3 protein complex [GO:0005885]; cell projection [GO:0042995]; cytoplasm [GO:0005737]; nucleus [GO:0005634]; site of double-strand break [GO:0035861]	58	11	11	67	0	11.5331	11.3991	11.4899	11.5873	11.5398	11.6226	11.5094	11.5582	0.142023	0.130077	0.128223	0.128928	0.137	0.141074	0.143027	0.149909
Q9D2G2	Dihydrolipoyllysine-residue succinyltransferase component of 2-oxoglutarate dehydrogenase complex, mitochondrial OS=Mus musculus OX=10090 GN=Dlst PE=1 SV=1	Dlst	2-oxoglutarate metabolic process [GO:0006103]; histone succinylation [GO:0106077]; L-lysine catabolic process to acetyl-CoA via saccharopine [GO:0033512]; NADH metabolic process [GO:0006734]; succinyl-CoA metabolic process [GO:0006104]; tricarboxylic acid cycle [GO:0006099]	cytosol [GO:0005829]; intracellular membrane-bounded organelle [GO:0043231]; mitochondrial matrix [GO:0005759]; mitochondrion [GO:0005739]; myelin sheath [GO:0043209]; nucleoplasm [GO:0005654]; nucleus [GO:0005634]; oxoglutarate dehydrogenase complex [GO:0045252]; plasma membrane [GO:0005886]	37	15	15	83	0	12.0197	11.9325	11.9271	11.8864	11.5362	11.589	11.4063	11.3355	0.134763	0.125591	0.12758	0.126777	0.133562	0.130886	0.132256	0.12632
P43274	Histone H1.4 OS=Mus musculus OX=10090 GN=H1-4 PE=1 SV=2	H1-4 H1f4 Hist1h1e	chromatin organization [GO:0006325]; chromosome condensation [GO:0030261]; histone H3-K27 trimethylation [GO:0098532]; histone H3-K4 trimethylation [GO:0080182]; negative regulation of DNA recombination [GO:0045910]; negative regulation of transcription by RNA polymerase II [GO:0000122]; nucleosome assembly [GO:0006334]; regulation of transcription by RNA polymerase II [GO:0006357]	heterochromatin [GO:0000792]; nucleosome [GO:0000786]; nucleus [GO:0005634]	26	7	2	54	0	12.4663	12.2313	12.1085	12.025	11.5312	11.5239	11.3383	11.4243	0.0746857	0.0768405	0.0776817	0.0765504	0.0864543	0.0847967	0.0830966	0.0841209
P51660	Peroxisomal multifunctional enzyme type 2 OS=Mus musculus OX=10090 GN=Hsd17b4 PE=1 SV=3	Hsd17b4 Edh17b4	androgen metabolic process [GO:0008209]; estrogen metabolic process [GO:0008210]; fatty acid beta-oxidation [GO:0006635]; medium-chain fatty-acyl-CoA metabolic process [GO:0036112]; Sertoli cell development [GO:0060009]; very long-chain fatty acid metabolic process [GO:0000038]; very long-chain fatty-acyl-CoA metabolic process [GO:0036111]	mitochondrion [GO:0005739]; peroxisomal matrix [GO:0005782]; peroxisome [GO:0005777]	37	29	29	79	0	12.4084	12.5036	12.4812	12.4397	11.5307	11.4233	11.4885	11.4172	0.0923383	0.0936353	0.0920567	0.0983093	0.0922669	0.104015	0.0961206	0.10827
Q9QYJ0	DnaJ homolog subfamily A member 2 OS=Mus musculus OX=10090 GN=Dnaja2 PE=1 SV=1	Dnaja2	protein refolding [GO:0042026]; response to heat [GO:0009408]	cytoplasm [GO:0005737]; cytosol [GO:0005829]; membrane [GO:0016020]; nucleus [GO:0005634]	44	13	13	54	0	11.363	11.4982	11.6769	11.7994	11.5295	11.4645	11.5421	11.5391	0.0992017	0.0988863	0.093223	0.0963215	0.10169	0.106952	0.0898867	0.118457
Q80XN0	D-beta-hydroxybutyrate dehydrogenase, mitochondrial OS=Mus musculus OX=10090 GN=Bdh1 PE=1 SV=2	Bdh1 Bdh	steroid metabolic process [GO:0008202]	intracellular membrane-bounded organelle [GO:0043231]; matrix side of mitochondrial inner membrane [GO:0099617]; mitochondrial inner membrane [GO:0005743]; mitochondrial matrix [GO:0005759]; mitochondrion [GO:0005739]	53	21	21	112	0	12.5482	12.528	12.4904	12.5976	11.5226	11.5024	11.6209	11.6948	0.111747	0.105372	0.111843	0.104785	0.12827	0.132942	0.125861	0.142534
Q9R0P5	Destrin OS=Mus musculus OX=10090 GN=Dstn PE=1 SV=3	Dstn Dsn Sid23	actin filament depolymerization [GO:0030042]; actin filament fragmentation [GO:0030043]; actin filament severing [GO:0051014]; positive regulation of actin filament depolymerization [GO:0030836]	actin cytoskeleton [GO:0015629]; cortical actin cytoskeleton [GO:0030864]; cytoplasm [GO:0005737]	70	12	11	43	0	10.7173	10.913	10.8442	10.8813	11.5223	11.5555	11.4998	11.6395	0.114012	0.121433	0.101242	0.10254	0.114866	0.117479	0.106739	0.122166
S4R2Q2	Ankyrin repeat and sterile alpha motif domain containing 1B OS=Mus musculus OX=10090 GN=Anks1b PE=1 SV=1	Anks1b		cytoplasm [GO:0005737]	40	22	1	173	0	13.1586	12.9762	13.1277	13.1987	11.5216	11.4675	11.3997	11.3972	0.116405	0.120963	0.115706	0.118391	0.138939	0.151336	0.145835	0.143036
E9PWX1	Dipeptidylpeptidase 6 OS=Mus musculus OX=10090 GN=Dpp6 PE=1 SV=1	Dpp6	proteolysis [GO:0006508]; regulation of potassium ion transmembrane transport [GO:1901379]	voltage-gated potassium channel complex [GO:0008076]	31	26	24	57	0	11.508	11.5814	11.5408	11.6827	11.5212	11.6655	11.5474	11.5718	0.126418	0.120403	0.112182	0.12529	0.122812	0.123175	0.122479	0.136315
Q91WS0	CDGSH iron-sulfur domain-containing protein 1 OS=Mus musculus OX=10090 GN=Cisd1 PE=1 SV=1	Cisd1 D10Ertd214e Zcd1	protein maturation by [2Fe-2S] cluster transfer [GO:0106034]; regulation of autophagy [GO:0010506]; regulation of cellular respiration [GO:0043457]	cytoplasmic side of mitochondrial outer membrane [GO:0032473]; mitochondrial outer membrane [GO:0005741]; mitochondrion [GO:0005739]	64	5	5	64	0	12.8543	12.653	12.7254	12.6714	11.5136	11.5236	11.5518	11.5724	0.101917	0.0972321	0.0963343	0.096734	0.109811	0.110302	0.107424	0.114281
Q8VDQ8	NAD-dependent protein deacetylase sirtuin-2 OS=Mus musculus OX=10090 GN=Sirt2 PE=1 SV=2	Sirt2 Sir2l2	autophagy [GO:0006914]; cell division [GO:0051301]; cellular lipid catabolic process [GO:0044242]; cellular response to caloric restriction [GO:0061433]; cellular response to epinephrine stimulus [GO:0071872]; cellular response to hepatocyte growth factor stimulus [GO:0035729]; cellular response to hypoxia [GO:0071456]; cellular response to molecule of bacterial origin [GO:0071219]; cellular resp…	centriole [GO:0005814]; centrosome [GO:0005813]; chromosome [GO:0005694]; cytoplasm [GO:0005737]; cytosol [GO:0005829]; glial cell projection [GO:0097386]; glutamatergic synapse [GO:0098978]; growth cone [GO:0030426]; heterochromatin [GO:0000792]; juxtaparanode region of axon [GO:0044224]; lateral loop [GO:0043219]; meiotic spindle [GO:0072687]; microtubule [GO:0005874]; midbody [GO:0030496]; mit…	62	19	10	54	0	11.3216	11.4174	11.2062	11.0541	11.5128	11.5065	11.523	11.9288	0.125658	0.110017	0.114144	0.113998	0.119731	0.126023	0.121523	0.12536
P62806	Histone H4 OS=Mus musculus OX=10090 GN=H4c1 PE=1 SV=2	H4c1 Hist1h4a; H4c2 H4-53 Hist1h4b; H4c3 H4-12 Hist1h4c; H4c4 Hist1h4d; H4c6 Hist1h4f; H4c8 Hist1h4h; H4c9 Hist1h4i; H4c11 Hist1h4j; H4c12 Hist1h4k; Hist1h4m; H4c14 Hist2h4 Hist2h4a; H4c16 H4f16 Hist4h4	nucleosome assembly [GO:0006334]; protein localization to CENP-A containing chromatin [GO:0061644]	CENP-A containing nucleosome [GO:0043505]; nucleoplasm [GO:0005654]; nucleosome [GO:0000786]; nucleus [GO:0005634]; protein-containing complex [GO:0032991]	57	10	10	19	0	12.7337	12.5722	12.3813	12.176	11.5127	11.4631	11.392	11.3781	0.123819	0.128759	0.12518	0.125062	0.126758	0.134427	0.12793	0.134394
E9QKR0	Guanine nucleotide binding protein (G protein), beta 2 OS=Mus musculus OX=10090 GN=Gnb2 PE=1 SV=1	Gnb2	regulation of potassium ion transmembrane transport [GO:1901379]; signal transduction [GO:0007165]	perinuclear region of cytoplasm [GO:0048471]; plasma membrane [GO:0005886]	48	17	9	149	0	11.8222	11.9198	11.9385	11.8245	11.5062	11.401	11.3342	11.2847	0.102791	0.0948475	0.0979451	0.0935158	0.0867784	0.0929885	0.101163	0.101953
Q9R1V6	Disintegrin and metalloproteinase domain-containing protein 22 OS=Mus musculus OX=10090 GN=Adam22 PE=1 SV=2	Adam22	adult locomotory behavior [GO:0008344]; gliogenesis [GO:0042063]; myelination in peripheral nervous system [GO:0022011]; neurotransmitter receptor localization to postsynaptic specialization membrane [GO:0099645]; positive regulation of protein localization [GO:1903829]; proteolysis [GO:0006508]; Schwann cell differentiation [GO:0014037]	axon [GO:0030424]; axon initial segment [GO:0043194]; glutamatergic synapse [GO:0098978]; membrane [GO:0016020]; plasma membrane [GO:0005886]; postsynaptic density membrane [GO:0098839]	36	28	28	85	0	12.3618	12.2728	12.3006	12.3746	11.4995	11.5104	11.5305	11.5037	0.111688	0.10508	0.107451	0.105159	0.122173	0.125723	0.12219	0.131336
A0A1L1SV25	Actinin alpha 4 OS=Mus musculus OX=10090 GN=Actn4 PE=1 SV=1	Actn4	negative regulation of substrate adhesion-dependent cell spreading [GO:1900025]; peroxisome proliferator activated receptor signaling pathway [GO:0035357]; positive regulation of cell migration [GO:0030335]; positive regulation of NIK/NF-kappaB signaling [GO:1901224]; regulation of apoptotic process [GO:0042981]; response to hypoxia [GO:0001666]; retinoic acid receptor signaling pathway [GO:00483…	neuron projection [GO:0043005]; nucleus [GO:0005634]; perinuclear region of cytoplasm [GO:0048471]; ribonucleoprotein complex [GO:1990904]; stress fiber [GO:0001725]	46	33	11	95	0	11.5964	11.6422	11.7116	11.6387	11.4917	11.5113	11.4636	11.3952	0.130847	0.123059	0.129552	0.118761	0.125541	0.126534	0.128187	0.134601
P70168	Importin subunit beta-1 OS=Mus musculus OX=10090 GN=Kpnb1 PE=1 SV=2	Kpnb1 Impnb	astral microtubule organization [GO:0030953]; establishment of mitotic spindle localization [GO:0040001]; establishment of protein localization [GO:0045184]; mitotic chromosome movement towards spindle pole [GO:0007079]; mitotic metaphase plate congression [GO:0007080]; mitotic spindle assembly [GO:0090307]; NLS-bearing protein import into nucleus [GO:0006607]; protein import into nucleus [GO:000…	cytoplasm [GO:0005737]; cytoplasmic stress granule [GO:0010494]; cytosol [GO:0005829]; endoplasmic reticulum tubular network [GO:0071782]; NLS-dependent protein nuclear import complex [GO:0042564]; nuclear envelope [GO:0005635]; nuclear membrane [GO:0031965]; nuclear pore [GO:0005643]; nucleoplasm [GO:0005654]; nucleus [GO:0005634]; protein-containing complex [GO:0032991]	33	21	21	63	0	10.5366	10.7818	10.6593	10.6146	11.4879	11.4191	11.4613	11.4208	0.126676	0.106914	0.110344	0.136588	0.110546	0.100297	0.136659	0.132946
Q9ERS2	NADH dehydrogenase [ubiquinone] 1 alpha subcomplex subunit 13 OS=Mus musculus OX=10090 GN=Ndufa13 PE=1 SV=3	Ndufa13 Grim19	aerobic respiration [GO:0009060]; apoptotic signaling pathway [GO:0097190]; cellular response to interferon-beta [GO:0035458]; cellular response to retinoic acid [GO:0071300]; extrinsic apoptotic signaling pathway [GO:0097191]; mitochondrial respiratory chain complex I assembly [GO:0032981]; negative regulation of cell growth [GO:0030308]; negative regulation of DNA-templated transcription [GO:00…	cytoplasm [GO:0005737]; mitochondrial inner membrane [GO:0005743]; mitochondrial membrane [GO:0031966]; mitochondrial respirasome [GO:0005746]; mitochondrial respiratory chain complex I [GO:0005747]; mitochondrion [GO:0005739]; nucleoplasm [GO:0005654]; nucleus [GO:0005634]	63	12	11	165	0	12.8507	12.7123	12.8085	12.8336	11.4833	11.3055	11.4901	11.3838	0.137167	0.130209	0.124529	0.133317	0.137592	0.135927	0.150374	0.155053
Q91ZZ3	Beta-synuclein OS=Mus musculus OX=10090 GN=Sncb PE=1 SV=1	Sncb	chemical synaptic transmission [GO:0007268]; dopamine metabolic process [GO:0042417]; negative regulation of neuron apoptotic process [GO:0043524]; neuron apoptotic process [GO:0051402]; regulation of neuron death [GO:1901214]; synapse organization [GO:0050808]; synaptic vesicle endocytosis [GO:0048488]	axon terminus [GO:0043679]; cytoplasm [GO:0005737]; growth cone [GO:0030426]; inclusion body [GO:0016234]; mitochondrion [GO:0005739]; neuronal cell body [GO:0043025]; presynaptic cytosol [GO:0099523]; synapse [GO:0045202]; terminal bouton [GO:0043195]	43	4	2	27	0	10.1632	10.3758	10.4448	10.3532	11.4821	11.5582	11.317	11.4444	0.153422	0.144747	0.154344	0.149685	0.134983	0.128266	0.116277	0.126134
A0A0R4J023	AU RNA binding protein/enoyl-coenzyme A hydratase OS=Mus musculus OX=10090 GN=Auh PE=1 SV=1	Auh			57	20	19	92	0	12.4093	12.312	12.3417	12.3547	11.4797	11.4731	11.5202	11.524	0.104462	0.09908	0.102246	0.108053	0.112301	0.115007	0.111001	0.114419
O55042	Alpha-synuclein OS=Mus musculus OX=10090 GN=Snca PE=1 SV=2	Snca Syn	activation of cysteine-type endopeptidase activity involved in apoptotic process [GO:0006919]; adult locomotory behavior [GO:0008344]; amyloid fibril formation [GO:1990000]; behavioral response to cocaine [GO:0048148]; cellular response to copper ion [GO:0071280]; cellular response to oxidative stress [GO:0034599]; chemical synaptic transmission [GO:0007268]; dopamine biosynthetic process [GO:004…	actin cytoskeleton [GO:0015629]; axon [GO:0030424]; axon terminus [GO:0043679]; cell cortex [GO:0005938]; cytoplasm [GO:0005737]; cytoplasmic vesicle membrane [GO:0030659]; cytoskeleton [GO:0005856]; cytosol [GO:0005829]; extracellular region [GO:0005576]; extracellular space [GO:0005615]; Golgi apparatus [GO:0005794]; growth cone [GO:0030426]; inclusion body [GO:0016234]; intracellular membrane-…	51	8	7	49	0	10.2674	10.3977	10.3464	10.3769	11.4779	11.6324	11.5901	11.6623	0.149222	0.136091	0.140625	0.130228	0.0838566	0.0860516	0.0890939	0.0888727
A2AMW0	F-actin-capping protein subunit beta OS=Mus musculus OX=10090 GN=Capzb PE=1 SV=1	Capzb	actin cytoskeleton organization [GO:0030036]; barbed-end actin filament capping [GO:0051016]	F-actin capping protein complex [GO:0008290]; sarcomere [GO:0030017]	74	19	19	56	0	11.3154	11.3525	11.394	11.4901	11.4757	11.5816	12.4372	11.4999	0.150717	0.130853	0.133291	0.139442	0.122487	0.122431	0.136844	0.135827
P57746	V-type proton ATPase subunit D OS=Mus musculus OX=10090 GN=Atp6v1d PE=1 SV=1	Atp6v1d Atp6m Vatd	cilium assembly [GO:0060271]; protein localization to cilium [GO:0061512]; synaptic vesicle lumen acidification [GO:0097401]	ATPase complex [GO:1904949]; centrosome [GO:0005813]; cilium [GO:0005929]; clathrin-coated vesicle membrane [GO:0030665]; extrinsic component of synaptic vesicle membrane [GO:0098850]; membrane [GO:0016020]; nucleoplasm [GO:0005654]; plasma membrane [GO:0005886]; proton-transporting V-type ATPase complex [GO:0033176]; proton-transporting V-type ATPase, V1 domain [GO:0033180]; transmembrane transp…	66	18	18	66	0	11.3272	11.327	11.4868	11.412	11.4677	11.418	11.2481	11.2711	0.11081	0.0951315	0.0972259	0.103133	0.100795	0.0982198	0.0913818	0.0914838
Q8BWF0	Succinate-semialdehyde dehydrogenase, mitochondrial OS=Mus musculus OX=10090 GN=Aldh5a1 PE=1 SV=1	Aldh5a1	central nervous system development [GO:0007417]; gamma-aminobutyric acid catabolic process [GO:0009450]; gamma-aminobutyric acid metabolic process [GO:0009448]; glutamate metabolic process [GO:0006536]; neurotransmitter catabolic process [GO:0042135]; post-embryonic development [GO:0009791]; succinate metabolic process [GO:0006105]	mitochondrion [GO:0005739]	54	22	22	79	0	10.712	10.8876	10.8151	10.7807	11.464	11.5084	11.4445	11.4847	0.139778	0.130899	0.134122	0.128733	0.134324	0.113535	0.130966	0.122755
Q9WUM5	Succinate--CoA ligase [ADP/GDP-forming] subunit alpha, mitochondrial OS=Mus musculus OX=10090 GN=Suclg1 PE=1 SV=4	Suclg1	succinate metabolic process [GO:0006105]; succinyl-CoA metabolic process [GO:0006104]; tricarboxylic acid cycle [GO:0006099]	mitochondrial inner membrane [GO:0005743]; mitochondrion [GO:0005739]; protein-containing complex [GO:0032991]; succinate-CoA ligase complex (ADP-forming) [GO:0009361]; succinate-CoA ligase complex (GDP-forming) [GO:0045244]	40	13	13	68	0	12.0957	12.0032	11.9252	12.0161	11.4635	11.4594	11.4577	11.4729	0.098099	0.101233	0.105397	0.0960784	0.11542	0.11822	0.126581	0.111968
A0A0R4J0I9	Low density lipoprotein receptor-related protein 1 OS=Mus musculus OX=10090 GN=Lrp1 PE=1 SV=1	Lrp1	amyloid-beta clearance by cellular catabolic process [GO:0150094]; amyloid-beta clearance by transcytosis [GO:0150093]; phagocytosis [GO:0006909]; positive regulation of cell death [GO:0010942]; positive regulation of endocytosis [GO:0045807]; positive regulation of lysosomal protein catabolic process [GO:1905167]; positive regulation of protein binding [GO:0032092]; positive regulation of protei…	basolateral plasma membrane [GO:0016323]; early endosome [GO:0005769]; receptor complex [GO:0043235]	7	17	17	50	0	10.8559	11.0364	10.9914	10.8971	11.4614	11.3947	11.3408	11.264	0.117347	0.119007	0.11335	0.116189	0.0862671	0.0881537	0.105092	0.0947357
Q922S4	cGMP-dependent 3',5'-cyclic phosphodiesterase OS=Mus musculus OX=10090 GN=Pde2a PE=1 SV=4	Pde2a	adenylate cyclase-inhibiting G protein-coupled receptor signaling pathway [GO:0007193]; aorta development [GO:0035904]; cAMP-mediated signaling [GO:0019933]; cardiac septum development [GO:0003279]; cellular response to 2,3,7,8-tetrachlorodibenzodioxine [GO:1904613]; cellular response to cAMP [GO:0071320]; cellular response to cGMP [GO:0071321]; cellular response to granulocyte macrophage colony-…	axon [GO:0030424]; cytoplasm [GO:0005737]; cytosol [GO:0005829]; dendrite [GO:0030425]; endoplasmic reticulum [GO:0005783]; Golgi apparatus [GO:0005794]; hippocampal mossy fiber [GO:0097457]; membrane raft [GO:0045121]; mitochondrial inner membrane [GO:0005743]; mitochondrial matrix [GO:0005759]; mitochondrial outer membrane [GO:0005741]; mitochondrion [GO:0005739]; nucleus [GO:0005634]; perinucl…	49	35	35	111	0	12.3585	12.2856	12.3717	12.2442	11.4557	11.5167	11.5129	11.4236	0.132772	0.134391	0.128082	0.144468	0.135919	0.138006	0.143029	0.142079
P20152	Vimentin OS=Mus musculus OX=10090 GN=Vim PE=1 SV=3	Vim	astrocyte development [GO:0014002]; Bergmann glial cell differentiation [GO:0060020]; cellular response to lipopolysaccharide [GO:0071222]; cellular response to muramyl dipeptide [GO:0071225]; cellular response to type II interferon [GO:0071346]; intermediate filament organization [GO:0045109]; intermediate filament-based process [GO:0045103]; lens fiber cell development [GO:0070307]; negative re…	axon [GO:0030424]; cell body [GO:0044297]; cell leading edge [GO:0031252]; cell projection [GO:0042995]; cytoplasm [GO:0005737]; cytoskeleton [GO:0005856]; cytosol [GO:0005829]; intermediate filament [GO:0005882]; intermediate filament cytoskeleton [GO:0045111]; neuron projection [GO:0043005]; nuclear matrix [GO:0016363]; perinuclear region of cytoplasm [GO:0048471]; peroxisome [GO:0005777]; phag…	68	32	23	110	0	12.1505	12.4325	12.1571	12.1093	11.4555	11.2731	11.6237	11.4342	0.128577	0.124295	0.127502	0.12905	0.134667	0.123571	0.139554	0.142124
D3Z4B2	N-ethylmaleimide sensitive fusion protein attachment protein gamma (Fragment) OS=Mus musculus OX=10090 GN=Napg PE=1 SV=1	Napg	intracellular protein transport [GO:0006886]; vesicle-mediated transport [GO:0016192]	membrane [GO:0016020]; mitochondrion [GO:0005739]; synapse [GO:0045202]	48	18	18	58	0	10.5871	10.7674	10.7518	10.7106	11.4463	11.4499	11.3744	11.3606	0.115036	0.111192	0.111259	0.1187	0.101247	0.106398	0.108422	0.123409
Q80SW1	S-adenosylhomocysteine hydrolase-like protein 1 OS=Mus musculus OX=10090 GN=Ahcyl1 PE=1 SV=1	Ahcyl1 Irbit	angiotensin-activated signaling pathway [GO:0038166]; apoptotic process [GO:0006915]; epithelial fluid transport [GO:0042045]; mitochondrion-endoplasmic reticulum membrane tethering [GO:1990456]; mRNA polyadenylation [GO:0006378]; one-carbon metabolic process [GO:0006730]; positive regulation of sodium ion transport [GO:0010765]; protein export from nucleus [GO:0006611]; regulation of monoatomic …	apical plasma membrane [GO:0016324]; cytoplasm [GO:0005737]; cytosol [GO:0005829]; endoplasmic reticulum [GO:0005783]; intracellular membrane-bounded organelle [GO:0043231]; mitochondria-associated endoplasmic reticulum membrane [GO:0044233]	47	22	12	50	0	10.6767	10.9679	10.9463	10.7902	11.4389	11.4475	11.4155	11.4026	0.102698	0.122755	0.10891	0.107494	0.111379	0.11081	0.122941	0.123439
Q99JR1	Sideroflexin-1 OS=Mus musculus OX=10090 GN=Sfxn1 PE=1 SV=3	Sfxn1	erythrocyte differentiation [GO:0030218]; iron ion transport [GO:0006826]; L-alanine transport [GO:0015808]; L-serine transport [GO:0015825]; one-carbon metabolic process [GO:0006730]; serine import into mitochondrion [GO:0140300]	mitochondrial inner membrane [GO:0005743]; mitochondrion [GO:0005739]	61	18	16	125	0	12.5651	12.6298	12.5632	12.1769	11.4374	11.3865	11.3486	11.2725	0.116171	0.117988	0.116988	0.1237	0.119324	0.13367	0.12106	0.126201
Q925N0	Sideroflexin-5 OS=Mus musculus OX=10090 GN=Sfxn5 PE=1 SV=2	Sfxn5	amino acid transport [GO:0006865]; citrate transport [GO:0015746]; mitochondrial transmembrane transport [GO:1990542]; positive regulation of cold-induced thermogenesis [GO:0120162]	mitochondrial inner membrane [GO:0005743]; mitochondrion [GO:0005739]; mitosome [GO:0032047]	45	14	14	92	0	12.4784	12.4471	12.3933	12.2686	11.4371	11.4239	11.3977	11.3576	0.107318	0.109546	0.106232	0.103607	0.106755	0.113087	0.120234	0.125212
P80317	T-complex protein 1 subunit zeta OS=Mus musculus OX=10090 GN=Cct6a PE=1 SV=3	Cct6a Cct6 Cctz Cctz1	binding of sperm to zona pellucida [GO:0007339]; chaperone-mediated protein folding [GO:0061077]; positive regulation of establishment of protein localization to telomere [GO:1904851]; positive regulation of telomere maintenance via telomerase [GO:0032212]; protein folding [GO:0006457]; protein stabilization [GO:0050821]; toxin transport [GO:1901998]	acrosomal vesicle [GO:0001669]; cell body [GO:0044297]; chaperonin-containing T-complex [GO:0005832]; cytosol [GO:0005829]; microtubule [GO:0005874]; zona pellucida receptor complex [GO:0002199]	58	25	25	83	0	10.7983	10.9381	11.0015	11.0209	11.4293	11.4828	11.319	11.3382	0.127417	0.125226	0.120695	0.128655	0.122872	0.12687	0.122823	0.125371
O35143	ATPase inhibitor, mitochondrial OS=Mus musculus OX=10090 GN=Atp5if1 PE=1 SV=2	Atp5if1 Atpi Atpif1 If1	erythrocyte differentiation [GO:0030218]; heme biosynthetic process [GO:0006783]; mitochondrial depolarization [GO:0051882]; negative regulation of ATP-dependent activity [GO:0032780]; negative regulation of endothelial cell proliferation [GO:0001937]; negative regulation of hydrolase activity [GO:0051346]; positive regulation of autophagy of mitochondrion in response to mitochondrial depolarizat…	cell surface [GO:0009986]; mitochondrion [GO:0005739]; protein-containing complex [GO:0032991]	35	5	5	16	0	12.2965	12.1305	12.1273	11.7431	11.4278	11.5017	11.3236	11.43	0.139133	0.136856	0.166094	0.139603	0.152729	0.161036	0.146828	0.169966
P70404	Isocitrate dehydrogenase [NAD] subunit gamma 1, mitochondrial OS=Mus musculus OX=10090 GN=Idh3g PE=1 SV=1	Idh3g	2-oxoglutarate metabolic process [GO:0006103]; isocitrate metabolic process [GO:0006102]; NADH metabolic process [GO:0006734]; negative regulation of growth [GO:0045926]; tricarboxylic acid cycle [GO:0006099]	mitochondrial isocitrate dehydrogenase complex (NAD+) [GO:0005962]; mitochondrion [GO:0005739]; nucleolus [GO:0005730]	44	15	14	63	0	11.7165	11.7799	11.7013	11.6954	11.4264	11.4138	11.4547	11.4156	0.131834	0.127185	0.126836	0.126151	0.130216	0.135764	0.140632	0.147734
Q9QXS6	Drebrin OS=Mus musculus OX=10090 GN=Dbn1 PE=1 SV=4	Dbn1 Drba	actin filament organization [GO:0007015]; cell communication by chemical coupling [GO:0010643]; cell communication by electrical coupling [GO:0010644]; cellular response to transforming growth factor beta stimulus [GO:0071560]; cellular response to tumor necrosis factor [GO:0071356]; cytoplasmic sequestering of protein [GO:0051220]; generation of neurons [GO:0048699]; in utero embryonic developme…	actin cytoskeleton [GO:0015629]; actin filament [GO:0005884]; asymmetric synapse [GO:0032279]; axonal growth cone [GO:0044295]; axonal spine [GO:0044308]; cell-cell junction [GO:0005911]; cortical actin cytoskeleton [GO:0030864]; cytoplasm [GO:0005737]; cytoskeleton [GO:0005856]; dendrite [GO:0030425]; dendritic filopodium [GO:1902737]; dendritic shaft [GO:0043198]; dendritic spine [GO:0043197]; …	35	14	3	87	0	11.0263	11.125	11.1127	11.1223	11.4219	11.4511	11.5545	11.5689	0.144774	0.142185	0.144497	0.127962	0.122132	0.118801	0.133626	0.136938
P09671	Superoxide dismutase [Mn], mitochondrial OS=Mus musculus OX=10090 GN=Sod2 PE=1 SV=3	Sod2 Sod-2	acetylcholine-mediated vasodilation involved in regulation of systemic arterial blood pressure [GO:0003069]; aging [GO:0007568]; apoptotic mitochondrial changes [GO:0008637]; cellular response to ethanol [GO:0071361]; cellular response to oxidative stress [GO:0034599]; detection of oxygen [GO:0003032]; erythrophore differentiation [GO:0048773]; glutathione metabolic process [GO:0006749]; heart de…	cytoplasm [GO:0005737]; mitochondrial inner membrane [GO:0005743]; mitochondrial matrix [GO:0005759]; mitochondrial nucleoid [GO:0042645]; mitochondrion [GO:0005739]; myelin sheath [GO:0043209]	66	10	10	45	0	10.7425	10.8982	10.8281	10.6813	11.4214	11.4983	11.4434	11.536	0.0872309	0.0892344	0.0957774	0.0893703	0.0936981	0.0946069	0.103428	0.105554
P48774	Glutathione S-transferase Mu 5 OS=Mus musculus OX=10090 GN=Gstm5 PE=1 SV=1	Gstm5 Fsc2 Gstm3	cellular detoxification of nitrogen compound [GO:0070458]; glutathione metabolic process [GO:0006749]; nitrobenzene metabolic process [GO:0018916]; response to estrogen [GO:0043627]; xenobiotic catabolic process [GO:0042178]	cytoplasm [GO:0005737]; cytosol [GO:0005829]; intercellular bridge [GO:0045171]; sperm fibrous sheath [GO:0035686]	63	14	13	46	0	9.56179	9.90569	9.81994	9.81625	11.4209	11.43	11.3642	11.4581	0.144926	0.135068	0.151702	0.146917	0.139561	0.137869	0.139547	0.146484
Q791T5	Mitochondrial carrier homolog 1 OS=Mus musculus OX=10090 GN=Mtch1 PE=1 SV=1	Mtch1	activation of cysteine-type endopeptidase activity involved in apoptotic process [GO:0006919]; apoptotic process [GO:0006915]; positive regulation of apoptotic process [GO:0043065]; protein insertion into mitochondrial outer membrane [GO:0045040]	membrane [GO:0016020]; mitochondrial outer membrane [GO:0005741]; mitochondrion [GO:0005739]	53	18	18	94	0	12.4923	12.53	12.5753	12.5444	11.418	11.3305	11.4396	11.3285	0.101473	0.104048	0.106379	0.100977	0.137769	0.137199	0.149085	0.13976
Q3UM45	Protein phosphatase 1 regulatory subunit 7 OS=Mus musculus OX=10090 GN=Ppp1r7 PE=1 SV=2	Ppp1r7 Sds22	chromosome segregation [GO:0007059]; positive regulation of protein dephosphorylation [GO:0035307]	chromosome [GO:0005694]; nucleus [GO:0005634]	47	12	12	33	0	10.1669	10.4431	10.3808	10.3147	11.417	11.408	11.2793	11.3057	0.159586	0.156905	0.152835	0.159662	0.140906	0.125975	0.127186	0.147477
O88342	WD repeat-containing protein 1 OS=Mus musculus OX=10090 GN=Wdr1 PE=1 SV=3	Wdr1	actin cytoskeleton organization [GO:0030036]; actin filament depolymerization [GO:0030042]; actin filament fragmentation [GO:0030043]; apical junction assembly [GO:0043297]; cortical cytoskeleton organization [GO:0030865]; establishment of planar polarity of follicular epithelium [GO:0042247]; locomotion [GO:0040011]; maintenance of epithelial cell apical/basal polarity [GO:0045199]; neutrophil m…	actin cytoskeleton [GO:0015629]; cell junction [GO:0030054]; cell projection [GO:0042995]; cell-cell junction [GO:0005911]; cortical actin cytoskeleton [GO:0030864]; myelin sheath [GO:0043209]; plasma membrane [GO:0005886]; podosome [GO:0002102]	45	20	20	48	0	10.526	10.7157	10.6902	10.659	11.4157	11.3859	11.3428	11.3783	0.113389	0.132753	0.106803	0.113809	0.101215	0.110695	0.109749	0.102254
F7BJK1	Protocadherin 1 (Fragment) OS=Mus musculus OX=10090 GN=Pcdh1 PE=1 SV=1	Pcdh1	calcium-dependent cell-cell adhesion via plasma membrane cell adhesion molecules [GO:0016339]; cell adhesion [GO:0007155]; homophilic cell adhesion via plasma membrane adhesion molecules [GO:0007156]	cell junction [GO:0030054]; cell-cell junction [GO:0005911]; intracellular membrane-bounded organelle [GO:0043231]; nucleolus [GO:0005730]; nucleoplasm [GO:0005654]; plasma membrane [GO:0005886]	20	12	9	151	0	11.2744	11.2874	11.2047	11.2938	11.4094	11.4597	11.3337	11.2995	0.0955344	0.0900848	0.0966868	0.10168	0.0964456	0.102238	0.0963367	0.1091
Q8C419	Probable G-protein coupled receptor 158 OS=Mus musculus OX=10090 GN=Gpr158 PE=1 SV=2	Gpr158 Kiaa1136	G protein-coupled receptor signaling pathway [GO:0007186]; protein localization to plasma membrane [GO:0072659]	membrane [GO:0016020]; plasma membrane [GO:0005886]	22	21	21	40	0	11.8426	11.9561	11.8545	11.8344	11.4075	11.3577	11.5017	11.5112	0.0908045	0.0876549	0.0933238	0.0932523	0.0926454	0.0924346	0.103175	0.10048
Q6DFY2	Opioid binding protein/cell adhesion molecule-like OS=Mus musculus OX=10090 GN=Opcml PE=1 SV=1	Opcml			46	18	1	54	0	12.446	12.3761	12.344	12.2625	11.394	11.4185	11.4657	11.4267	0.0833715	0.0866674	0.0835856	0.0794814	0.0947983	0.0947913	0.112615	0.101178
Q8BGZ1	Hippocalcin-like protein 4 OS=Mus musculus OX=10090 GN=Hpcal4 PE=1 SV=3	Hpcal4			85	17	13	93	0	10.3059	10.434	10.4681	10.4385	11.3928	11.3778	11.2707	11.2924	0.13336	0.113527	0.110631	0.11763	0.0947167	0.0963301	0.113417	0.102527
Q9WTX5	S-phase kinase-associated protein 1 OS=Mus musculus OX=10090 GN=Skp1 PE=1 SV=3	Skp1 Skp1a	chromatin remodeling [GO:0006338]; maintenance of protein location in nucleus [GO:0051457]; positive regulation of ubiquitin protein ligase activity [GO:1904668]; protein K48-linked ubiquitination [GO:0070936]; protein monoubiquitination [GO:0006513]; protein polyubiquitination [GO:0000209]; protein ubiquitination [GO:0016567]; SCF-dependent proteasomal ubiquitin-dependent protein catabolic proce…	centrosome [GO:0005813]; Cul7-RING ubiquitin ligase complex [GO:0031467]; cytoplasm [GO:0005737]; cytosol [GO:0005829]; gap junction [GO:0005921]; nucleoplasm [GO:0005654]; nucleus [GO:0005634]; PcG protein complex [GO:0031519]; SCF ubiquitin ligase complex [GO:0019005]	87	14	14	63	0	11.4373	11.2866	11.3619	11.4064	11.3925	11.4237	11.2992	11.3822	0.153579	0.142801	0.13773	0.144202	0.147641	0.150828	0.154348	0.15261
Q80UG5	Septin-9 OS=Mus musculus OX=10090 GN=Septin9 PE=1 SV=1	Septin9 Kiaa0991 Sept9 Sint1	cytoskeleton-dependent cytokinesis [GO:0061640]; positive regulation of non-motile cilium assembly [GO:1902857]	actin cytoskeleton [GO:0015629]; axoneme [GO:0005930]; cell division site [GO:0032153]; microtubule [GO:0005874]; microtubule cytoskeleton [GO:0015630]; non-motile cilium [GO:0097730]; perinuclear region of cytoplasm [GO:0048471]; septin complex [GO:0031105]; septin ring [GO:0005940]; stress fiber [GO:0001725]	47	26	26	82	0	12.2278	12.2214	12.1921	12.0712	11.3915	11.3673	11.491	11.455	0.106804	0.107235	0.105045	0.103705	0.110292	0.116161	0.124948	0.118971
A2CG49-8	Isoform 8 of Kalirin OS=Mus musculus OX=10090 GN=Kalrn	Kalrn	adult locomotory behavior [GO:0008344]; axon guidance [GO:0007411]; axonogenesis [GO:0007409]; habituation [GO:0046959]; intracellular signal transduction [GO:0035556]; lactation [GO:0007595]; maternal behavior [GO:0042711]; maternal process involved in parturition [GO:0060137]; memory [GO:0007613]; modification of postsynaptic actin cytoskeleton [GO:0098885]; negative regulation of growth hormon…	cytoplasm [GO:0005737]; cytoskeleton [GO:0005856]; cytosol [GO:0005829]; extrinsic component of membrane [GO:0019898]; glutamatergic synapse [GO:0098978]; neuron projection [GO:0043005]; neuronal cell body [GO:0043025]; nucleoplasm [GO:0005654]; perinuclear region of cytoplasm [GO:0048471]; postsynaptic density [GO:0014069]; presynapse [GO:0098793]	34	51	39	103	0	12.3856	12.4276	12.5014	12.5542	11.3876	11.3422	11.4882	11.3945	0.108567	0.106534	0.105999	0.104625	0.117451	0.123695	0.132149	0.127191
P53994	Ras-related protein Rab-2A OS=Mus musculus OX=10090 GN=Rab2a PE=1 SV=1	Rab2a Rab2	Golgi organization [GO:0007030]; intracellular protein transport [GO:0006886]; vesicle-mediated transport [GO:0016192]	acrosomal vesicle [GO:0001669]; endoplasmic reticulum membrane [GO:0005789]; endoplasmic reticulum-Golgi intermediate compartment membrane [GO:0033116]; Golgi apparatus [GO:0005794]; Golgi membrane [GO:0000139]; melanosome [GO:0042470]; membrane [GO:0016020]; neuronal cell body [GO:0043025]; perinuclear region of cytoplasm [GO:0048471]; synaptic vesicle membrane [GO:0030672]	57	13	5	53	0	10.9548	11.1193	11.0462	10.8754	11.3869	11.4601	11.4913	11.4972	0.111055	0.112632	0.112298	0.112476	0.105577	0.10651	0.107253	0.114247
Q9EQH3	Vacuolar protein sorting-associated protein 35 OS=Mus musculus OX=10090 GN=Vps35 PE=1 SV=1	Vps35 Mem3	endocytic recycling [GO:0032456]; intracellular protein transport [GO:0006886]; lysosome organization [GO:0007040]; mitochondrial fragmentation involved in apoptotic process [GO:0043653]; mitochondrion to lysosome transport [GO:0099074]; modulation of chemical synaptic transmission [GO:0050804]; negative regulation of cell death [GO:0060548]; negative regulation of gene expression [GO:0010629]; n…	cytoplasm [GO:0005737]; cytosol [GO:0005829]; dopaminergic synapse [GO:0098691]; early endosome [GO:0005769]; endosome [GO:0005768]; endosome membrane [GO:0010008]; glutamatergic synapse [GO:0098978]; late endosome [GO:0005770]; lysosome [GO:0005764]; membrane [GO:0016020]; mitochondrion [GO:0005739]; mitochondrion-derived vesicle [GO:0099073]; neuron projection [GO:0043005]; neuronal cell body […	29	20	20	53	0	10.4256	10.6563	10.5897	10.5839	11.386	11.3969	11.2124	11.2047	0.132837	0.13531	0.113351	0.140098	0.161228	0.151479	0.147359	0.15168
P40124	Adenylyl cyclase-associated protein 1 OS=Mus musculus OX=10090 GN=Cap1 PE=1 SV=4	Cap1 Cap	actin cytoskeleton organization [GO:0030036]; actin filament organization [GO:0007015]; ameboidal-type cell migration [GO:0001667]; cAMP-mediated signaling [GO:0019933]; cell morphogenesis [GO:0000902]; receptor-mediated endocytosis [GO:0006898]	cortical actin cytoskeleton [GO:0030864]; cytoplasm [GO:0005737]; cytosol [GO:0005829]; extracellular region [GO:0005576]; plasma membrane [GO:0005886]	52	18	17	42	0	9.85045	10.0819	9.99146	10.0178	11.3843	11.4627	11.3582	11.439	0.136754	0.15406	0.14586	0.149118	0.157413	0.16036	0.173264	0.163722
E9QAD8	IQ motif and Sec7 domain 2 OS=Mus musculus OX=10090 GN=Iqsec2 PE=1 SV=1	Iqsec2	regulation of ARF protein signal transduction [GO:0032012]		47	61	53	183	0	12.6483	12.6238	12.6985	12.6813	11.3826	11.3272	11.4598	11.3789	0.11234	0.119389	0.114984	0.116024	0.120858	0.119015	0.131661	0.131384
Q5U458	DnaJ homolog subfamily C member 11 OS=Mus musculus OX=10090 GN=Dnajc11 PE=1 SV=2	Dnajc11	cristae formation [GO:0042407]	MICOS complex [GO:0061617]; mitochondrial inner membrane [GO:0005743]; mitochondrial outer membrane [GO:0005741]; mitochondrion [GO:0005739]; nuclear speck [GO:0016607]; nucleoplasm [GO:0005654]; SAM complex [GO:0001401]	50	28	28	100	0	12.4836	12.413	12.4492	12.525	11.3767	11.2811	11.4502	11.3169	0.104786	0.0972697	0.0983856	0.106283	0.120736	0.121952	0.116915	0.127009
E9Q912	Rap1 GTPase-GDP dissociation stimulator 1 OS=Mus musculus OX=10090 GN=Rap1gds1 PE=2 SV=1	Rap1gds1	angiotensin-activated signaling pathway involved in heart process [GO:0086098]; CAAX-box protein maturation [GO:0080120]; cardiac muscle hypertrophy [GO:0003300]; myosin filament assembly [GO:0031034]; negative regulation of endoplasmic reticulum calcium ion concentration [GO:0032471]; negative regulation of GTPase activity [GO:0034260]; positive regulation of GTPase activity [GO:0043547]; positi…	cytosol [GO:0005829]; endoplasmic reticulum [GO:0005783]; extracellular space [GO:0005615]; mitochondrion [GO:0005739]; nucleus [GO:0005634]	59	27	27	93	0	10.3893	10.688	10.6293	10.5099	11.3757	11.4031	11.3882	11.5034	0.10103	0.099348	0.100671	0.108212	0.114021	0.115964	0.112963	0.114561
Q5SV64	Myosin, heavy polypeptide 10, non-muscle OS=Mus musculus OX=10090 GN=Myh10 PE=1 SV=1	Myh10		myosin complex [GO:0016459]	30	45	1	124	0	11.9642	12.1189	12.1725	12.3169	11.3735	11.2975	11.4505	11.386	0.1197	0.110359	0.106965	0.109754	0.12102	0.128701	0.119985	0.131092
O70443	Guanine nucleotide-binding protein G(z) subunit alpha OS=Mus musculus OX=10090 GN=Gnaz PE=1 SV=4	Gnaz	adenylate cyclase-inhibiting G protein-coupled receptor signaling pathway [GO:0007193]; adenylate cyclase-modulating G protein-coupled receptor signaling pathway [GO:0007188]; G protein-coupled receptor signaling pathway [GO:0007186]; G protein-coupled serotonin receptor signaling pathway [GO:0098664]; negative regulation of insulin secretion [GO:0046676]	cell body [GO:0044297]; cytosol [GO:0005829]; dendrite [GO:0030425]; heterotrimeric G-protein complex [GO:0005834]; membrane [GO:0016020]; plasma membrane [GO:0005886]	55	25	22	94	0	12.7587	12.6158	12.7117	12.7352	11.3735	11.2296	11.3802	11.2257	0.12671	0.113335	0.107936	0.123719	0.131229	0.140385	0.139827	0.144379
P80316	T-complex protein 1 subunit epsilon OS=Mus musculus OX=10090 GN=Cct5 PE=1 SV=1	Cct5 Ccte Kiaa0098	binding of sperm to zona pellucida [GO:0007339]; chaperone-mediated protein folding [GO:0061077]; positive regulation of establishment of protein localization to telomere [GO:1904851]; positive regulation of telomere maintenance via telomerase [GO:0032212]; protein folding [GO:0006457]; protein stabilization [GO:0050821]; response to virus [GO:0009615]; toxin transport [GO:1901998]	cell body [GO:0044297]; centrosome [GO:0005813]; chaperonin-containing T-complex [GO:0005832]; microtubule [GO:0005874]; myelin sheath [GO:0043209]	60	24	24	86	0	11.0608	11.2451	11.2991	11.1517	11.3717	11.3618	11.3597	11.328	0.140154	0.137352	0.129798	0.152312	0.131757	0.141373	0.13199	0.137492
Q9EQF6	Dihydropyrimidinase-related protein 5 OS=Mus musculus OX=10090 GN=Dpysl5 PE=1 SV=1	Dpysl5 Crmp5	axon guidance [GO:0007411]; negative regulation of dendrite morphogenesis [GO:0050774]	cytoplasm [GO:0005737]; cytosol [GO:0005829]; dendrite [GO:0030425]; neuronal cell body [GO:0043025]; protein-containing complex [GO:0032991]	44	22	22	46	0	10.5374	10.7239	10.6575	10.6937	11.3693	11.4209	11.2218	11.2099	0.117106	0.103121	0.104461	0.116575	0.091891	0.0930377	0.0883158	0.0916678
Q9CR61	NADH dehydrogenase [ubiquinone] 1 beta subcomplex subunit 7 OS=Mus musculus OX=10090 GN=Ndufb7 PE=1 SV=3	Ndufb7	aerobic respiration [GO:0009060]; mitochondrial respiratory chain complex I assembly [GO:0032981]; proton motive force-driven mitochondrial ATP synthesis [GO:0042776]	mitochondrial inner membrane [GO:0005743]; mitochondrial intermembrane space [GO:0005758]; mitochondrial respiratory chain complex I [GO:0005747]; mitochondrion [GO:0005739]	78	14	14	94	0	12.5519	12.4202	12.46	12.4942	11.3636	11.3501	11.3596	11.3472	0.116346	0.105541	0.10802	0.110284	0.0992869	0.112577	0.112423	0.1143
Q9CPW4	Actin-related protein 2/3 complex subunit 5 OS=Mus musculus OX=10090 GN=Arpc5 PE=1 SV=3	Arpc5	actin filament network formation [GO:0051639]; Arp2/3 complex-mediated actin nucleation [GO:0034314]; cell migration [GO:0016477]; lamellipodium organization [GO:0097581]; maintenance of cell polarity [GO:0030011]; microtubule organizing center localization [GO:0061842]; regulation of actin filament polymerization [GO:0030833]; smooth muscle cell migration [GO:0014909]	Arp2/3 protein complex [GO:0005885]; cytoplasm [GO:0005737]; endosome [GO:0005768]; growth cone [GO:0030426]; lamellipodium [GO:0030027]; neuron projection [GO:0043005]; nucleus [GO:0005634]; site of double-strand break [GO:0035861]	58	9	9	23	0	11.3924	11.3113	11.2915	11.4609	11.3616	11.4294	11.4136	11.5411	0.114741	0.113096	0.115316	0.110928	0.115432	0.107251	0.132547	0.122085
Q9QYB8	Beta-adducin OS=Mus musculus OX=10090 GN=Add2 PE=1 SV=4	Add2	actin filament bundle assembly [GO:0051017]; barbed-end actin filament capping [GO:0051016]; hemopoiesis [GO:0030097]; leukocyte migration [GO:0050900]; leukocyte tethering or rolling [GO:0050901]; monoatomic ion transport [GO:0006811]; positive regulation of protein binding [GO:0032092]; protein-containing complex assembly [GO:0065003]; synapse assembly [GO:0007416]	cytoplasmic vesicle [GO:0031410]; cytoskeleton [GO:0005856]; F-actin capping protein complex [GO:0008290]; glutamatergic synapse [GO:0098978]; membrane [GO:0016020]; plasma membrane [GO:0005886]; plasma membrane raft [GO:0044853]; postsynapse [GO:0098794]; postsynaptic density [GO:0014069]	40	20	18	208	0	10.9862	11.0945	11.0734	11.0781	11.3585	11.3938	11.4247	11.466	0.165894	0.158498	0.155264	0.158834	0.130722	0.136312	0.146958	0.157702
Q9QUP5	Hyaluronan and proteoglycan link protein 1 OS=Mus musculus OX=10090 GN=Hapln1 PE=1 SV=1	Hapln1 Crtl1	cell adhesion [GO:0007155]; glial cell differentiation [GO:0010001]; positive regulation of neuroblast proliferation [GO:0002052]	collagen-containing extracellular matrix [GO:0062023]; extracellular matrix [GO:0031012]; extracellular space [GO:0005615]; perineuronal net [GO:0072534]; synapse [GO:0045202]	53	21	20	72	0	12.2317	12.1499	12.1903	12.2618	11.3563	11.4367	11.3196	11.483	0.111743	0.117065	0.11985	0.112537	0.126831	0.129341	0.13014	0.143561
P11983	T-complex protein 1 subunit alpha OS=Mus musculus OX=10090 GN=Tcp1 PE=1 SV=3	Tcp1 Cct1 Ccta	binding of sperm to zona pellucida [GO:0007339]; chaperone-mediated protein folding [GO:0061077]; positive regulation of establishment of protein localization to telomere [GO:1904851]; positive regulation of telomerase activity [GO:0051973]; positive regulation of telomerase RNA localization to Cajal body [GO:1904874]; positive regulation of telomere maintenance via telomerase [GO:0032212]; prote…	acrosomal vesicle [GO:0001669]; cell body [GO:0044297]; centrosome [GO:0005813]; chaperonin-containing T-complex [GO:0005832]; Golgi apparatus [GO:0005794]; heterochromatin [GO:0000792]; microtubule [GO:0005874]; microtubule organizing center [GO:0005815]; myelin sheath [GO:0043209]; pericentriolar material [GO:0000242]; zona pellucida receptor complex [GO:0002199]	59	26	26	75	0	11.1652	11.2762	11.2917	11.3423	11.3535	11.3471	11.4191	11.4	0.114498	0.125664	0.120849	0.114664	0.121003	0.117307	0.11917	0.117149
P70398	Probable ubiquitin carboxyl-terminal hydrolase FAF-X OS=Mus musculus OX=10090 GN=Usp9x PE=1 SV=2	Usp9x Fafl Fam	axon extension [GO:0048675]; BMP signaling pathway [GO:0030509]; cell division [GO:0051301]; cell migration [GO:0016477]; cellular response to transforming growth factor beta stimulus [GO:0071560]; cerebellar cortex structural organization [GO:0021698]; chromosome segregation [GO:0007059]; hippocampus development [GO:0021766]; in utero embryonic development [GO:0001701]; monoubiquitinated protein…	apical part of cell [GO:0045177]; cilium [GO:0005929]; cytoplasm [GO:0005737]; cytoskeleton [GO:0005856]; cytosol [GO:0005829]; growth cone [GO:0030426]; nucleus [GO:0005634]	10	17	15	26	0	10.6888	10.8238	10.8192	10.9393	11.3494	11.3721	11.4326	11.4563	0.127291	0.110314	0.10949	0.112864	0.105387	0.113946	0.123416	0.121148
Q9R111	Guanine deaminase OS=Mus musculus OX=10090 GN=Gda PE=1 SV=1	Gda	allantoin metabolic process [GO:0000255]; amide catabolic process [GO:0043605]; deoxyguanosine catabolic process [GO:0006161]; dGMP catabolic process [GO:0046055]; GMP catabolic process [GO:0046038]; guanine catabolic process [GO:0006147]; guanine metabolic process [GO:0046098]; positive regulation of microtubule polymerization [GO:0031116]	cytosol [GO:0005829]	64	22	22	72	0	10.2034	10.4678	10.3899	10.2746	11.3437	11.3293	11.15	11.1537	0.150165	0.167722	0.167834	0.16989	0.176676	0.163123	0.148828	0.169701
P48771	Cytochrome c oxidase subunit 7A2, mitochondrial OS=Mus musculus OX=10090 GN=Cox7a2 PE=1 SV=2	Cox7a2 Cox7a3 Cox7al	mitochondrial electron transport, cytochrome c to oxygen [GO:0006123]; mitochondrial respirasome assembly [GO:0097250]; regulation of oxidative phosphorylation [GO:0002082]	mitochondrial inner membrane [GO:0005743]; mitochondrial respirasome [GO:0005746]; mitochondrial respiratory chain complex IV [GO:0005751]; mitochondrion [GO:0005739]	57	3	3	52	0	12.9823	12.8469	12.859	12.8535	11.3425	11.2666	11.4	11.3647	0.0990317	0.0997984	0.0997038	0.105071	0.121097	0.122529	0.12677	0.136826
Q80T41	Gamma-aminobutyric acid type B receptor subunit 2 OS=Mus musculus OX=10090 GN=Gabbr2 PE=1 SV=2	Gabbr2 Gm425 Gpr51	adenylate cyclase-inhibiting G protein-coupled receptor signaling pathway [GO:0007193]; gamma-aminobutyric acid signaling pathway [GO:0007214]; neuron-glial cell signaling [GO:0150099]; synaptic transmission, GABAergic [GO:0051932]	cytoplasm [GO:0005737]; G protein-coupled GABA receptor complex [GO:1902712]; G protein-coupled receptor heterodimeric complex [GO:0038039]; GABA receptor complex [GO:1902710]; GABA-ergic synapse [GO:0098982]; glutamatergic synapse [GO:0098978]; neuron projection [GO:0043005]; plasma membrane [GO:0005886]; postsynaptic membrane [GO:0045211]; presynaptic membrane [GO:0042734]	33	28	28	56	0	12.4669	12.4299	12.3996	12.3655	11.3391	11.2555	11.3995	11.3138	0.0987837	0.0963289	0.0977414	0.09588	0.11048	0.107265	0.114788	0.113981
P46638	Ras-related protein Rab-11B OS=Mus musculus OX=10090 GN=Rab11b PE=1 SV=3	Rab11b	amyloid-beta clearance by transcytosis [GO:0150093]; cellular response to acidic pH [GO:0071468]; constitutive secretory pathway [GO:0045054]; endocytic recycling [GO:0032456]; establishment of protein localization to membrane [GO:0090150]; insulin secretion involved in cellular response to glucose stimulus [GO:0035773]; melanosome transport [GO:0032402]; receptor recycling [GO:0001881]; regulate…	cytoplasm [GO:0005737]; cytoplasmic vesicle [GO:0031410]; Golgi apparatus [GO:0005794]; mitochondrion [GO:0005739]; phagocytic vesicle [GO:0045335]; phagocytic vesicle membrane [GO:0030670]; recycling endosome [GO:0055037]; recycling endosome membrane [GO:0055038]; synaptic vesicle [GO:0008021]; synaptic vesicle membrane [GO:0030672]	62	13	3	35	0	10.9266	11.0757	11.0107	11.0064	11.3381	11.3593	11.4617	11.4787	0.110935	0.11015	0.108978	0.111068	0.102485	0.104267	0.1082	0.110642
P70206	Plexin-A1 OS=Mus musculus OX=10090 GN=Plxna1 PE=1 SV=1	Plxna1 Kiaa4053	dichotomous subdivision of terminal units involved in salivary gland branching [GO:0060666]; gonadotrophin-releasing hormone neuronal migration to the hypothalamus [GO:0021828]; negative regulation of cell adhesion [GO:0007162]; neuron projection extension [GO:1990138]; neuron projection guidance [GO:0097485]; olfactory nerve formation [GO:0021628]; positive regulation of axonogenesis [GO:0050772…	cytosol [GO:0005829]; membrane [GO:0016020]; nucleoplasm [GO:0005654]; plasma membrane [GO:0005886]; semaphorin receptor complex [GO:0002116]	29	46	32	102	0	12.2182	12.2408	12.2368	12.2381	11.3364	11.3348	11.4624	11.3408	0.105231	0.106442	0.116301	0.115391	0.116321	0.126238	0.131953	0.122247
P14231	Sodium/potassium-transporting ATPase subunit beta-2 OS=Mus musculus OX=10090 GN=Atp1b2 PE=1 SV=2	Atp1b2	cell-substrate adhesion [GO:0031589]; intracellular potassium ion homeostasis [GO:0030007]; intracellular sodium ion homeostasis [GO:0006883]; lateral ventricle development [GO:0021670]; membrane repolarization [GO:0086009]; motor behavior [GO:0061744]; negative regulation of glial cell migration [GO:1903976]; neuronal-glial interaction involved in hindbrain glial-mediated radial cell migration […	apical plasma membrane [GO:0016324]; astrocyte end-foot [GO:0097450]; astrocyte projection [GO:0097449]; cell body membrane [GO:0044298]; cell periphery [GO:0071944]; cell projection membrane [GO:0031253]; cytoplasm [GO:0005737]; external side of plasma membrane [GO:0009897]; lateral plasma membrane [GO:0016328]; membrane [GO:0016020]; neuron to neuron synapse [GO:0098984]; photoreceptor inner se…	44	13	13	38	0	11.0217	11.0763	10.9708	10.8636	11.3362	11.3798	11.4173	11.6196	0.128356	0.0994244	0.105484	0.111584	0.0807168	0.0893994	0.0999884	0.115228
E9PYH2	Acyl-CoA thioesterase 7 OS=Mus musculus OX=10090 GN=Acot7 PE=1 SV=1	Acot7	coenzyme A biosynthetic process [GO:0015937]; long-chain fatty-acyl-CoA catabolic process [GO:0036116]; medium-chain fatty acid biosynthetic process [GO:0051792]; medium-chain fatty-acyl-CoA catabolic process [GO:0036114]; palmitic acid biosynthetic process [GO:1900535]	cytosol [GO:0005829]; nucleoplasm [GO:0005654]	42	16	16	64	0	9.79955	10.0387	10.0578	9.99258	11.3326	11.3471	11.2841	11.3068	0.1715	0.170322	0.162063	0.172812	0.150119	0.157783	0.148066	0.17006
Q91WC3	Long-chain-fatty-acid--CoA ligase 6 OS=Mus musculus OX=10090 GN=Acsl6 PE=1 SV=1	Acsl6 Facl6	fatty acid transport [GO:0015908]; long-chain fatty acid metabolic process [GO:0001676]; long-chain fatty-acyl-CoA biosynthetic process [GO:0035338]; neuroblast proliferation [GO:0007405]; phospholipid biosynthetic process [GO:0008654]; positive regulation of long-chain fatty acid import across plasma membrane [GO:0010747]; positive regulation of neuron projection development [GO:0010976]; trigly…	endoplasmic reticulum [GO:0005783]; endoplasmic reticulum membrane [GO:0005789]; membrane [GO:0016020]; mitochondrial outer membrane [GO:0005741]; mitochondrion [GO:0005739]; nucleus [GO:0005634]; peroxisomal membrane [GO:0005778]	45	28	28	71	0	11.7396	11.7722	11.7968	11.835	11.3301	11.3717	11.4156	11.3509	0.147628	0.147903	0.139535	0.147283	0.167944	0.152386	0.140413	0.1401
P48722	Heat shock 70 kDa protein 4L OS=Mus musculus OX=10090 GN=Hspa4l PE=1 SV=2	Hspa4l Apg1 Hsp4l Osp94	protein folding [GO:0006457]; response to unfolded protein [GO:0006986]	cytoplasm [GO:0005737]; cytosol [GO:0005829]; nucleus [GO:0005634]	46	30	28	74	0	10.3492	10.5619	10.4374	10.4983	11.3205	11.289	11.2533	11.3342	0.102115	0.0828368	0.108718	0.0924371	0.0865636	0.0862487	0.0897948	0.0941783
P14869	60S acidic ribosomal protein P0 OS=Mus musculus OX=10090 GN=Rplp0 PE=1 SV=3	Rplp0 Arbp	cellular response to interleukin-4 [GO:0071353]; cytoplasmic translation [GO:0002181]; ribosomal large subunit assembly [GO:0000027]	cytoplasm [GO:0005737]; cytoplasmic ribonucleoprotein granule [GO:0036464]; cytosol [GO:0005829]; cytosolic large ribosomal subunit [GO:0022625]; cytosolic ribosome [GO:0022626]; dendrite [GO:0030425]; endoplasmic reticulum [GO:0005783]; membrane [GO:0016020]; nucleus [GO:0005634]; postsynapse [GO:0098794]; postsynaptic density [GO:0014069]; ribonucleoprotein complex [GO:1990904]; synapse [GO:004…	50	13	13	73	0	12.0305	11.9901	12.0787	12.0807	11.3136	11.3427	11.2279	11.2453	0.093889	0.0927478	0.0941756	0.0991376	0.104208	0.111283	0.119291	0.119041
Q9JM76	Actin-related protein 2/3 complex subunit 3 OS=Mus musculus OX=10090 GN=Arpc3 PE=1 SV=3	Arpc3	Arp2/3 complex-mediated actin nucleation [GO:0034314]; regulation of actin filament polymerization [GO:0030833]	Arp2/3 protein complex [GO:0005885]; cell leading edge [GO:0031252]; cytoplasm [GO:0005737]; filamentous actin [GO:0031941]; growth cone leading edge [GO:0061850]; lamellipodium [GO:0030027]; nucleus [GO:0005634]; site of double-strand break [GO:0035861]	52	13	13	60	0	11.1501	11.322	11.2335	11.2369	11.3127	11.2846	11.3918	11.397	0.139181	0.137967	0.1521	0.154367	0.159381	0.166039	0.167483	0.172064
O08917	Flotillin-1 OS=Mus musculus OX=10090 GN=Flot1 PE=1 SV=1	Flot1	axon guidance [GO:0007411]; axonogenesis [GO:0007409]; cellular response to exogenous dsRNA [GO:0071360]; dsRNA transport [GO:0033227]; endocytosis [GO:0006897]; extracellular matrix disassembly [GO:0022617]; plasma membrane raft assembly [GO:0044854]; plasma membrane raft organization [GO:0044857]; positive regulation of cell junction assembly [GO:1901890]; positive regulation of cell-cell adhes…	adherens junction [GO:0005912]; basolateral plasma membrane [GO:0016323]; caveola [GO:0005901]; cell-cell contact zone [GO:0044291]; cell-cell junction [GO:0005911]; centriolar satellite [GO:0034451]; COP9 signalosome [GO:0008180]; cortical actin cytoskeleton [GO:0030864]; cytoplasmic vesicle [GO:0031410]; dopaminergic synapse [GO:0098691]; early endosome [GO:0005769]; endosome [GO:0005768]; exte…	71	29	29	97	0	12.2125	12.2783	12.3849	12.2026	11.3103	11.3424	11.3252	11.3013	0.106622	0.0977355	0.101632	0.104898	0.123258	0.118051	0.117265	0.129607
Q8K0S0	Phytanoyl-CoA hydroxylase-interacting protein OS=Mus musculus OX=10090 GN=Phyhip PE=1 SV=1	Phyhip	protein localization [GO:0008104]	cytoplasm [GO:0005737]	34	12	8	54	0	10.7214	10.852	10.7696	10.8323	11.307	11.2948	11.3858	11.209	0.143079	0.125229	0.124281	0.123299	0.102138	0.101796	0.119431	0.10611
P63094	Guanine nucleotide-binding protein G(s) subunit alpha isoforms short OS=Mus musculus OX=10090 GN=Gnas PE=1 SV=1	Gnas Gnas1 MNCb-5546	adenylate cyclase-activating adrenergic receptor signaling pathway [GO:0071880]; adenylate cyclase-activating dopamine receptor signaling pathway [GO:0007191]; adenylate cyclase-activating G protein-coupled receptor signaling pathway [GO:0007189]; bone development [GO:0060348]; calcium ion homeostasis [GO:0055074]; cartilage development [GO:0051216]; cellular response to catecholamine stimulus [G…	COPI-coated Golgi to ER transport vesicle [GO:0030142]; cytoplasm [GO:0005737]; cytosol [GO:0005829]; dendrite [GO:0030425]; endosome [GO:0005768]; Golgi apparatus [GO:0005794]; heterotrimeric G-protein complex [GO:0005834]; membrane [GO:0016020]; membrane raft [GO:0045121]; neuronal cell body [GO:0043025]; nucleus [GO:0005634]; perinuclear region of cytoplasm [GO:0048471]; plasma membrane [GO:00…	54	19	16	83	0	11.818	11.8161	11.8804	11.9159	11.2982	11.3305	11.1354	11.1946	0.12278	0.118111	0.115588	0.115586	0.135418	0.122727	0.129338	0.124435
H3BIY9	AP complex subunit beta OS=Mus musculus OX=10090 GN=Ap2b1 PE=1 SV=1	Ap2b1	intracellular protein transport [GO:0006886]; vesicle-mediated transport [GO:0016192]	clathrin adaptor complex [GO:0030131]; endomembrane system [GO:0012505]; intracellular membrane-bounded organelle [GO:0043231]	24	14	7	47	0	11.3002	11.2474	11.1764	11.299	11.2959	11.3551	11.2675	11.44	0.108367	0.101518	0.105125	0.103567	0.108161	0.112661	0.103314	0.112285
O55125	Protein NipSnap homolog 1 OS=Mus musculus OX=10090 GN=Nipsnap1 PE=1 SV=1	Nipsnap1	sensory perception of pain [GO:0019233]	membrane [GO:0016020]; mitochondrial inner membrane [GO:0005743]; mitochondrion [GO:0005739]; synaptic membrane [GO:0097060]	60	14	14	66	0	12.0147	11.9509	11.9257	11.9404	11.2954	11.3006	11.2199	11.2161	0.137302	0.127016	0.13687	0.1404	0.142642	0.154779	0.140474	0.142685
Q91VR5	ATP-dependent RNA helicase DDX1 OS=Mus musculus OX=10090 GN=Ddx1 PE=1 SV=1	Ddx1	defense response to virus [GO:0051607]; DNA duplex unwinding [GO:0032508]; double-strand break repair [GO:0006302]; innate immune response [GO:0045087]; mRNA processing [GO:0006397]; nucleic acid phosphodiester bond hydrolysis [GO:0090305]; positive regulation of I-kappaB kinase/NF-kappaB signaling [GO:0043123]; positive regulation of myeloid dendritic cell cytokine production [GO:0002735]; prote…	cleavage body [GO:0071920]; cytoplasm [GO:0005737]; cytoplasmic stress granule [GO:0010494]; cytosol [GO:0005829]; mitochondrion [GO:0005739]; nucleoplasm [GO:0005654]; nucleus [GO:0005634]; ribonucleoprotein complex [GO:1990904]; tRNA-splicing ligase complex [GO:0072669]	38	20	20	54	0	11.4909	11.5754	11.6294	11.5824	11.2939	11.2677	11.311	11.4056	0.0967169	0.0917951	0.105371	0.102638	0.113107	0.116724	0.122408	0.124514
Q3UHD9	Arf-GAP with GTPase, ANK repeat and PH domain-containing protein 2 OS=Mus musculus OX=10090 GN=Agap2 PE=1 SV=1	Agap2 Centg1 Kiaa0167	actin cytoskeleton organization [GO:0030036]; activation of GTPase activity [GO:0090630]; apoptotic process [GO:0006915]; cellular response to glycine [GO:1905430]; endosomal transport [GO:0016197]; epithelial cell apoptotic process [GO:1904019]; mammary gland alveolus development [GO:0060749]; mammary gland epithelial cell proliferation [GO:0033598]; negative regulation of apoptotic process [GO:…	cytoplasm [GO:0005737]; cytosol [GO:0005829]; dendrite [GO:0030425]; endosome [GO:0005768]; external side of plasma membrane [GO:0009897]; Flemming body [GO:0090543]; glutamatergic synapse [GO:0098978]; nucleoplasm [GO:0005654]; nucleus [GO:0005634]; postsynapse [GO:0098794]	39	34	32	181	0	11.9755	12.0182	12.1429	12.253	11.2907	11.2119	11.3193	11.1677	0.0903891	0.0807283	0.0855181	0.0916884	0.0916731	0.094129	0.0923084	0.0975705
P14148	60S ribosomal protein L7 OS=Mus musculus OX=10090 GN=Rpl7 PE=1 SV=2	Rpl7	cytoplasmic translation [GO:0002181]; maturation of LSU-rRNA from tricistronic rRNA transcript (SSU-rRNA, 5.8S rRNA, LSU-rRNA) [GO:0000463]; ribosomal large subunit biogenesis [GO:0042273]; rRNA processing [GO:0006364]; translation [GO:0006412]; translation at postsynapse [GO:0140242]; translation at presynapse [GO:0140236]	A band [GO:0031672]; cytoplasm [GO:0005737]; cytosol [GO:0005829]; cytosolic large ribosomal subunit [GO:0022625]; cytosolic ribosome [GO:0022626]; polysome [GO:0005844]; postsynapse [GO:0098794]; postsynaptic density [GO:0014069]; presynapse [GO:0098793]; ribonucleoprotein complex [GO:1990904]; ribosome [GO:0005840]; synapse [GO:0045202]	53	17	16	71	0	12.4118	12.4043	12.4381	12.3416	11.2906	11.2735	11.2453	11.1041	0.10298	0.0943349	0.100287	0.0998011	0.101317	0.101907	0.110113	0.107951
E9Q0J5	Kinesin family member 21A OS=Mus musculus OX=10090 GN=Kif21a PE=1 SV=2	Kif21a	microtubule-based movement [GO:0007018]	axon [GO:0030424]; cytosol [GO:0005829]; plasma membrane [GO:0005886]	10	12	12	18	0	10.6958	10.8545	10.874	10.7926	11.2887	11.3628	11.2672	10.9959	0.135329	0.136325	0.137777	0.136846	0.13791	0.130591	0.136481	0.141656
P08226	Apolipoprotein E OS=Mus musculus OX=10090 GN=Apoe PE=1 SV=2	Apoe	aging [GO:0007568]; AMPA glutamate receptor clustering [GO:0097113]; amyloid precursor protein metabolic process [GO:0042982]; artery morphogenesis [GO:0048844]; cGMP-mediated signaling [GO:0019934]; cholesterol catabolic process [GO:0006707]; cholesterol efflux [GO:0033344]; cholesterol homeostasis [GO:0042632]; cholesterol metabolic process [GO:0008203]; chylomicron remnant clearance [GO:003438…	cell surface [GO:0009986]; chylomicron [GO:0042627]; cytoplasm [GO:0005737]; cytosol [GO:0005829]; dendrite [GO:0030425]; discoidal high-density lipoprotein particle [GO:0034365]; early endosome [GO:0005769]; endoplasmic reticulum [GO:0005783]; endosome [GO:0005768]; extracellular exosome [GO:0070062]; extracellular matrix [GO:0031012]; extracellular region [GO:0005576]; extracellular space [GO:0…	54	21	21	50	0	10.6147	10.8077	10.8033	10.8219	11.2838	11.2507	11.1771	11.1473	0.109402	0.108766	0.118428	0.110282	0.0937394	0.0923507	0.0979312	0.0976795
P80313	T-complex protein 1 subunit eta OS=Mus musculus OX=10090 GN=Cct7 PE=1 SV=1	Cct7 Ccth	binding of sperm to zona pellucida [GO:0007339]; chaperone-mediated protein folding [GO:0061077]; positive regulation of establishment of protein localization to telomere [GO:1904851]; positive regulation of telomere maintenance via telomerase [GO:0032212]; protein folding [GO:0006457]; protein stabilization [GO:0050821]; toxin transport [GO:1901998]	cell body [GO:0044297]; chaperonin-containing T-complex [GO:0005832]; microtubule [GO:0005874]; mitochondrion [GO:0005739]	43	18	18	69	0	10.8435	10.9462	10.969	10.9986	11.2827	11.3402	11.2911	11.2725	0.133305	0.12885	0.126609	0.13352	0.122999	0.126703	0.122999	0.126139
P54227	Stathmin OS=Mus musculus OX=10090 GN=Stmn1 PE=1 SV=2	Stmn1 Lag Lap18 Pr22	axonogenesis [GO:0007409]; establishment of skin barrier [GO:0061436]; hepatocyte growth factor receptor signaling pathway [GO:0048012]; microtubule depolymerization [GO:0007019]; mitotic cytokinesis [GO:0000281]; mitotic spindle organization [GO:0007052]; negative regulation of guanyl-nucleotide exchange factor activity [GO:1905098]; negative regulation of microtubule polymerization [GO:0031115]…	cytoplasm [GO:0005737]; cytosol [GO:0005829]; membrane [GO:0016020]; microtubule [GO:0005874]; neuron projection [GO:0043005]	38	8	6	192	0	9.19786	9.69272	9.37088	9.26532	11.2826	11.4015	11.1955	11.4025	0.148535	0.139703	0.127422	0.143118	0.106799	0.137859	0.100599	0.126979
Q64524	Histone H2B type 2-E OS=Mus musculus OX=10090 GN=H2bc21 PE=1 SV=3	H2bc21 Hist2h2be	antibacterial humoral response [GO:0019731]; antimicrobial humoral immune response mediated by antimicrobial peptide [GO:0061844]; defense response to Gram-negative bacterium [GO:0050829]; defense response to Gram-positive bacterium [GO:0050830]; innate immune response in mucosa [GO:0002227]; killing of cells of another organism [GO:0031640]; negative regulation of tumor necrosis factor-mediated …	CENP-A containing nucleosome [GO:0043505]; cytosol [GO:0005829]; extracellular space [GO:0005615]; nucleoplasm [GO:0005654]; nucleosome [GO:0000786]; nucleus [GO:0005634]; plasma membrane [GO:0005886]	56	8	1	174	0	12.4718	12.2982	12.1752	12.0032	11.2779	11.2807	11.1595	11.0856	0.113514	0.113248	0.106262	0.119397	0.129613	0.126124	0.122461	0.128127
Q9DBJ1	Phosphoglycerate mutase 1 OS=Mus musculus OX=10090 GN=Pgam1 PE=1 SV=3	Pgam1	gluconeogenesis [GO:0006094]; glycolytic process [GO:0006096]	cytoplasm [GO:0005737]; cytosol [GO:0005829]; myelin sheath [GO:0043209]; nucleus [GO:0005634]; sperm principal piece [GO:0097228]	76	19	19	77	0	9.7753	9.97418	9.9735	10.0243	11.2744	11.2115	11.3954	11.4131	0.181791	0.161366	0.170626	0.171132	0.128011	0.138198	0.138644	0.140168
P47963	60S ribosomal protein L13 OS=Mus musculus OX=10090 GN=Rpl13 PE=1 SV=3	Rpl13	blastocyst development [GO:0001824]; bone development [GO:0060348]; cytoplasmic translation [GO:0002181]; translation at postsynapse [GO:0140242]; translation at presynapse [GO:0140236]	cytoplasm [GO:0005737]; cytosol [GO:0005829]; cytosolic large ribosomal subunit [GO:0022625]; cytosolic ribosome [GO:0022626]; endoplasmic reticulum [GO:0005783]; nucleolus [GO:0005730]; postsynapse [GO:0098794]; presynapse [GO:0098793]; ribosome [GO:0005840]; synapse [GO:0045202]	49	13	13	48	0	11.7654	11.7912	11.7877	11.8562	11.2731	11.2293	11.1308	11.1094	0.0780495	0.0807316	0.0806658	0.0836721	0.107372	0.107376	0.108733	0.124926
Q9D0K2	Succinyl-CoA:3-ketoacid coenzyme A transferase 1, mitochondrial OS=Mus musculus OX=10090 GN=Oxct1 PE=1 SV=1	Oxct1 Oxct Scot	adipose tissue development [GO:0060612]; brain development [GO:0007420]; cellular ketone body metabolic process [GO:0046950]; heart development [GO:0007507]; ketone body catabolic process [GO:0046952]; ketone catabolic process [GO:0042182]; positive regulation of insulin secretion involved in cellular response to glucose stimulus [GO:0035774]; response to activity [GO:0014823]; response to ethano…	mitochondrion [GO:0005739]	64	21	21	90	0	10.34	10.4843	10.45	10.5036	11.2728	11.3914	11.3441	11.3722	0.149132	0.14126	0.138275	0.148962	0.130107	0.120201	0.12804	0.142465
Q99JY8	Phospholipid phosphatase 3 OS=Mus musculus OX=10090 GN=Plpp3 PE=1 SV=1	Plpp3 Lpp3 Ppap2b	Bergmann glial cell differentiation [GO:0060020]; blood vessel development [GO:0001568]; cell adhesion [GO:0007155]; cell-cell adhesion [GO:0098609]; cell-cell adhesion mediated by integrin [GO:0033631]; ceramide metabolic process [GO:0006672]; gastrulation with mouth forming second [GO:0001702]; homotypic cell-cell adhesion [GO:0034109]; integrin-mediated signaling pathway [GO:0007229]; negative…	basolateral plasma membrane [GO:0016323]; endoplasmic reticulum exit site [GO:0070971]; endoplasmic reticulum membrane [GO:0005789]; endoplasmic reticulum-Golgi intermediate compartment membrane [GO:0033116]; Golgi apparatus [GO:0005794]; Golgi membrane [GO:0000139]; membrane [GO:0016020]; membrane raft [GO:0045121]; plasma membrane [GO:0005886]; trans-Golgi network [GO:0005802]	24	8	8	23	0	11.7346	11.6097	11.7042	11.7816	11.2722	11.3519	11.4182	11.3573	0.0908467	0.0976432	0.092572	0.0949135	0.106657	0.106643	0.117624	0.118298
P60764	Ras-related C3 botulinum toxin substrate 3 OS=Mus musculus OX=10090 GN=Rac3 PE=1 SV=1	Rac3	actin cytoskeleton organization [GO:0030036]; actin filament organization [GO:0007015]; cell projection assembly [GO:0030031]; cerebral cortex GABAergic interneuron development [GO:0021894]; cortical cytoskeleton organization [GO:0030865]; engulfment of apoptotic cell [GO:0043652]; establishment or maintenance of cell polarity [GO:0007163]; homeostasis of number of cells within a tissue [GO:00488…	cell cortex [GO:0005938]; cell periphery [GO:0071944]; cell projection [GO:0042995]; cytoplasmic vesicle [GO:0031410]; cytoskeleton [GO:0005856]; cytosol [GO:0005829]; endomembrane system [GO:0012505]; filamentous actin [GO:0031941]; glutamatergic synapse [GO:0098978]; growth cone [GO:0030426]; lamellipodium [GO:0030027]; neuron projection [GO:0043005]; neuronal cell body [GO:0043025]; perinuclea…	53	11	2	94	0	12.9188	12.8133	12.874	12.7446	11.2699	11.217	11.2928	11.1812	0.126703	0.125148	0.124861	0.126403	0.142134	0.157889	0.148717	0.158702
Q9DCJ5	NADH dehydrogenase [ubiquinone] 1 alpha subcomplex subunit 8 OS=Mus musculus OX=10090 GN=Ndufa8 PE=1 SV=3	Ndufa8	aerobic respiration [GO:0009060]; mitochondrial electron transport, NADH to ubiquinone [GO:0006120]; mitochondrial respiratory chain complex I assembly [GO:0032981]; proton motive force-driven mitochondrial ATP synthesis [GO:0042776]	mitochondrial inner membrane [GO:0005743]; mitochondrial intermembrane space [GO:0005758]; mitochondrial respiratory chain complex I [GO:0005747]; mitochondrion [GO:0005739]	75	13	13	92	0	12.7069	12.7728	12.6814	12.5747	11.2666	11.2174	11.3465	11.3647	0.114091	0.112417	0.110017	0.106395	0.1234	0.125463	0.131458	0.128604
A0A1B0GS68	60S ribosomal protein L13a OS=Mus musculus OX=10090 GN=Gm45713 PE=2 SV=1	Gm45713	regulation of translation [GO:0006417]; translation [GO:0006412]	large ribosomal subunit [GO:0015934]; membrane [GO:0016020]	22	12	12	55	0	11.9572	12.0933	12.0551	12.0139	11.2664	11.2861	11.2701	11.2239	0.105616	0.107314	0.109365	0.105162	0.125586	0.131414	0.121729	0.127787
P00405	Cytochrome c oxidase subunit 2 OS=Mus musculus OX=10090 GN=Mtco2 PE=1 SV=1	Mtco2 COII COX2 mt-Co2	ATP synthesis coupled electron transport [GO:0042773]; lactation [GO:0007595]; positive regulation of ATP biosynthetic process [GO:2001171]; positive regulation of hydrogen peroxide biosynthetic process [GO:0010729]; positive regulation of necrotic cell death [GO:0010940]; response to cold [GO:0009409]	mitochondrial inner membrane [GO:0005743]; mitochondrial respiratory chain complex IV [GO:0005751]; mitochondrion [GO:0005739]; respiratory chain complex IV [GO:0045277]	31	8	8	171	0	13.3549	13.159	13.1971	13.3314	11.2583	11.045	10.9676	10.7737	0.119825	0.123155	0.125075	0.1245	0.130906	0.131367	0.129297	0.131643
A0A0J9YUL3	Septin OS=Mus musculus OX=10090 GN=Septin11 PE=1 SV=1	Septin11 Sept11		septin complex [GO:0031105]; stress fiber [GO:0001725]	53	24	14	185	0	12.4988	12.3687	12.3137	12.1605	11.2567	11.289	11.2072	11.2482	0.0814865	0.079769	0.0964162	0.0872808	0.078371	0.0750246	0.0878429	0.0914457
E9Q828	Calcium-transporting ATPase OS=Mus musculus OX=10090 GN=Atp2b4 PE=1 SV=1	Atp2b4		plasma membrane [GO:0005886]	36	40	26	174	0	11.3404	11.4131	11.5654	11.395	11.2564	11.2296	11.1488	11.009	0.11774	0.127573	0.109019	0.107218	0.109654	0.114355	0.114191	0.11841
P20108	Thioredoxin-dependent peroxide reductase, mitochondrial OS=Mus musculus OX=10090 GN=Prdx3 PE=1 SV=1	Prdx3 Aop1 Mer5	cell redox homeostasis [GO:0045454]; cellular response to oxidative stress [GO:0034599]; cellular response to reactive oxygen species [GO:0034614]; hydrogen peroxide catabolic process [GO:0042744]; maternal placenta development [GO:0001893]; mitochondrion organization [GO:0007005]; myeloid cell differentiation [GO:0030099]; negative regulation of apoptotic process [GO:0043066]; negative regulatio…	cytoplasm [GO:0005737]; cytosol [GO:0005829]; early endosome [GO:0005769]; mitochondrion [GO:0005739]; myelin sheath [GO:0043209]; nucleoplasm [GO:0005654]; plasma membrane [GO:0005886]; protein-containing complex [GO:0032991]	43	10	10	41	0	10.3032	10.5813	10.5301	10.4514	11.2512	11.3156	11.1269	11.1766	0.13148	0.120711	0.106449	0.12585	0.104214	0.124214	0.10479	0.106159
E9PZ43	Microtubule-associated protein OS=Mus musculus OX=10090 GN=Map4 PE=1 SV=3	Map4 Mtap4		cytoplasm [GO:0005737]; microtubule [GO:0005874]	43	28	13	248	0	11.5752	11.6065	11.4441	11.7118	11.2481	11.2625	11.412	11.4239	0.0939184	0.0923231	0.100931	0.0976643	0.0970012	0.10152	0.114527	0.113661
J3QPG5	Prosaposin OS=Mus musculus OX=10090 GN=Psap PE=1 SV=1	Psap	adenylate cyclase-inhibiting G protein-coupled receptor signaling pathway [GO:0007193]; ganglioside GM1 transport to membrane [GO:1905572]; lysosomal transport [GO:0007041]; positive regulation of beta-galactosidase activity [GO:1903771]; regulation of lipid metabolic process [GO:0019216]; sphingolipid metabolic process [GO:0006665]	extracellular space [GO:0005615]; late endosome [GO:0005770]; lysosome [GO:0005764]	26	11	11	44	0	9.79906	10.0914	9.97891	9.91537	11.2459	11.3795	11.2488	11.2057	0.15804	0.154072	0.138348	0.136999	0.11735	0.116946	0.129052	0.131729
Q6GQS1	Calcium-binding mitochondrial carrier protein SCaMC-3 OS=Mus musculus OX=10090 GN=Slc25a23 PE=1 SV=1	Slc25a23 Scamc3	adenine nucleotide transport [GO:0051503]; ADP transport [GO:0015866]; ATP transport [GO:0015867]; calcium import into the mitochondrion [GO:0036444]; cellular response to calcium ion [GO:0071277]; mitochondrial calcium ion transmembrane transport [GO:0006851]; positive regulation of mitochondrial calcium ion concentration [GO:0051561]; regulation of cellular hyperosmotic salinity response [GO:19…	mitochondrial inner membrane [GO:0005743]; mitochondrion [GO:0005739]	43	20	18	75	0	12.1996	12.2489	12.2161	12.0707	11.2452	11.1588	11.1771	11.1708	0.140991	0.134588	0.128617	0.138413	0.146776	0.134439	0.131389	0.133926
P31648	Sodium- and chloride-dependent GABA transporter 1 OS=Mus musculus OX=10090 GN=Slc6a1 PE=1 SV=2	Slc6a1 Gabt1 Gat-1 Gat1	associative learning [GO:0008306]; chloride transmembrane transport [GO:1902476]; gamma-aminobutyric acid import [GO:0051939]; inorganic anion import across plasma membrane [GO:0098658]; learning [GO:0007612]; memory [GO:0007613]; negative regulation of synaptic transmission, GABAergic [GO:0032229]; neurotransmitter reuptake [GO:0098810]; positive regulation of gamma-aminobutyric acid secretion […	axon [GO:0030424]; cell surface [GO:0009986]; GABA-ergic synapse [GO:0098982]; neuron projection [GO:0043005]; neuronal cell body [GO:0043025]; plasma membrane [GO:0005886]; postsynaptic membrane [GO:0045211]; presynaptic membrane [GO:0042734]	14	5	5	11	0	11.7076	11.5975	11.6528	11.6752	11.2452	11.3317	11.4012	11.4429	0.0758683	0.077529	0.075335	0.079995	0.0738621	0.0745201	0.0805781	0.0849509
P42932	T-complex protein 1 subunit theta OS=Mus musculus OX=10090 GN=Cct8 PE=1 SV=3	Cct8 Cctq	binding of sperm to zona pellucida [GO:0007339]; chaperone-mediated protein folding [GO:0061077]; pore complex assembly [GO:0046931]; positive regulation of establishment of protein localization to telomere [GO:1904851]; positive regulation of telomere maintenance via telomerase [GO:0032212]; protein folding [GO:0006457]; protein stabilization [GO:0050821]; toxin transport [GO:1901998]	cell body [GO:0044297]; centrosome [GO:0005813]; chaperonin-containing T-complex [GO:0005832]; cilium [GO:0005929]; cytoplasm [GO:0005737]; cytosol [GO:0005829]; intermediate filament cytoskeleton [GO:0045111]; microtubule [GO:0005874]; nucleoplasm [GO:0005654]; zona pellucida receptor complex [GO:0002199]	47	20	20	49	0	11.0476	11.0256	11.0319	10.9273	11.2401	11.1695	11.1868	11.093	0.139275	0.137564	0.116582	0.128582	0.143539	0.144611	0.135989	0.147258
Q60864	Stress-induced-phosphoprotein 1 OS=Mus musculus OX=10090 GN=Stip1 PE=1 SV=1	Stip1	cellular response to interleukin-7 [GO:0098761]	cytosol [GO:0005829]; dynein axonemal particle [GO:0120293]; myelin sheath [GO:0043209]; nucleus [GO:0005634]; protein folding chaperone complex [GO:0101031]; protein-containing complex [GO:0032991]	52	23	23	54	0	10.1222	10.4685	10.4561	10.3402	11.2386	11.2532	11.3653	11.3602	0.147646	0.151061	0.160321	0.160825	0.114795	0.0956645	0.111361	0.106803
E9PWP6	Regulating synaptic membrane exocytosis 1 OS=Mus musculus OX=10090 GN=Rims1 PE=1 SV=4	Rims1	exocytosis [GO:0006887]; intracellular protein transport [GO:0006886]; neurotransmitter transport [GO:0006836]	membrane [GO:0016020]; synapse [GO:0045202]	43	59	9	386	0	12.0219	12.0223	12.2535	12.2965	11.2375	11.2251	11.2656	11.1756	0.107005	0.103483	0.0991472	0.104403	0.122729	0.125539	0.13126	0.119722
P97300	Neuroplastin OS=Mus musculus OX=10090 GN=Nptn PE=1 SV=3	Nptn Sdfr1 Sdr1	axon guidance [GO:0007411]; excitatory synapse assembly [GO:1904861]; homophilic cell adhesion via plasma membrane adhesion molecules [GO:0007156]; intracellular calcium ion homeostasis [GO:0006874]; long-term synaptic potentiation [GO:0060291]; modulation of chemical synaptic transmission [GO:0050804]; negative regulation of cytokine production [GO:0001818]; positive regulation of cytosolic calc…	cell surface [GO:0009986]; dendrite [GO:0030425]; GABA-ergic synapse [GO:0098982]; glutamatergic synapse [GO:0098978]; immunological synapse [GO:0001772]; inhibitory synapse [GO:0060077]; postsynaptic density [GO:0014069]; postsynaptic density membrane [GO:0098839]; presynaptic active zone membrane [GO:0048787]; presynaptic membrane [GO:0042734]; Schaffer collateral - CA1 synapse [GO:0098685]; sy…	34	19	10	63	0	11.2449	11.2439	11.2236	11.2987	11.2361	11.2301	11.0419	11.0434	0.0974818	0.09681	0.0964741	0.0945755	0.0939796	0.0902862	0.0988063	0.0985731
A0A1Y7VKY1	40S ribosomal protein S18 OS=Mus musculus OX=10090 GN=Rps18-ps5 PE=3 SV=1	Rps18-ps5 Gm11361	translation [GO:0006412]	cytosol [GO:0005829]; small ribosomal subunit [GO:0015935]	52	9	9	35	0	11.4089	11.6227	11.5087	11.533	11.229	11.1239	11.1857	11.0981	0.101589	0.101251	0.102793	0.10795	0.118324	0.122097	0.121721	0.119994
P62702	40S ribosomal protein S4, X isoform OS=Mus musculus OX=10090 GN=Rps4x PE=1 SV=2	Rps4x Rps4	cytoplasmic translation [GO:0002181]; positive regulation of cell population proliferation [GO:0008284]; positive regulation of translation [GO:0045727]; ribosomal small subunit biogenesis [GO:0042274]; translation [GO:0006412]	cytoplasm [GO:0005737]; cytoplasmic ribonucleoprotein granule [GO:0036464]; cytosol [GO:0005829]; cytosolic ribosome [GO:0022626]; cytosolic small ribosomal subunit [GO:0022627]; polysome [GO:0005844]; ribonucleoprotein complex [GO:1990904]; ribosome [GO:0005840]; small ribosomal subunit [GO:0015935]; small-subunit processome [GO:0032040]; synapse [GO:0045202]	54	15	15	57	0	11.4518	11.5489	11.5124	11.5368	11.2219	11.1212	11.1131	11.0361	0.133521	0.128848	0.121128	0.136152	0.133883	0.140477	0.138328	0.133673
Q99LF4	RNA-splicing ligase RtcB homolog OS=Mus musculus OX=10090 GN=Rtcb PE=1 SV=1	Rtcb D10Wsu52e	in utero embryonic development [GO:0001701]; placenta development [GO:0001890]; tRNA exon ligation utilizing 2',3' cyclic phosphate of 5'-exon as source of linkage phosphate [GO:0000971]; tRNA splicing, via endonucleolytic cleavage and ligation [GO:0006388]	cytoplasm [GO:0005737]; cytosol [GO:0005829]; endoplasmic reticulum membrane [GO:0005789]; intracellular membrane-bounded organelle [GO:0043231]; nuclear envelope [GO:0005635]; nucleoplasm [GO:0005654]; nucleus [GO:0005634]; tRNA-splicing ligase complex [GO:0072669]	51	25	25	49	0	11.284	11.3652	11.409	11.4148	11.2179	11.2427	11.2452	11.2273	0.0945084	0.0963349	0.0884431	0.0933469	0.104302	0.115249	0.115206	0.118727
Q8BKZ9	Pyruvate dehydrogenase protein X component, mitochondrial OS=Mus musculus OX=10090 GN=Pdhx PE=1 SV=1	Pdhx	acetyl-CoA biosynthetic process from pyruvate [GO:0006086]	acetyltransferase complex [GO:1902493]; dihydrolipoyl dehydrogenase complex [GO:0045240]; mitochondrial pyruvate dehydrogenase complex [GO:0005967]; mitochondrion [GO:0005739]; pyruvate dehydrogenase complex [GO:0045254]	32	17	17	62	0	11.7979	11.7532	11.7769	11.8058	11.2164	11.1485	11.2764	11.2397	0.114515	0.117726	0.115522	0.110508	0.123902	0.123256	0.116761	0.1224
B8QI34	Liprin-alpha-2 OS=Mus musculus OX=10090 GN=Ppfia2 PE=1 SV=1	Ppfia2 ppfia2	dense core granule cytoskeletal transport [GO:0099519]; regulation of dendritic spine development [GO:0060998]; regulation of dendritic spine morphogenesis [GO:0061001]	axon [GO:0030424]; cytoplasm [GO:0005737]; dendritic spine [GO:0043197]	31	35	25	66	0	12.0255	12.0713	12.2021	12.1336	11.213	11.2192	11.33	11.3199	0.111212	0.109999	0.10609	0.105922	0.122722	0.120806	0.120333	0.122675
P99027	60S acidic ribosomal protein P2 OS=Mus musculus OX=10090 GN=Rplp2 PE=1 SV=3	Rplp2	cytoplasmic translation [GO:0002181]; cytoplasmic translational elongation [GO:0002182]; translation at postsynapse [GO:0140242]; translation at presynapse [GO:0140236]	cytoplasm [GO:0005737]; cytosol [GO:0005829]; cytosolic large ribosomal subunit [GO:0022625]; postsynapse [GO:0098794]; presynapse [GO:0098793]; ribosome [GO:0005840]; synapse [GO:0045202]	78	6	6	41	0	11.6114	11.5168	11.5547	11.606	11.2101	11.2502	11.1564	11.1647	0.122629	0.115706	0.125253	0.126394	0.131434	0.125918	0.133458	0.12276
B0QZN5	Vesicle-associated membrane protein 2 OS=Mus musculus OX=10090 GN=Vamp2 PE=1 SV=1	Vamp2	eosinophil degranulation [GO:0043308]; vesicle fusion [GO:0006906]	clathrin-coated vesicle [GO:0030136]; SNARE complex [GO:0031201]	33	7	4	65	0	10.188	10.219	10.1688	10.1728	11.2098	11.2891	11.2552	11.3537	0.0918779	0.0911616	0.0826209	0.0819651	0.0990695	0.095882	0.0960424	0.104132
Q8BG39	Synaptic vesicle glycoprotein 2B OS=Mus musculus OX=10090 GN=Sv2b PE=1 SV=1	Sv2b Kiaa0735	chemical synaptic transmission [GO:0007268]; neurotransmitter transport [GO:0006836]; regulation of presynaptic cytosolic calcium ion concentration [GO:0099509]; regulation of synaptic vesicle exocytosis [GO:2000300]	acrosomal vesicle [GO:0001669]; glutamatergic synapse [GO:0098978]; membrane [GO:0016020]; synaptic vesicle [GO:0008021]; synaptic vesicle membrane [GO:0030672]	26	17	16	54	0	10.1028	10.4331	10.4324	10.2747	11.2086	11.2274	11.2042	11.253	0.142741	0.150307	0.141099	0.13798	0.129413	0.134052	0.136792	0.133005
Q8VIJ6	Splicing factor, proline- and glutamine-rich OS=Mus musculus OX=10090 GN=Sfpq PE=1 SV=1	Sfpq Psf	activation of innate immune response [GO:0002218]; alternative mRNA splicing, via spliceosome [GO:0000380]; chromatin remodeling [GO:0006338]; chromosome organization [GO:0051276]; dendritic transport of messenger ribonucleoprotein complex [GO:0098963]; DNA damage response [GO:0006974]; double-strand break repair via homologous recombination [GO:0000724]; innate immune response [GO:0045087]; nega…	chromatin [GO:0000785]; dendrite cytoplasm [GO:0032839]; nuclear matrix [GO:0016363]; nuclear speck [GO:0016607]; nucleoplasm [GO:0005654]; nucleus [GO:0005634]; paraspeckles [GO:0042382]; RNA polymerase II transcription regulator complex [GO:0090575]	28	19	19	40	0	11.5702	11.6074	11.5673	11.5103	11.2081	11.2348	11.3635	11.2291	0.096367	0.0947615	0.0961159	0.0989351	0.0961942	0.0956695	0.107678	0.106595
Q62188	Dihydropyrimidinase-related protein 3 OS=Mus musculus OX=10090 GN=Dpysl3 PE=1 SV=1	Dpysl3 Drp3 Ulip	actin crosslink formation [GO:0051764]; actin filament bundle assembly [GO:0051017]; cellular response to cytokine stimulus [GO:0071345]; negative regulation of cell migration [GO:0030336]; negative regulation of neuron projection development [GO:0010977]; nervous system development [GO:0007399]; positive regulation of filopodium assembly [GO:0051491]; positive regulation of neuron projection dev…	cell body [GO:0044297]; cytosol [GO:0005829]; exocytic vesicle [GO:0070382]; extracellular space [GO:0005615]; filamentous actin [GO:0031941]; growth cone [GO:0030426]; lamellipodium [GO:0030027]; synapse [GO:0045202]	62	27	20	182	0	10.5173	10.614	10.5725	10.5983	11.206	11.2916	11.1627	11.1694	0.134738	0.133416	0.124576	0.147389	0.102757	0.0993297	0.110372	0.101699
A0A338P6K2	Myosin, heavy polypeptide 11, smooth muscle OS=Mus musculus OX=10090 GN=Myh11 PE=1 SV=1	Myh11	cardiac muscle cell development [GO:0055013]; elastic fiber assembly [GO:0048251]	myosin complex [GO:0016459]	11	22	1	47	0	11.842	11.9551	11.9908	12.0556	11.2052	11.1798	11.2854	11.2411	0.102327	0.0941468	0.104481	0.105894	0.104534	0.120163	0.110351	0.130842
H3BJX8	Rho guanine nucleotide exchange factor 2 OS=Mus musculus OX=10090 GN=Arhgef2 PE=1 SV=2	Arhgef2	actin filament organization [GO:0007015]; asymmetric neuroblast division [GO:0055059]; cell cycle [GO:0007049]; cell morphogenesis [GO:0000902]; cellular response to muramyl dipeptide [GO:0071225]; innate immune response [GO:0045087]; negative regulation of microtubule depolymerization [GO:0007026]; positive regulation of interleukin-6 production [GO:0032755]; positive regulation of neuron differ…	bicellular tight junction [GO:0005923]; Golgi apparatus [GO:0005794]; microtubule [GO:0005874]; protein-containing complex [GO:0032991]; ruffle membrane [GO:0032587]; spindle [GO:0005819]; vesicle [GO:0031982]	32	31	31	66	0	11.7718	11.8838	11.9528	12.0011	11.2043	11.1184	11.1912	11.1006	0.0902997	0.0863207	0.0854067	0.0896286	0.0804922	0.0898681	0.0981842	0.0911258
Q8K596	Sodium/calcium exchanger 2 OS=Mus musculus OX=10090 GN=Slc8a2 PE=1 SV=1	Slc8a2 Ncx2	calcium ion export across plasma membrane [GO:1990034]; calcium ion import across plasma membrane [GO:0098703]; calcium ion transmembrane transport [GO:0070588]; calcium ion transport into cytosol [GO:0060402]; cell communication [GO:0007154]; cognition [GO:0050890]; intracellular calcium ion homeostasis [GO:0006874]; learning [GO:0007612]; learning or memory [GO:0007611]; long-term synaptic pote…	axon [GO:0030424]; axon terminus [GO:0043679]; basolateral plasma membrane [GO:0016323]; cell projection [GO:0042995]; dendrite [GO:0030425]; dendritic spine [GO:0043197]; microtubule [GO:0005874]; mitochondrion [GO:0005739]; neuronal cell body [GO:0043025]; plasma membrane [GO:0005886]; postsynapse [GO:0098794]; postsynaptic density [GO:0014069]; postsynaptic membrane [GO:0045211]; presynapse [G…	21	16	14	58	0	10.7175	10.8756	10.8124	10.7994	11.2024	11.2479	11.0323	11.045	0.125383	0.117727	0.116959	0.118185	0.10104	0.0975845	0.103228	0.113768
P12970	60S ribosomal protein L7a OS=Mus musculus OX=10090 GN=Rpl7a PE=1 SV=2	Rpl7a Surf-3 Surf3	cytoplasmic translation [GO:0002181]; ribosome biogenesis [GO:0042254]; translation at postsynapse [GO:0140242]; translation at presynapse [GO:0140236]	cytoplasm [GO:0005737]; cytosol [GO:0005829]; cytosolic large ribosomal subunit [GO:0022625]; cytosolic ribosome [GO:0022626]; membrane [GO:0016020]; nucleolus [GO:0005730]; polysomal ribosome [GO:0042788]; polysome [GO:0005844]; postsynapse [GO:0098794]; presynapse [GO:0098793]; ribosome [GO:0005840]; synapse [GO:0045202]	53	17	17	51	0	12.141	12.06	12.0793	12.1003	11.1986	11.2319	11.1021	11.1881	0.129718	0.13115	0.128712	0.128331	0.124423	0.143086	0.128063	0.13581
Q06185	ATP synthase subunit e, mitochondrial OS=Mus musculus OX=10090 GN=Atp5me PE=1 SV=2	Atp5me Atp5i Atp5k Lfm-1 Lfm1	ATP metabolic process [GO:0046034]; proton motive force-driven mitochondrial ATP synthesis [GO:0042776]	mitochondrial proton-transporting ATP synthase complex [GO:0005753]; mitochondrial proton-transporting ATP synthase complex, coupling factor F(o) [GO:0000276]; mitochondrion [GO:0005739]	82	10	10	72	0	11.9638	11.9355	11.8527	11.7371	11.1944	11.2644	11.2208	11.2179	0.101501	0.09646	0.0956802	0.108078	0.139742	0.121674	0.124611	0.131819
Q9CRB9	MICOS complex subunit Mic19 OS=Mus musculus OX=10090 GN=Chchd3 PE=1 SV=1	Chchd3 Mic19	cristae formation [GO:0042407]; inner mitochondrial membrane organization [GO:0007007]; mitochondrial fusion [GO:0008053]	MICOS complex [GO:0061617]; mitochondrial inner membrane [GO:0005743]; mitochondrion [GO:0005739]; nucleus [GO:0005634]	64	21	4	67	0	12.5786	12.4847	12.4926	12.5059	11.1929	11.2796	11.4135	11.3703	0.0828261	0.0819582	0.0822151	0.0838036	0.0972141	0.10154	0.109629	0.105959
P55821	Stathmin-2 OS=Mus musculus OX=10090 GN=Stmn2 PE=1 SV=1	Stmn2 Scg10 Scgn10 Stmb2	cellular response to nerve growth factor stimulus [GO:1990090]; microtubule depolymerization [GO:0007019]; negative regulation of microtubule depolymerization [GO:0007026]; negative regulation of microtubule polymerization [GO:0031115]; negative regulation of neuron projection development [GO:0010977]; neuron projection development [GO:0031175]; positive regulation of microtubule depolymerization…	cytoplasm [GO:0005737]; endosome [GO:0005768]; Golgi apparatus [GO:0005794]; growth cone [GO:0030426]; lamellipodium [GO:0030027]; membrane [GO:0016020]; neuron projection [GO:0043005]; neuronal cell body [GO:0043025]; perinuclear region of cytoplasm [GO:0048471]; vesicle [GO:0031982]	26	4	2	48	0	9.03411	9.54163	9.20167	9.0691	11.1922	11.3193	11.088	11.3143	0.166823	0.155658	0.142071	0.161873	0.104449	0.142517	0.0989194	0.131028
Q9CR16	Peptidyl-prolyl cis-trans isomerase D OS=Mus musculus OX=10090 GN=Ppid PE=1 SV=3	Ppid	apoptotic process [GO:0006915]; cellular response to UV-A [GO:0071492]; chaperone-mediated protein folding [GO:0061077]; lipid droplet organization [GO:0034389]; negative regulation of transcription by RNA polymerase II [GO:0000122]; positive regulation of apoptotic process [GO:0043065]; positive regulation of protein secretion [GO:0050714]; positive regulation of viral genome replication [GO:004…	cytoplasm [GO:0005737]; cytosol [GO:0005829]; mitochondrion [GO:0005739]; nucleolus [GO:0005730]; nucleoplasm [GO:0005654]; nucleus [GO:0005634]	38	12	12	34	0	10.6492	10.8487	10.7623	10.7662	11.1902	11.2719	11.2603	11.1984	0.154071	0.145493	0.154491	0.163764	0.120976	0.102875	0.12664	0.120179
S4R2K9	Ankyrin 3, epithelial (Fragment) OS=Mus musculus OX=10090 GN=Ank3 PE=1 SV=1	Ank3	localization [GO:0051179]; signal transduction [GO:0007165]	cytoskeleton [GO:0005856]; membrane [GO:0016020]	34	68	36	211	0	12.0139	12.019	12.0154	12.0737	11.1881	11.1568	11.2412	11.1831	0.116239	0.108115	0.118079	0.120399	0.131956	0.137446	0.128265	0.145899
Q68FH0	Plakophilin-4 OS=Mus musculus OX=10090 GN=Pkp4 PE=1 SV=1	Pkp4 Armrp	cell-cell adhesion [GO:0098609]; cell-cell junction assembly [GO:0007043]; positive regulation of cytokinesis [GO:0032467]; positive regulation of GTPase activity [GO:0043547]	adherens junction [GO:0005912]; cell junction [GO:0030054]; cell-cell contact zone [GO:0044291]; cell-cell junction [GO:0005911]; cytoplasm [GO:0005737]; cytoplasmic side of plasma membrane [GO:0009898]; cytoskeleton [GO:0005856]; desmosome [GO:0030057]; midbody [GO:0030496]; mitotic spindle [GO:0072686]; nucleus [GO:0005634]; perinuclear region of cytoplasm [GO:0048471]; plasma membrane [GO:0005…	47	48	46	312	0	12.0558	12.1032	12.1791	12.1027	11.1872	11.1456	11.1395	11.0427	0.107084	0.108508	0.115319	0.108092	0.116575	0.13301	0.109764	0.128505
P24369	Peptidyl-prolyl cis-trans isomerase B OS=Mus musculus OX=10090 GN=Ppib PE=1 SV=2	Ppib	bone development [GO:0060348]; chaperone-mediated protein folding [GO:0061077]; neutrophil chemotaxis [GO:0030593]; positive regulation by host of viral genome replication [GO:0044829]; positive regulation by host of viral process [GO:0044794]; positive regulation of multicellular organism growth [GO:0040018]; protein folding [GO:0006457]; protein peptidyl-prolyl isomerization [GO:0000413]; prote…	cytoplasm [GO:0005737]; endoplasmic reticulum [GO:0005783]; endoplasmic reticulum chaperone complex [GO:0034663]; endoplasmic reticulum lumen [GO:0005788]; intracellular membrane-bounded organelle [GO:0043231]; melanosome [GO:0042470]; nucleoplasm [GO:0005654]; perinuclear region of cytoplasm [GO:0048471]; protein-containing complex [GO:0032991]; smooth endoplasmic reticulum [GO:0005790]	56	13	13	55	0	12.1059	12.0592	12.0442	12.2109	11.185	11.1961	11.0479	11.1586	0.114347	0.1138	0.112456	0.118668	0.144483	0.146035	0.139092	0.141884
E9QLK9	Synaptosomal-associated protein 91 OS=Mus musculus OX=10090 GN=Snap91 PE=1 SV=2	Snap91	clathrin coat assembly [GO:0048268]; clathrin-dependent endocytosis [GO:0072583]; regulation of clathrin-dependent endocytosis [GO:2000369]	clathrin-coated vesicle [GO:0030136]; membrane [GO:0016020]	26	21	18	61	0	10.1791	10.2912	10.211	10.2434	11.1801	11.2145	11.1539	11.1607	0.116413	0.107118	0.109878	0.108851	0.106074	0.0990672	0.110634	0.108095
P16054	Protein kinase C epsilon type OS=Mus musculus OX=10090 GN=Prkce PE=1 SV=1	Prkce Pkce Pkcea	cell cycle [GO:0007049]; cell division [GO:0051301]; cell-substrate adhesion [GO:0031589]; cellular response to ethanol [GO:0071361]; cellular response to hypoxia [GO:0071456]; cellular response to platelet-derived growth factor stimulus [GO:0036120]; cellular response to prostaglandin E stimulus [GO:0071380]; chemosensory behavior [GO:0007635]; establishment of localization in cell [GO:0051649];…	cell periphery [GO:0071944]; cytoplasm [GO:0005737]; cytosol [GO:0005829]; endoplasmic reticulum [GO:0005783]; glutamatergic synapse [GO:0098978]; Golgi membrane [GO:0000139]; intermediate filament cytoskeleton [GO:0045111]; intracellular membrane-bounded organelle [GO:0043231]; membrane [GO:0016020]; mitochondrion [GO:0005739]; neuromuscular junction [GO:0031594]; nucleus [GO:0005634]; perinucle…	31	20	18	41	0	10.61	10.6993	10.6709	10.7199	11.1786	11.2732	11.1966	11.305	0.1257	0.110021	0.12139	0.109236	0.104293	0.108051	0.127963	0.126166
Q80Z24	Neuronal growth regulator 1 OS=Mus musculus OX=10090 GN=Negr1 PE=1 SV=1	Negr1 Kiaa3001 Ntra	brain development [GO:0007420]; cell-cell adhesion [GO:0098609]; feeding behavior [GO:0007631]; locomotory behavior [GO:0007626]; neuron projection development [GO:0031175]; positive regulation of neuron projection development [GO:0010976]; regulation of synapse assembly [GO:0051963]	dendrite [GO:0030425]; neuronal cell body [GO:0043025]; plasma membrane [GO:0005886]	33	14	14	49	0	12.5006	12.4844	12.5763	12.3589	11.1778	11.1647	11.2633	11.1055	0.0998907	0.0984409	0.0981033	0.0927969	0.104176	0.105526	0.111522	0.113517
P84086	Complexin-2 OS=Mus musculus OX=10090 GN=Cplx2 PE=1 SV=1	Cplx2	cell differentiation [GO:0030154]; mast cell degranulation [GO:0043303]; nervous system development [GO:0007399]; positive regulation of synaptic plasticity [GO:0031915]; regulation of neurotransmitter secretion [GO:0046928]; regulation of synaptic vesicle fusion to presynaptic active zone membrane [GO:0031630]; synaptic vesicle exocytosis [GO:0016079]	calyx of Held [GO:0044305]; cytosol [GO:0005829]; dendrite [GO:0030425]; glutamatergic synapse [GO:0098978]; neuronal cell body [GO:0043025]; nucleus [GO:0005634]; perikaryon [GO:0043204]; postsynapse [GO:0098794]; presynapse [GO:0098793]; SNARE complex [GO:0031201]; synapse [GO:0045202]; synaptobrevin 2-SNAP-25-syntaxin-1a-complexin II complex [GO:0070033]; terminal bouton [GO:0043195]	54	7	5	47	0	9.72042	9.81789	9.62715	9.7564	11.1762	11.2794	11.149	11.3931	0.158224	0.1478	0.159523	0.138938	0.0842571	0.0851373	0.0864164	0.0833349
P63168	Dynein light chain 1, cytoplasmic OS=Mus musculus OX=10090 GN=Dynll1 PE=1 SV=1	Dynll1 Dlc1 Dncl1 Dnclc1	apoptotic process [GO:0006915]; intraciliary retrograde transport [GO:0035721]; mitocytosis [GO:0160040]; motile cilium assembly [GO:0044458]; negative regulation of nitric oxide biosynthetic process [GO:0045019]; negative regulation of phosphorylation [GO:0042326]; positive regulation of insulin secretion involved in cellular response to glucose stimulus [GO:0035774]; positive regulation of non-…	axon cytoplasm [GO:1904115]; centrosome [GO:0005813]; cilium [GO:0005929]; COP9 signalosome [GO:0008180]; cytoplasm [GO:0005737]; cytoplasmic dynein complex [GO:0005868]; cytoskeleton [GO:0005856]; cytosol [GO:0005829]; dynein complex [GO:0030286]; kinetochore [GO:0000776]; membrane [GO:0016020]; microtubule [GO:0005874]; mitochondrion [GO:0005739]; mitotic spindle [GO:0072686]; nucleus [GO:00056…	79	7	2	101	0	12.3053	12.0862	12.1449	12.2589	11.1653	11.2188	11.1832	11.2483	0.0994859	0.107113	0.110595	0.110151	0.102965	0.106205	0.117601	0.116717
P59764	Dedicator of cytokinesis protein 4 OS=Mus musculus OX=10090 GN=Dock4 PE=1 SV=1	Dock4 Kiaa0716	cell chemotaxis [GO:0060326]; negative regulation of vascular associated smooth muscle contraction [GO:1904694]; positive regulation of vascular associated smooth muscle cell migration [GO:1904754]; small GTPase mediated signal transduction [GO:0007264]	cytoplasm [GO:0005737]; cytosol [GO:0005829]; Golgi apparatus [GO:0005794]; membrane [GO:0016020]; nucleolus [GO:0005730]; plasma membrane [GO:0005886]; stereocilium [GO:0032420]; stereocilium bundle [GO:0032421]	20	32	30	60	0	12.0009	12.1004	12.0536	12.0061	11.1632	11.0819	11.1875	11.0857	0.117954	0.112245	0.114331	0.118121	0.115557	0.117948	0.110258	0.12325
Q8CBW3	Abl interactor 1 OS=Mus musculus OX=10090 GN=Abi1 PE=1 SV=3	Abi1 Ssh3bp1	dendrite morphogenesis [GO:0048813]; lamellipodium morphogenesis [GO:0072673]; megakaryocyte development [GO:0035855]; positive regulation of protein tyrosine kinase activity [GO:0061098]; postsynapse to nucleus signaling pathway [GO:0099527]; somitogenesis [GO:0001756]	cell leading edge [GO:0031252]; cytoskeleton [GO:0005856]; filopodium tip [GO:0032433]; glutamatergic synapse [GO:0098978]; growth cone [GO:0030426]; lamellipodium [GO:0030027]; neuron projection [GO:0043005]; nucleus [GO:0005634]; postsynaptic density [GO:0014069]; SCAR complex [GO:0031209]	38	14	11	62	0	11.6046	11.6651	11.6387	11.6371	11.1629	11.1818	11.1852	11.1851	0.109352	0.111231	0.099462	0.101416	0.112819	0.116858	0.129032	0.127344
G3XA53	Oligodendrocyte myelin glycoprotein OS=Mus musculus OX=10090 GN=Omg PE=1 SV=1	Omg			28	13	13	82	0	12.4894	12.3343	12.4342	12.4366	11.1482	11.1597	11.2082	11.2121	0.089888	0.0951945	0.0916468	0.0949635	0.128333	0.138474	0.112584	0.125789
A0A5F8MP96	Septin 4 OS=Mus musculus OX=10090 GN=Septin4 PE=1 SV=1	Septin4			25	23	18	124	0	12.0859	12.0588	12.0562	11.9926	11.1442	11.0995	11.1607	11.1737	0.105129	0.1031	0.103386	0.102717	0.123589	0.129984	0.134079	0.12285
Q99JY9	Actin-related protein 3 OS=Mus musculus OX=10090 GN=Actr3 PE=1 SV=3	Actr3 Arp3	Arp2/3 complex-mediated actin nucleation [GO:0034314]; astrocyte differentiation [GO:0048708]; asymmetric cell division [GO:0008356]; cellular response to transforming growth factor beta stimulus [GO:0071560]; cellular response to tumor necrosis factor [GO:0071356]; cellular response to type II interferon [GO:0071346]; cilium assembly [GO:0060271]; establishment or maintenance of cell polarity [G…	actin filament [GO:0005884]; apical ectoplasmic specialization [GO:0061831]; apical tubulobulbar complex [GO:0061828]; Arp2/3 protein complex [GO:0005885]; basal ectoplasmic specialization [GO:0061832]; brush border [GO:0005903]; cell leading edge [GO:0031252]; cell-cell junction [GO:0005911]; concave side of sperm head [GO:0061830]; cytoplasm [GO:0005737]; excitatory synapse [GO:0060076]; glutam…	65	25	21	101	0	11.1959	11.2496	11.2495	11.2553	11.1408	11.1344	11.067	11.0943	0.0897918	0.0817502	0.0860534	0.0912108	0.108644	0.111688	0.0971733	0.105333
Q08331	Calretinin OS=Mus musculus OX=10090 GN=Calb2 PE=1 SV=3	Calb2	regulation of long-term synaptic potentiation [GO:1900271]; regulation of presynaptic cytosolic calcium ion concentration [GO:0099509]	cuticular plate [GO:0032437]; cytoplasm [GO:0005737]; cytosol [GO:0005829]; dendrite [GO:0030425]; gap junction [GO:0005921]; nucleus [GO:0005634]; parallel fiber to Purkinje cell synapse [GO:0098688]; stereocilium [GO:0032420]; synapse [GO:0045202]; terminal bouton [GO:0043195]	56	13	12	46	0	9.27489	9.65451	9.55771	9.47021	11.1382	11.1445	11.0508	10.9408	0.145025	0.132405	0.13878	0.131039	0.113084	0.135889	0.112101	0.108855
Q11011	Puromycin-sensitive aminopeptidase OS=Mus musculus OX=10090 GN=Npepps PE=1 SV=2	Npepps Psa	cellular response to hypoxia [GO:0071456]; peptide catabolic process [GO:0043171]; proteolysis [GO:0006508]	cytoplasm [GO:0005737]; cytosol [GO:0005829]; nucleus [GO:0005634]	35	26	26	46	0	10.4538	10.7587	10.7187	10.5598	11.1354	11.1391	11.0918	10.9687	0.104333	0.105881	0.104994	0.102065	0.10403	0.0966253	0.122672	0.108605
Q9R0Q7	Prostaglandin E synthase 3 OS=Mus musculus OX=10090 GN=Ptges3 PE=1 SV=1	Ptges3 Sid3177 Tebp	chaperone cofactor-dependent protein refolding [GO:0051085]; chaperone-mediated protein complex assembly [GO:0051131]; fibroblast proliferation [GO:0048144]; glucocorticoid receptor signaling pathway [GO:0042921]; glycogen biosynthetic process [GO:0005978]; lung saccule development [GO:0060430]; negative regulation of cell death [GO:0060548]; positive regulation of gene expression [GO:0010628]; p…	actin filament [GO:0005884]; cytosol [GO:0005829]; intracellular membrane-bounded organelle [GO:0043231]; neuron projection [GO:0043005]; neuronal cell body [GO:0043025]; nucleus [GO:0005634]; perinuclear region of cytoplasm [GO:0048471]; protein folding chaperone complex [GO:0101031]; protein-containing complex [GO:0032991]; telomerase holoenzyme complex [GO:0005697]	39	7	7	18	0	9.68888	9.88445	9.74285	9.75877	11.135	11.1796	11.3039	11.3815	0.127985	0.113025	0.110912	0.109913	0.0909294	0.0871371	0.104333	0.103325
Q6ZWV3	60S ribosomal protein L10 OS=Mus musculus OX=10090 GN=Rpl10 PE=1 SV=3	Rpl10 Qm	embryonic brain development [GO:1990403]; liver regeneration [GO:0097421]; negative regulation of apoptotic process [GO:0043066]; negative regulation of transcription by RNA polymerase II [GO:0000122]; regulation of translation [GO:0006417]; ribosomal large subunit assembly [GO:0000027]; translation [GO:0006412]; translation at postsynapse [GO:0140242]; translation at presynapse [GO:0140236]	cytoplasm [GO:0005737]; cytosol [GO:0005829]; cytosolic large ribosomal subunit [GO:0022625]; cytosolic ribosome [GO:0022626]; endoplasmic reticulum [GO:0005783]; nucleus [GO:0005634]; postsynapse [GO:0098794]; presynapse [GO:0098793]; protein-containing complex [GO:0032991]; ribosome [GO:0005840]; smooth endoplasmic reticulum [GO:0005790]; synapse [GO:0045202]	48	11	11	55	0	11.8934	11.476	11.4593	11.4232	11.1273	11.1387	11.1192	11.065	0.139525	0.144829	0.141347	0.147172	0.168082	0.174881	0.164899	0.150992
P60843	Eukaryotic initiation factor 4A-I OS=Mus musculus OX=10090 GN=Eif4a1 PE=1 SV=1	Eif4a1 Ddx2a Eif4a	cytoplasmic translational initiation [GO:0002183]; translational initiation [GO:0006413]	cytoplasm [GO:0005737]; eukaryotic translation initiation factor 4F complex [GO:0016281]	48	17	8	51	0	9.91594	10.194	10.1902	10.2495	11.1243	11.137	11.0024	11.0609	0.133304	0.143822	0.13762	0.132027	0.117957	0.131729	0.132315	0.129113
Q63844	Mitogen-activated protein kinase 3 OS=Mus musculus OX=10090 GN=Mapk3 PE=1 SV=5	Mapk3 Erk1 Prkm3	aging [GO:0007568]; animal organ morphogenesis [GO:0009887]; apoptotic process [GO:0006915]; Bergmann glial cell differentiation [GO:0060020]; BMP signaling pathway [GO:0030509]; cardiac neural crest cell development involved in heart development [GO:0061308]; cartilage development [GO:0051216]; caveolin-mediated endocytosis [GO:0072584]; cell cycle [GO:0007049]; cellular response to amino acid s…	caveola [GO:0005901]; cytoplasm [GO:0005737]; cytoskeleton [GO:0005856]; cytosol [GO:0005829]; early endosome [GO:0005769]; focal adhesion [GO:0005925]; glutamatergic synapse [GO:0098978]; Golgi apparatus [GO:0005794]; late endosome [GO:0005770]; mitochondrion [GO:0005739]; nuclear envelope [GO:0005635]; nucleoplasm [GO:0005654]; nucleus [GO:0005634]; plasma membrane [GO:0005886]; protein-contain…	36	12	1	37	0	10.4008	10.4628	10.4554	10.4242	11.1199	11.1125	10.8969	10.9274	0.125174	0.1125	0.108421	0.108917	0.108187	0.106338	0.100102	0.104943
Q8BHN3	Neutral alpha-glucosidase AB OS=Mus musculus OX=10090 GN=Ganab PE=1 SV=1	Ganab G2an Kiaa0088	carbohydrate metabolic process [GO:0005975]; N-glycan processing [GO:0006491]	endoplasmic reticulum [GO:0005783]; glucosidase II complex [GO:0017177]; Golgi apparatus [GO:0005794]; intracellular membrane-bounded organelle [GO:0043231]; melanosome [GO:0042470]	14	10	10	20	0	9.92174	10.1255	10.1492	10.1652	11.1192	11.2446	11.1349	11.1494	0.116182	0.103592	0.0976465	0.10685	0.0928348	0.110198	0.105452	0.0992977
Q78PY7	Staphylococcal nuclease domain-containing protein 1 OS=Mus musculus OX=10090 GN=Snd1 PE=1 SV=1	Snd1	miRNA catabolic process [GO:0010587]; mRNA catabolic process [GO:0006402]; regulation of cell cycle process [GO:0010564]; RNA-mediated gene silencing [GO:0031047]	cytoplasm [GO:0005737]; cytosol [GO:0005829]; dense body [GO:0097433]; melanosome [GO:0042470]; mitochondrion [GO:0005739]; nucleus [GO:0005634]; RISC complex [GO:0016442]	40	24	24	55	0	11.6972	11.775	11.7184	11.6773	11.117	11.0641	11.1437	11.0171	0.11489	0.112997	0.109778	0.123126	0.115189	0.117042	0.126609	0.130605
Q921M7	CYFIP-related Rac1 interactor B OS=Mus musculus OX=10090 GN=Cyrib PE=1 SV=1	Cyrib Cyri Fam49b	cellular response to molecule of bacterial origin [GO:0071219]; negative regulation of actin filament polymerization [GO:0030837]; negative regulation of small GTPase mediated signal transduction [GO:0051058]; positive regulation of memory T cell activation [GO:2000568]; positive regulation of T cell activation [GO:0050870]; positive regulation of T cell mediated cytotoxicity [GO:0001916]; positi…	cilium [GO:0005929]; membrane [GO:0016020]; mitochondrion [GO:0005739]	50	13	12	36	0	10.2838	10.5091	10.3956	10.3854	11.1138	11.0869	11.1554	11.1353	0.0892016	0.114118	0.113615	0.114955	0.0897137	0.0863187	0.0996962	0.10145
P97450	ATP synthase-coupling factor 6, mitochondrial OS=Mus musculus OX=10090 GN=Atp5pf PE=1 SV=1	Atp5pf Atp5j	ATP metabolic process [GO:0046034]; negative regulation of arachidonic acid secretion [GO:1900139]; negative regulation of prostaglandin secretion [GO:0032307]; positive regulation of blood pressure [GO:0045777]; positive regulation of heart rate [GO:0010460]; proton motive force-driven mitochondrial ATP synthesis [GO:0042776]	cell surface [GO:0009986]; extracellular space [GO:0005615]; mitochondrial inner membrane [GO:0005743]; mitochondrial proton-transporting ATP synthase complex [GO:0005753]; mitochondrial proton-transporting ATP synthase complex, coupling factor F(o) [GO:0000276]; mitochondrion [GO:0005739]	51	7	7	33	0	12.2631	12.0043	11.9417	11.612	11.1136	11.2274	11.1131	11.1781	0.0910677	0.0861433	0.0863163	0.095147	0.0933852	0.092901	0.090457	0.0969281
Q9Z1P6	NADH dehydrogenase [ubiquinone] 1 alpha subcomplex subunit 7 OS=Mus musculus OX=10090 GN=Ndufa7 PE=1 SV=3	Ndufa7	aerobic respiration [GO:0009060]; mitochondrial electron transport, NADH to ubiquinone [GO:0006120]; mitochondrial translation [GO:0032543]; proton motive force-driven mitochondrial ATP synthesis [GO:0042776]	mitochondrial respiratory chain complex I [GO:0005747]; mitochondrial ribosome [GO:0005761]; mitochondrion [GO:0005739]	81	14	14	74	0	12.6754	12.5287	12.5857	12.5773	11.1058	11.1883	11.1072	11.1891	0.0937252	0.10257	0.100026	0.096317	0.114222	0.12703	0.120727	0.124247
Q99JI6	Ras-related protein Rap-1b OS=Mus musculus OX=10090 GN=Rap1b PE=1 SV=2	Rap1b	calcium-ion regulated exocytosis [GO:0017156]; cell population proliferation [GO:0008283]; cellular response to cAMP [GO:0071320]; cellular response to organic cyclic compound [GO:0071407]; cellular response to xenobiotic stimulus [GO:0071466]; establishment of endothelial barrier [GO:0061028]; establishment of localization in cell [GO:0051649]; modification of postsynaptic structure [GO:0099010]…	cell-cell junction [GO:0005911]; cytosol [GO:0005829]; glutamatergic synapse [GO:0098978]; lipid droplet [GO:0005811]; plasma membrane [GO:0005886]	88	17	6	131	0	12.3147	12.3092	12.3042	12.2743	11.1041	11.0543	11.1471	11.1753	0.110752	0.112328	0.110212	0.115378	0.125449	0.124654	0.125165	0.117058
A0A571BET0	Voltage-dependent P/Q-type calcium channel subunit alpha OS=Mus musculus OX=10090 GN=Cacna1a PE=1 SV=1	Cacna1a	cell death [GO:0008219]; cellular response to amyloid-beta [GO:1904646]; modulation of chemical synaptic transmission [GO:0050804]; positive regulation of cytosolic calcium ion concentration [GO:0007204]; regulation of monoatomic ion transmembrane transport [GO:0034765]; system process [GO:0003008]	cell projection [GO:0042995]; cytoplasm [GO:0005737]; nucleus [GO:0005634]; voltage-gated calcium channel complex [GO:0005891]	22	42	3	388	0	12.2585	12.1778	12.219	12.2723	11.1036	11.0399	11.2969	11.1166	0.113107	0.0972548	0.112589	0.110322	0.130497	0.12372	0.13903	0.128415
Q71M36-2	Isoform 2 of Chondroitin sulfate proteoglycan 5 OS=Mus musculus OX=10090 GN=Cspg5	Cspg5 Caleb Ngc	axon regeneration [GO:0031103]; cell projection morphogenesis [GO:0048858]; cytoskeleton organization [GO:0007010]; glial cell projection elongation [GO:0106091]; modulation of chemical synaptic transmission [GO:0050804]; positive regulation of substrate adhesion-dependent cell spreading [GO:1900026]; regulation of synaptic vesicle exocytosis [GO:2000300]	cell surface [GO:0009986]; endoplasmic reticulum membrane [GO:0005789]; GABA-ergic synapse [GO:0098982]; glutamatergic synapse [GO:0098978]; Golgi apparatus [GO:0005794]; Golgi membrane [GO:0000139]; Golgi-associated vesicle membrane [GO:0030660]; postsynaptic membrane [GO:0045211]; synapse [GO:0045202]	22	7	1	96	0	11.1957	11.1536	10.9519	11.1013	11.0987	11.071	11.0349	10.9467	0.117036	0.118166	0.133853	0.122259	0.132183	0.118654	0.131059	0.13777
A0A3Q4EBK4	Bridging integrator 1 OS=Mus musculus OX=10090 GN=Bin1 PE=1 SV=1	Bin1	regulation of endocytosis [GO:0030100]	cytoplasm [GO:0005737]; intracellular organelle [GO:0043229]	43	12	11	89	0	10.7064	10.7388	10.5951	10.4965	11.0942	11.097	11.2233	11.2596	0.0956231	0.0987296	0.0990326	0.0934576	0.09363	0.0964291	0.0999923	0.105374
P27546	Microtubule-associated protein 4 OS=Mus musculus OX=10090 GN=Map4 PE=1 SV=3	Map4 Mtap4	cell division [GO:0051301]; establishment of spindle orientation [GO:0051294]; microtubule cytoskeleton organization [GO:0000226]; microtubule sliding [GO:0051012]; mitotic spindle organization [GO:0007052]; negative regulation of non-motile cilium assembly [GO:1902856]; neuron projection development [GO:0031175]	axon [GO:0030424]; axoneme [GO:0005930]; microtubule [GO:0005874]; microtubule organizing center [GO:0005815]; mitotic spindle [GO:0072686]; neuron projection [GO:0043005]; postsynaptic density [GO:0014069]	24	22	7	233	0	11.4257	11.3407	11.2644	11.5092	11.0929	11.1163	11.1478	11.2057	0.0906206	0.0818885	0.0881973	0.0952816	0.0845968	0.0869628	0.0952541	0.0990738
E9Q9H0	Discs large MAGUK scaffold protein 1 OS=Mus musculus OX=10090 GN=Dlg1 PE=1 SV=1	Dlg1		glutamatergic synapse [GO:0098978]; plasma membrane [GO:0005886]	30	25	14	81	0	11.9862	11.8808	11.9147	11.947	11.0852	11.1463	11.224	11.2937	0.104233	0.103135	0.103208	0.0972844	0.131528	0.115558	0.118861	0.127818
Q5SYD0	Unconventional myosin-Id OS=Mus musculus OX=10090 GN=Myo1d PE=1 SV=1	Myo1d	actin filament organization [GO:0007015]; cellular localization [GO:0051641]; early endosome to recycling endosome transport [GO:0061502]; protein transport [GO:0015031]; vesicle transport along actin filament [GO:0030050]	actin cytoskeleton [GO:0015629]; apical dendrite [GO:0097440]; axolemma [GO:0030673]; axon [GO:0030424]; basolateral plasma membrane [GO:0016323]; brush border [GO:0005903]; cell cortex [GO:0005938]; cytoplasm [GO:0005737]; cytoplasmic vesicle [GO:0031410]; cytosol [GO:0005829]; early endosome [GO:0005769]; endosome [GO:0005768]; myelin sheath [GO:0043209]; myosin complex [GO:0016459]; neuron pro…	40	38	38	77	0	11.9456	12.1553	12.154	12.1531	11.0852	11.0652	11.1446	11.1103	0.094319	0.0898489	0.0994948	0.104732	0.124014	0.127853	0.128704	0.141635
Q921I1	Serotransferrin OS=Mus musculus OX=10090 GN=Tf PE=1 SV=1	Tf Trf	actin filament organization [GO:0007015]; antibacterial humoral response [GO:0019731]; cellular response to iron ion [GO:0071281]; ERK1 and ERK2 cascade [GO:0070371]; intracellular iron ion homeostasis [GO:0006879]; iron ion transmembrane transport [GO:0034755]; iron ion transport [GO:0006826]; osteoclast differentiation [GO:0030316]; positive regulation of bone resorption [GO:0045780]; positive …	apical plasma membrane [GO:0016324]; basal part of cell [GO:0045178]; basal plasma membrane [GO:0009925]; basement membrane [GO:0005604]; cell surface [GO:0009986]; cell tip [GO:0051286]; clathrin-coated pit [GO:0005905]; cytoplasmic vesicle [GO:0031410]; dendrite [GO:0030425]; dense body [GO:0097433]; early endosome [GO:0005769]; endocytic vesicle [GO:0030139]; endosome [GO:0005768]; extracellul…	31	18	18	36	0	10.0162	10.2888	10.1715	10.1864	11.0782	11.1247	11.5153	11.566	0.142593	0.1385	0.143814	0.130876	0.106161	0.104959	0.117417	0.124754
Q99P72	Reticulon-4 OS=Mus musculus OX=10090 GN=Rtn4 PE=1 SV=2	Rtn4 Kiaa0886 Nogo	axonal fasciculation [GO:0007413]; blastocyst formation [GO:0001825]; brain development [GO:0007420]; cardiac epithelial to mesenchymal transition [GO:0060317]; cell adhesion involved in sprouting angiogenesis [GO:0120078]; cell migration involved in vasculogenesis [GO:0035441]; cellular response to hypoxia [GO:0071456]; central nervous system vasculogenesis [GO:0022009]; cerebral cortex radial g…	anchoring junction [GO:0070161]; cell junction [GO:0030054]; cell projection [GO:0042995]; cytoplasm [GO:0005737]; endoplasmic reticulum [GO:0005783]; endoplasmic reticulum membrane [GO:0005789]; endoplasmic reticulum tubular network [GO:0071782]; endoplasmic reticulum tubular network membrane [GO:0098826]; glutamatergic synapse [GO:0098978]; myelin sheath [GO:0043209]; neuron projection [GO:0043…	40	27	23	54	0	10.9675	10.9945	10.929	10.9086	11.077	11.0695	11.1445	11.1148	0.16669	0.159602	0.157382	0.155904	0.138463	0.136063	0.145719	0.138817
Q6ZWN5	40S ribosomal protein S9 OS=Mus musculus OX=10090 GN=Rps9 PE=1 SV=3	Rps9	cytoplasmic translation [GO:0002181]; positive regulation of cell population proliferation [GO:0008284]; ribosomal small subunit biogenesis [GO:0042274]; translation [GO:0006412]	cytoplasm [GO:0005737]; cytosol [GO:0005829]; cytosolic ribosome [GO:0022626]; cytosolic small ribosomal subunit [GO:0022627]; nucleolus [GO:0005730]; postsynapse [GO:0098794]; ribonucleoprotein complex [GO:1990904]; ribosome [GO:0005840]; small-subunit processome [GO:0032040]; synapse [GO:0045202]	43	13	13	50	0	11.3202	11.4594	11.3911	11.3243	11.0692	11.0521	10.9599	10.8792	0.133742	0.129244	0.136205	0.13414	0.134573	0.138303	0.132923	0.152393
A0A087WS83	Voltage-dependent R-type calcium channel subunit alpha OS=Mus musculus OX=10090 GN=Cacna1e PE=1 SV=1	Cacna1e	regulation of monoatomic ion transmembrane transport [GO:0034765]; system process [GO:0003008]	voltage-gated calcium channel complex [GO:0005891]	16	34	29	178	0	11.5763	11.6087	11.6577	11.774	11.0692	11.0005	11.1144	10.9771	0.122542	0.113425	0.120502	0.135129	0.116603	0.117	0.139784	0.133259
Q8VCX5	Calcium uptake protein 1, mitochondrial OS=Mus musculus OX=10090 GN=Micu1 PE=1 SV=1	Micu1 Cbara1	calcium import into the mitochondrion [GO:0036444]; calcium ion import [GO:0070509]; mitochondrial calcium ion homeostasis [GO:0051560]; mitochondrial calcium ion transmembrane transport [GO:0006851]; positive regulation of mitochondrial calcium ion concentration [GO:0051561]; protein homooligomerization [GO:0051260]; regulation of cellular hyperosmotic salinity response [GO:1900069]	calcium channel complex [GO:0034704]; mitochondrial inner membrane [GO:0005743]; mitochondrial intermembrane space [GO:0005758]; mitochondrial membrane [GO:0031966]; mitochondrion [GO:0005739]; uniplex complex [GO:1990246]	45	21	21	57	0	12.2034	12.1844	12.2284	12.266	11.0647	11.0926	11.1468	11.1501	0.127429	0.124885	0.124903	0.123259	0.129246	0.117801	0.135995	0.12868
E9QNN1	RNA helicase OS=Mus musculus OX=10090 GN=Dhx9 PE=1 SV=1	Dhx9	alternative mRNA splicing, via spliceosome [GO:0000380]; cellular response to exogenous dsRNA [GO:0071360]; cellular response to tumor necrosis factor [GO:0071356]; CRD-mediated mRNA stabilization [GO:0070934]; DNA-templated transcription termination [GO:0006353]; DNA-templated viral transcription [GO:0039695]; G-quadruplex DNA unwinding [GO:0044806]; global gene silencing by mRNA cleavage [GO:00…	actin cytoskeleton [GO:0015629]; centrosome [GO:0005813]; CRD-mediated mRNA stability complex [GO:0070937]; cytoplasmic ribonucleoprotein granule [GO:0036464]; cytosol [GO:0005829]; nuclear body [GO:0016604]; nuclear stress granule [GO:0097165]; nucleolus [GO:0005730]; perichromatin fibrils [GO:0005726]; polysomal ribosome [GO:0042788]; RISC complex [GO:0016442]; RISC-loading complex [GO:0070578]	15	17	17	33	0	11.3757	11.2741	11.162	11.1846	11.0631	11.1268	11.0834	11.0596	0.126248	0.126954	0.139917	0.146246	0.140488	0.137924	0.144921	0.150127
Q9WV18	Gamma-aminobutyric acid type B receptor subunit 1 OS=Mus musculus OX=10090 GN=Gabbr1 PE=1 SV=1	Gabbr1	adenylate cyclase-inhibiting G protein-coupled receptor signaling pathway [GO:0007193]; gamma-aminobutyric acid signaling pathway [GO:0007214]; negative regulation of adenylate cyclase activity [GO:0007194]; negative regulation of cell population proliferation [GO:0008285]; negative regulation of dopamine secretion [GO:0033602]; negative regulation of epinephrine secretion [GO:0032811]; negative …	axolemma [GO:0030673]; cytoplasm [GO:0005737]; dendritic shaft [GO:0043198]; dendritic spine [GO:0043197]; endoplasmic reticulum membrane [GO:0005789]; extracellular space [GO:0005615]; G protein-coupled GABA receptor complex [GO:1902712]; G protein-coupled receptor dimeric complex [GO:0038037]; G protein-coupled receptor heterodimeric complex [GO:0038039]; GABA receptor complex [GO:1902710]; GAB…	29	22	22	61	0	12.3661	12.2128	12.2277	12.1927	11.0614	10.986	10.9886	10.9395	0.104481	0.107015	0.103756	0.105259	0.126511	0.125628	0.13765	0.133848
Q3UMR5	Calcium uniporter protein, mitochondrial OS=Mus musculus OX=10090 GN=Mcu PE=1 SV=2	Mcu	actin filament reorganization [GO:0090527]; calcium import into the mitochondrion [GO:0036444]; calcium-mediated signaling [GO:0019722]; glucose homeostasis [GO:0042593]; mitochondrial calcium ion homeostasis [GO:0051560]; mitochondrial calcium ion transmembrane transport [GO:0006851]; positive regulation of insulin secretion [GO:0032024]; positive regulation of mitochondrial calcium ion concentr…	calcium channel complex [GO:0034704]; mitochondrial inner membrane [GO:0005743]; mitochondrion [GO:0005739]; uniplex complex [GO:1990246]	42	15	15	75	0	12.4996	12.5134	12.5025	12.5262	11.0614	10.9902	11.3153	11.0748	0.108371	0.117378	0.106859	0.114115	0.0998647	0.10084	0.100553	0.11676
Q9CQD1	Ras-related protein Rab-5A OS=Mus musculus OX=10090 GN=Rab5a PE=1 SV=1	Rab5a nnyRab5a	amyloid-beta clearance by transcytosis [GO:0150093]; early endosome to late endosome transport [GO:0045022]; endocytosis [GO:0006897]; intracellular protein transport [GO:0006886]; modulation by host of viral process [GO:0044788]; phagocytosis [GO:0006909]; positive regulation of exocytosis [GO:0045921]; receptor internalization involved in canonical Wnt signaling pathway [GO:2000286]; regulation…	actin cytoskeleton [GO:0015629]; axon [GO:0030424]; axon terminus [GO:0043679]; cytoplasm [GO:0005737]; cytoplasmic side of early endosome membrane [GO:0098559]; cytosol [GO:0005829]; dendrite [GO:0030425]; early endosome [GO:0005769]; early phagosome [GO:0032009]; endocytic vesicle [GO:0030139]; endomembrane system [GO:0012505]; endosome [GO:0005768]; endosome membrane [GO:0010008]; glutamatergi…	49	9	4	57	0	11.3124	11.3532	11.3214	11.2934	11.0558	11.0522	10.9425	10.896	0.131968	0.128869	0.12809	0.139835	0.140185	0.13679	0.139803	0.126624
E9PUL5	Proline-rich transmembrane protein 2 OS=Mus musculus OX=10090 GN=Prrt2 PE=1 SV=1	Prrt2	negative regulation of short-term synaptic potentiation [GO:1905513]; negative regulation of SNARE complex assembly [GO:0035544]; neuromuscular process controlling posture [GO:0050884]; regulation of calcium-dependent activation of synaptic vesicle fusion [GO:0150037]; synaptic vesicle fusion to presynaptic active zone membrane [GO:0031629]	axon terminus [GO:0043679]; dendritic spine [GO:0043197]; glutamatergic synapse [GO:0098978]; membrane [GO:0016020]; neuron projection [GO:0043005]; plasma membrane [GO:0005886]; postsynaptic density membrane [GO:0098839]; presynapse [GO:0098793]; presynaptic membrane [GO:0042734]; synaptic vesicle [GO:0008021]; synaptic vesicle membrane [GO:0030672]; vesicle [GO:0031982]	43	9	9	173	0	10.177	10.397	10.2173	10.1739	11.0557	11.1994	11.0837	11.0923	0.100239	0.108241	0.108083	0.099223	0.105296	0.0983296	0.11499	0.113577
Q9QVP9	Protein-tyrosine kinase 2-beta OS=Mus musculus OX=10090 GN=Ptk2b PE=1 SV=2	Ptk2b Fak2 Pyk2 Raftk	actin filament organization [GO:0007015]; activation of GTPase activity [GO:0090630]; activation of Janus kinase activity [GO:0042976]; adaptive immune response [GO:0002250]; angiogenesis [GO:0001525]; blood vessel endothelial cell migration [GO:0043534]; bone resorption [GO:0045453]; cell adhesion [GO:0007155]; cell surface receptor signaling pathway [GO:0007166]; cellular defense response [GO:0…	apical dendrite [GO:0097440]; axon [GO:0030424]; cell body [GO:0044297]; cell cortex [GO:0005938]; cell projection [GO:0042995]; cytoskeleton [GO:0005856]; dendrite [GO:0030425]; dendritic spine [GO:0043197]; focal adhesion [GO:0005925]; glutamatergic synapse [GO:0098978]; growth cone [GO:0030426]; lamellipodium [GO:0030027]; membrane raft [GO:0045121]; neuronal cell body [GO:0043025]; NMDA selec…	33	25	24	38	0	10.5523	10.805	10.7873	10.7452	11.0547	11.1387	11.1778	11.1429	0.0946604	0.0946988	0.0930989	0.0942667	0.0837692	0.0831455	0.0987493	0.0935392
S4R1P5	Dystonin OS=Mus musculus OX=10090 GN=Dst PE=1 SV=1	Dst	intermediate filament cytoskeleton organization [GO:0045104]	cell projection [GO:0042995]; cytoplasm [GO:0005737]; membrane [GO:0016020]; microtubule [GO:0005874]	7	42	29	74	0	11.4565	11.6856	11.7006	11.5902	11.047	10.9967	11.1157	11.0531	0.071948	0.0754534	0.0784218	0.0734589	0.0806453	0.079522	0.0859279	0.0898699
Q80Z38	SH3 and multiple ankyrin repeat domains protein 2 OS=Mus musculus OX=10090 GN=Shank2 PE=1 SV=2	Shank2 Cortbp1 Kiaa1022	adult behavior [GO:0030534]; adult locomotory behavior [GO:0008344]; associative learning [GO:0008306]; exploration behavior [GO:0035640]; learning [GO:0007612]; long-term synaptic depression [GO:0060292]; long-term synaptic potentiation [GO:0060291]; memory [GO:0007613]; negative regulation of hippo signaling [GO:0035331]; positive regulation of cell population proliferation [GO:0008284]; positi…	apical plasma membrane [GO:0016324]; asymmetric synapse [GO:0032279]; brush border membrane [GO:0031526]; ciliary membrane [GO:0060170]; dendritic spine [GO:0043197]; glutamatergic synapse [GO:0098978]; growth cone [GO:0030426]; hippocampal mossy fiber to CA3 synapse [GO:0098686]; neurofilament [GO:0005883]; neuron projection [GO:0043005]; neuronal cell body [GO:0043025]; photoreceptor inner segm…	31	31	2	219	0	12.8987	12.7714	12.7747	12.7677	11.0464	10.8321	11.0545	10.8189	0.11621	0.112882	0.111608	0.112992	0.103895	0.0902745	0.101591	0.101747
A2AGT5	Cytoskeleton-associated protein 5 OS=Mus musculus OX=10090 GN=Ckap5 PE=1 SV=1	Ckap5	cell division [GO:0051301]; central nervous system myelin formation [GO:0032289]; centrosome cycle [GO:0007098]; centrosome duplication [GO:0051298]; cytoplasmic translation [GO:0002181]; dendritic spine maintenance [GO:0097062]; establishment or maintenance of microtubule cytoskeleton polarity [GO:0030951]; excitatory postsynaptic potential [GO:0060079]; habituation [GO:0046959]; locomotory beha…	centrosome [GO:0005813]; cytoplasm [GO:0005737]; dendrite [GO:0030425]; kinetochore [GO:0000776]; microtubule plus-end [GO:0035371]; neuronal ribonucleoprotein granule [GO:0071598]; nucleolus [GO:0005730]; perikaryon [GO:0043204]; plasma membrane [GO:0005886]; postsynapse [GO:0098794]; protein-containing complex [GO:0032991]; spindle pole [GO:0000922]	20	33	33	50	0	11.3885	11.4693	11.3678	11.3239	11.0437	11.0176	11.1681	11.0726	0.108929	0.102073	0.119432	0.103541	0.101678	0.101628	0.11843	0.116554
[truncated: 3,400 more rows]

## Sheet: #3_PSD_Proteome_Quantification
			PSD_Relative Percentages				PSD_Log2 Ratio			PSD_adjust p-value			Hippocampus_Relative Percentages				Hippocampus_Log2 Ratio			Hippocampus_adjust p-value			Intensities (Log2)								Coefficient of Variation (%)								SynGO		UniProtKB/Swiss-Prot
[truncated: 2,919 more rows]

[truncated: 2 more sheets: #4_PSD_Phosphopeptides, #5_PSD_Phosphosites]
