# Supplementary material for: Experience-Induced Remodeling of the Hippocampal Post-synaptic Proteome and Phosphoproteome
Source: Mol Cell Proteomics. 2023 Oct 6;22(11):100661. doi: 10.1016/j.mcpro.2023.100661 (PMC10652125; doi:10.1016/j.mcpro.2023.100661)
Supplement: Table S2 [file mmc2.xlsx]

## Sheet: #1_Table S2.
Experience-induced remodeling of the hippocampal post-synaptic proteome and phosphoproteome
Seok Heo1,2*, Taewook Kang3*, Alexei M. Bygrave1,2,
Martin R. Larsen3**, and Richard L. Huganir1,2**
1Solomon H. Snyder Department of Neuroscience, Johns Hopkins University School of Medicine, Baltimore, Maryland 21205, USA
2Kavli Neuroscience Discovery Institute, Johns Hopkins University, Baltimore, MD 21205, USA
3Department of Biochemistry and Molecular Biology, University of Southern Denmark, Odense, Denmark
*These authors contributed equally
**Corresponding authors
Table S2. List of regulated proteins and phosphopeptides (including site-specific phosphorylation) from mouse hippocampal PSD fractions.

## Sheet: #2_PROT_Shock-induced
			PSD_Relative Percentages				PSD_Log2 Ratio			PSD_adjust p-value			Hippocampus_Relative Percentages				Hippocampus_Log2 Ratio			Hippocampus_adjust p-value			Intensities (Log2)								Coefficient of Variation (%)								SynGO		UniProtKB/Swiss-Prot
Accession no.	Protein Description	Gene Names	Naïve	Walk	Shock	IA	Naïve/ Walk	Shock/ Walk	IA/ Walk	Naïve/ Walk	Shock/ Walk	IA/ Walk	Naïve	Walk	Shock	IA	Naïve/ Walk	Shock/ Walk	IA/ Walk	Naïve/ Walk	Shock/ Walk	IA/ Walk	Total_Naïve	Total_Walk	Total_Shock	Total_IA	PSD_Naïve	PSD_Walk	PSD_Shock	PSD_IA	CV%_Total Naïve	CV%_Total Walk	CV%_Total Shock	CV%_Total IA	CV%_PSD Naïve	CV%_PSD Walk	CV%_PSD Shock	CV%_PSD IA	GO Biological Process	GO Cellular Components	GO Biological Process	GO Cellular Components	Sequence Coverage (%)	#Peptides	# Unique Peptides	#PSMs	Exp. q-value
Q91WM1	Spermatid perinuclear RNA-binding protein OS=Mus musculus OX=10090 GN=Strbp PE=1 SV=1	Strbp Spnr	1	0.880284	0.366942	0.729167	0.183959	-1.26242	-0.271719	0.214873	0.0027416	0.228239	1	0.890002	0.966921	0.825158	0.168119	0.119589	-0.109138	0.141535	0.234407	0.778615	3.87348	3.70537	3.82495	3.59623	3.91458	3.73062	2.46821	3.4589	0	0	0	0	0	0	0	0			mechanosensory behavior [GO:0007638]; spermatid development [GO:0007286]	cytoplasm [GO:0005737]; manchette [GO:0002177]; microtubule cytoskeleton [GO:0015630]; nucleus [GO:0005634]	7	2	2	2	0.001
F6W8I0	YjeF N-terminal domain-containing protein 3 OS=Mus musculus OX=10090 GN=Yjefn3 PE=1 SV=2	Yjefn3 Aibp2	1	0.41007	0.8953	0.383715	1.28606	1.1265	-0.0958368	0.00479781	0.00514051	0.680603	0.478208	1	0.767617	0.783106	-1.06429	-0.381542	-0.35272	0.00959561	0.0452365	0.145648	2.60455	3.66884	3.2873	3.31612	3.68326	2.3972	3.5237	2.30136	0.0272636	0.0438733	0.141566	0.00776967	0.242621	0.199594	0.00772594	0.0241229			hematopoietic stem cell proliferation [GO:0071425]; lipid transport [GO:0006869]; membrane raft distribution [GO:0031580]; negative regulation of angiogenesis [GO:0016525]; regulation of cholesterol efflux [GO:0010874]; regulation of Notch signaling pathway [GO:0008593]; sprouting angiogenesis [GO:0002040]		14	2	2	4	0
Q9D273	Corrinoid adenosyltransferase MMAB OS=Mus musculus OX=10090 GN=Mmab PE=1 SV=1	Mmab	0.94273	0.800231	0.41206	1	0.236427	-0.957563	0.321511	0.126114	0.00651131	0.120973	1	0.352729	0.753524	0.68204	1.50337	1.09509	0.951298	0.0027416	0.0020562	0.00651131	3.34624	1.84287	2.93796	2.79417	2.74466	2.50823	1.55067	2.82974	0	0	0	0	0	0	0	0			cobalamin metabolic process [GO:0009235]	mitochondrion [GO:0005739]	13	2	2	3	0
Q6ZWR6-5	Isoform 5 of Nesprin-1 OS=Mus musculus OX=10090 GN=Syne1	Syne1	0.709088	0.505417	1	0.587033	0.48849	0.984453	0.215967	0.027416	0.00788211	0.226525	0.733775	1	0.949156	0.827416	-0.446591	-0.0752822	-0.273316	0.138451	0.656271	0.244003	5.38806	5.83465	5.75937	5.56133	4.60816	4.11967	5.10412	4.33563	0.0879528	0.0447096	0.051766	0.0375152	0.0616247	0.190037	0.0178552	0.0459261	regulation of postsynaptic neurotransmitter receptor endocytosis (GO:0099149)	postsynaptic endocytic zone (GO:0098843)	centrosome localization [GO:0051642]; Golgi organization [GO:0007030]; muscle cell differentiation [GO:0042692]; nuclear matrix anchoring at nuclear membrane [GO:0090292]; nuclear migration [GO:0007097]; regulation of cilium assembly [GO:1902017]; spermatogenesis [GO:0007283]	cytoplasm [GO:0005737]; cytoskeleton [GO:0005856]; Golgi apparatus [GO:0005794]; meiotic nuclear membrane microtubule tethering complex [GO:0034993]; membrane [GO:0016020]; nuclear envelope [GO:0005635]; nuclear membrane [GO:0031965]; nuclear outer membrane [GO:0005640]; nucleolus [GO:0005730]; nucleoplasm [GO:0005654]; P-body [GO:0000932]; postsynaptic membrane [GO:0045211]; sarcomere [GO:003001…	24	27	1	57	0
Q3UHH1	Zinc finger SWIM domain-containing protein 8 OS=Mus musculus OX=10090 GN=Zswim8 PE=1 SV=1	Zswim8 Kiaa0913	0.727386	0.511893	1	0.69323	0.506879	0.966086	0.437491	0.0243317	0.00856751	0.0599726	0.725907	0.955976	0.665912	1	-0.397189	-0.521642	0.0649543	0.204249	0.0188485	0.46573	3.33202	3.72921	3.20757	3.79417	3.86014	3.35326	4.31934	3.79075	0	0	0	0	0	0	0	0			positive regulation of miRNA catabolic process [GO:2000627]; proteasome-mediated ubiquitin-dependent protein catabolic process [GO:0043161]; protein ubiquitination [GO:0016567]	Cul2-RING ubiquitin ligase complex [GO:0031462]; Cul3-RING ubiquitin ligase complex [GO:0031463]; cullin-RING ubiquitin ligase complex [GO:0031461]; cytosol [GO:0005829]	3	3	3	8	0
Q8BMB0	BRCA2-interacting transcriptional repressor EMSY OS=Mus musculus OX=10090 GN=Emsy PE=1 SV=2	Emsy	0.756724	0.512782	1	0.62825	0.561421	0.963581	0.292991	0.0178204	0.00891021	0.142563	1	0.915366	0.786957	0.782314	0.12758	-0.218063	-0.226601	0.193968	0.152844	0.348184	4.86857	4.74099	4.52293	4.51439	3.86935	3.30793	4.27151	3.60092	0	0	0	0	0	0	0	0			chromatin organization [GO:0006325]; DNA repair [GO:0006281]; regulation of DNA-templated transcription [GO:0006355]	nucleoplasm [GO:0005654]	3	3	3	5	0.001
Q3TY86	Apoptosis-inducing factor 3 OS=Mus musculus OX=10090 GN=Aifm3 PE=1 SV=1	Aifm3 Aifl	0.846978	0.546001	1	0.608491	0.633421	0.873024	0.156332	0.0150788	0.0116518	0.326936	0.88103	0.896044	1	0.825721	-0.0243787	0.158359	-0.117916	0.568197	0.157985	0.734407	5.77972	5.8041	5.96246	5.68618	4.8462	4.21278	5.0858	4.36911	0	0	0	0	0	0	0	0			execution phase of apoptosis [GO:0097194]	cytoplasm [GO:0005737]; cytosol [GO:0005829]; endoplasmic reticulum [GO:0005783]; mitochondrial inner membrane [GO:0005743]; mitochondrion [GO:0005739]	11	4	4	13	0
P97500	Myelin transcription factor 1-like protein OS=Mus musculus OX=10090 GN=Myt1l PE=1 SV=3	Myt1l Kiaa1106 Nzf1 Png1	0.771251	0.554865	1	0.663616	0.475065	0.849792	0.258212	0.0298149	0.0133653	0.175463	1	0.91194	0.895431	0.941912	0.132989	-0.0263569	0.0466526	0.184373	0.98732	0.535298	4.41528	4.28229	4.25593	4.32894	4.58596	4.1109	4.96069	4.36911	0	0	0	0	0	0	0	0			negative regulation of transcription by RNA polymerase II [GO:0000122]; nervous system development [GO:0007399]; neuron development [GO:0048666]; neuron differentiation [GO:0030182]; neuron fate commitment [GO:0048663]; neuron fate specification [GO:0048665]; positive regulation of transcription by RNA polymerase II [GO:0045944]; regulation of transcription by RNA polymerase II [GO:0006357]; sequ…	chromosome [GO:0005694]; nucleus [GO:0005634]	2	2	2	2	0.005
Q61043	Ninein OS=Mus musculus OX=10090 GN=Nin PE=1 SV=4	Nin Kiaa1565	0.612035	0.559724	1	0.504719	0.128898	0.837212	-0.149236	0.380055	0.013708	0.494517	0.986153	1	0.941518	0.9231	-0.0201159	-0.0869389	-0.115442	0.554147	0.583276	0.748115	6.68224	6.70236	6.61542	6.58692	6.70402	6.57512	7.41233	6.42588	0.0244185	0.0261924	0.0220227	0.0316229	0.0392419	0.025081	0.107742	0.0131343			centriole-centriole cohesion [GO:0010457]; centrosome localization [GO:0051642]; centrosome-templated microtubule nucleation [GO:0090222]; collateral sprouting [GO:0048668]; corpus callosum morphogenesis [GO:0021540]; corticospinal tract morphogenesis [GO:0021957]; microtubule anchoring at centrosome [GO:0034454]; positive regulation of axonogenesis [GO:0050772]; protein localization [GO:0008104]	apical part of cell [GO:0045177]; axon [GO:0030424]; axonal growth cone [GO:0044295]; centriolar subdistal appendage [GO:0120103]; centriole [GO:0005814]; centrosome [GO:0005813]; ciliary transition fiber [GO:0097539]; cytoplasmic microtubule [GO:0005881]; dendrite [GO:0030425]; mitotic spindle [GO:0072686]; mitotic spindle pole [GO:0097431]; nucleolus [GO:0005730]; nucleoplasm [GO:0005654]; peri…	2	2	2	3	0.006
Q8BM65-4	Isoform 4 of Neuronal tyrosine-phosphorylated phosphoinositide-3-kinase adapter 2 OS=Mus musculus OX=10090 GN=Nyap2	Nyap2 Kiaa1486	0.580182	0.561161	1	0.675401	0.0480916	0.833514	0.26733	0.866004	0.0143934	0.166895	0.873268	0.838899	0.772842	1	0.0579287	-0.118323	0.253432	0.327279	0.421864	0.123029	6.15561	6.09768	5.97936	6.35111	5.37886	5.33077	6.16429	5.5981	0	0	0	0	0	0	0	0			neuron projection morphogenesis [GO:0048812]; phosphatidylinositol 3-kinase signaling [GO:0014065]		18	7	7	14	0
A2A6T1	Cerebellar degeneration-related protein 2-like OS=Mus musculus OX=10090 GN=Cdr2l PE=1 SV=1	Cdr2l Gm21	0.532827	0.565573	1	0.588571	-0.0860445	0.822215	0.0575027	0.30706	0.0147361	0.601782	0.584181	1	0.97146	0.769372	-0.775513	-0.0417738	-0.378247	0.0219328	0.886909	0.120288	3.41528	4.19079	4.14902	3.81255	4.04234	4.12838	4.9506	4.18589	0	0	0	0	0	0	0	0					5	2	2	2	0.002
Q8VDN4	Coiled-coil domain-containing protein 92 OS=Mus musculus OX=10090 GN=Ccdc92 PE=1 SV=1	Ccdc92 D5Bwg0834e	0.973326	1	0.600288	0.861248	-0.0390045	-0.736273	-0.215499	0.526045	0.0154215	0.32111	0.763553	0.873074	1	0.867875	-0.193375	0.195825	-0.00861617	0.777587	0.116518	0.754284	4.03136	4.22474	4.42056	4.21612	4.26123	4.30024	3.56397	4.08474	0	0	0	0	0	0	0	0			innate immune response [GO:0045087]	centriole [GO:0005814]; centrosome [GO:0005813]; cytoplasm [GO:0005737]; intracellular membrane-bounded organelle [GO:0043231]; nucleoplasm [GO:0005654]	7	2	2	6	0
Q0MW30	E3 ubiquitin-protein ligase NEURL1B OS=Mus musculus OX=10090 GN=Neurl1b PE=1 SV=1	Neurl1b Neurl2 Neurl3	0.78031	0.572245	1	0.608116	0.447415	0.805296	0.0877137	0.0356408	0.0157642	0.504798	0.873408	1	0.950009	0.915336	-0.195272	-0.0739871	-0.127626	0.769705	0.665524	0.687457	6.54572	6.74099	6.667	6.61336	5.18944	4.74203	5.54732	4.82974	0	0	0	0	0	0	0	0			Notch signaling pathway [GO:0007219]; protein ubiquitination [GO:0016567]; ubiquitin-dependent endocytosis [GO:0070086]	actin cytoskeleton [GO:0015629]; cytosol [GO:0005829]; early endosome [GO:0005769]	7	2	2	3	0
Q6NV83	U2 snRNP-associated SURP motif-containing protein OS=Mus musculus OX=10090 GN=U2surp PE=1 SV=3	U2surp Sr140	0.605515	0.578402	1	0.653668	0.066092	0.789857	0.176486	0.733379	0.0174777	0.286498	1	0.920893	0.896984	0.931948	0.118894	-0.0379521	0.0172154	0.20939	0.916038	0.636395	6.36031	6.24142	6.20347	6.25863	6.18576	6.11967	6.90952	6.29615	0.1196	0.135387	0.0844861	0.0736417	0.0823996	0.0561183	0.134822	0.114946			RNA processing [GO:0006396]	nucleoplasm [GO:0005654]; nucleus [GO:0005634]	3	2	2	3	0
Q99P72-1	Isoform C of Reticulon-4 OS=Mus musculus OX=10090 GN=Rtn4	Rtn4 Kiaa0886 Nogo	1	0.97021	0.589723	0.721177	0.0436313	-0.718259	-0.427944	0.899589	0.0178204	0.0867032	0.667068	1	0.959208	0.922735	-0.584094	-0.0600838	-0.116012	0.0589445	0.755655	0.745031	4.4287	5.01279	4.95271	4.89678	7.21588	7.17225	6.45399	6.74431	0.157459	0.151323	0.172627	0.214213	0.17085	0.158413	0.186793	0.175051	modulation of chemical synaptic transmission (GO:0050804)	integral component of postsynaptic density membrane (GO:0099061)	axonal fasciculation [GO:0007413]; blastocyst formation [GO:0001825]; brain development [GO:0007420]; cardiac epithelial to mesenchymal transition [GO:0060317]; cell adhesion involved in sprouting angiogenesis [GO:0120078]; cell migration involved in vasculogenesis [GO:0035441]; cellular response to hypoxia [GO:0071456]; central nervous system vasculogenesis [GO:0022009]; cerebral cortex radial g…	anchoring junction [GO:0070161]; cell junction [GO:0030054]; cell projection [GO:0042995]; cytoplasm [GO:0005737]; endoplasmic reticulum [GO:0005783]; endoplasmic reticulum membrane [GO:0005789]; endoplasmic reticulum tubular network [GO:0071782]; endoplasmic reticulum tubular network membrane [GO:0098826]; glutamatergic synapse [GO:0098978]; myelin sheath [GO:0043209]; neuron projection [GO:0043…	29	5	1	16	0
Q9D328	Novel acetylcholine receptor chaperone OS=Mus musculus OX=10090 GN=Tmem35a PE=1 SV=1	Tmem35a Nacho Tmem35	0.531975	0.579893	1	0.529505	-0.124427	0.786142	-0.131142	0.213845	0.0181631	0.544208	0.873604	0.955157	1	0.870253	-0.128759	0.06619	-0.134302	0.962303	0.406785	0.65867	8.3018	8.43056	8.49675	8.29626	7.74591	7.87034	8.65648	7.7392	0.159463	0.175539	0.158135	0.149467	0.165229	0.157856	0.237768	0.174739			chaperone-mediated protein complex assembly [GO:0051131]; positive regulation of protein localization to cell surface [GO:2000010]	cytoplasmic vesicle [GO:0031410]; endoplasmic reticulum [GO:0005783]; endoplasmic reticulum membrane [GO:0005789]; peroxisomal membrane [GO:0005778]	31	3	3	5	0
Q8K010	5-oxoprolinase OS=Mus musculus OX=10090 GN=Oplah PE=1 SV=1	Oplah	1	0.510641	0.87909	0.538304	0.969619	0.783702	0.0761112	0.00685401	0.0185058	0.535984	0.944192	0.94525	1	0.912966	-0.00161599	0.0812324	-0.0501351	0.494517	0.349554	0.950308	6.39491	6.39653	6.47776	6.34639	5.78905	4.81943	5.60314	4.89554	0	0	0	0	0	0	0	0			glutathione metabolic process [GO:0006749]		2	2	1	2	0
Q8K1J5	Splicing regulator SDE2 OS=Mus musculus OX=10090 GN=Sde2 PE=1 SV=1	Sde2	0.798259	0.582608	1	0.600166	0.454332	0.779402	0.0428359	0.0332419	0.0191912	0.664154	0.764113	0.91872	1	0.78342	-0.265839	0.122304	-0.229839	0.519877	0.22721	0.339616	3.41528	3.68112	3.80342	3.45128	3.3162	2.86187	3.64127	2.9047	0	0	0	0	0	0	0	0			cell division [GO:0051301]; cellular response to UV [GO:0034644]; DNA replication [GO:0006260]; endonucleolytic cleavage of tricistronic rRNA transcript (SSU-rRNA, 5.8S rRNA, LSU-rRNA) [GO:0000479]; mitotic G1 DNA damage checkpoint signaling [GO:0031571]; mRNA cis splicing, via spliceosome [GO:0045292]; protein processing [GO:0016485]; protein ubiquitination [GO:0016567]	cytoplasm [GO:0005737]; cytosol [GO:0005829]; Golgi apparatus [GO:0005794]; nuclear speck [GO:0016607]; nucleoplasm [GO:0005654]; nucleus [GO:0005634]; plasma membrane [GO:0005886]	8	2	2	2	0.005
Q8BZ47	Zinc finger protein 609 OS=Mus musculus OX=10090 GN=Znf609 PE=1 SV=2	Znf609 Kiaa0295 Zfp609	0.719014	0.587574	1	0.789272	0.291251	0.767159	0.425753	0.0849897	0.0198766	0.064085	0.842283	0.91228	0.956597	1	-0.115171	0.068434	0.132451	0.907471	0.398561	0.279301	4.92648	5.04165	5.11008	5.1741	4.7793	4.48805	5.25521	4.91381	0	0	0	0	0	0	0	0			muscle organ development [GO:0007517]; positive regulation of neuron migration [GO:2001224]; positive regulation of T cell differentiation in thymus [GO:0033089]; positive regulation of transcription by RNA polymerase II [GO:0045944]; regulation of myoblast proliferation [GO:2000291]; regulation of transcription by RNA polymerase II [GO:0006357]	nucleoplasm [GO:0005654]; nucleus [GO:0005634]	1	2	2	2	0.001
Q8CAK1	Putative transferase CAF17 homolog, mitochondrial OS=Mus musculus OX=10090 GN=Iba57 PE=1 SV=1	Iba57	0.553531	0.592786	1	0.635445	-0.0988474	0.754417	0.100256	0.26902	0.0202193	0.468129	0.74626	0.935125	1	0.819452	-0.325482	0.0967685	-0.190501	0.347156	0.294722	0.454764	6.26253	6.58801	6.68478	6.39751	6.40604	6.50489	7.25931	6.60514	0.149195	0.168486	0.158226	0.18232	0.268932	0.330645	0.251136	0.280112			heme biosynthetic process [GO:0006783]; iron-sulfur cluster assembly [GO:0016226]	mitochondrial matrix [GO:0005759]; mitochondrion [GO:0005739]	8	2	2	3	0.001
P16045	Galectin-1 OS=Mus musculus OX=10090 GN=Lgals1 PE=1 SV=3	Lgals1 Gbp	0.794388	1	0.62358	0.903867	-0.332085	-0.681354	-0.145818	0.0476354	0.020562	0.502056	0.527308	1	0.617743	0.69221	-0.923283	-0.694922	-0.530719	0.0113091	0.00856751	0.0479781	3.82356	4.74684	4.05192	4.21612	4.18944	4.52153	3.84017	4.37571	0	0	0	0	0	0	0	0			apoptotic process [GO:0006915]; cell-cell adhesion [GO:0098609]; heterophilic cell-cell adhesion via plasma membrane cell adhesion molecules [GO:0007157]; myoblast differentiation [GO:0045445]; negative regulation of cell-substrate adhesion [GO:0010812]; negative regulation of neuron projection development [GO:0010977]; plasma cell differentiation [GO:0002317]; positive regulation of apoptotic pr…	cell surface [GO:0009986]; collagen-containing extracellular matrix [GO:0062023]; cytoplasm [GO:0005737]; cytosol [GO:0005829]; extracellular region [GO:0005576]; extracellular space [GO:0005615]; galectin complex [GO:1990724]; nucleus [GO:0005634]	20	2	2	2	0.001
Q9JI46	Diphosphoinositol polyphosphate phosphohydrolase 1 OS=Mus musculus OX=10090 GN=Nudt3 PE=1 SV=1	Nudt3 Dipp Dipp1	0.958621	1	0.624549	0.774971	-0.0609675	-0.679114	-0.367786	0.416724	0.0209047	0.130569	0.726621	0.986845	1	0.961759	-0.44162	0.0191047	-0.0371477	0.145648	0.656957	0.887937	5.3427	5.78432	5.80342	5.74717	6.69238	6.75334	6.07423	6.38556	0	0	0	0	0	0	0	0			adenosine 5'-(hexahydrogen pentaphosphate) catabolic process [GO:1901911]; diadenosine hexaphosphate catabolic process [GO:1901909]; diadenosine pentaphosphate catabolic process [GO:1901907]; diphosphoinositol polyphosphate catabolic process [GO:0071544]; diphosphoinositol polyphosphate metabolic process [GO:0071543]; RNA decapping [GO:0110154]	cytoplasm [GO:0005737]; cytosol [GO:0005829]; nucleus [GO:0005634]	61	7	2	14	0
P81122	Insulin receptor substrate 2 OS=Mus musculus OX=10090 GN=Irs2 PE=1 SV=2	Irs2	0.839577	0.596862	1	0.745416	0.492266	0.744532	0.320649	0.0270733	0.0212474	0.121659	0.804185	0.889686	1	0.949793	-0.145768	0.168632	0.0943163	0.967786	0.145648	0.375942	5.5656	5.71136	5.88	5.80568	4.89666	4.4044	5.14893	4.72505	0	0	0	0	0	0	0	0			brain development [GO:0007420]; cell migration [GO:0016477]; cell population proliferation [GO:0008283]; cellular response to glucose stimulus [GO:0071333]; cellular response to insulin stimulus [GO:0032869]; epithelial cell migration [GO:0010631]; insulin receptor signaling pathway [GO:0008286]; mammary gland development [GO:0030879]; negative regulation of B cell apoptotic process [GO:0002903];…	cytosol [GO:0005829]; plasma membrane [GO:0005886]; protein-containing complex [GO:0032991]	10	10	10	22	0
Q8JZP9	GAS2-like protein 1 OS=Mus musculus OX=10090 GN=Gas2l1 PE=1 SV=1	Gas2l1	1	0.975684	0.612934	0.781297	0.0355142	-0.670682	-0.320543	0.957162	0.0215901	0.171008	0.749057	0.854025	1	0.855845	-0.189203	0.227649	0.0030712	0.792324	0.0908156	0.694311	3.9312	4.1204	4.34805	4.12347	3.43271	3.3972	2.72652	3.07666	0	0	0	0	0	0	0	0			actin crosslink formation [GO:0051764]; cellular response to starvation [GO:0009267]; cellular response to thyroid hormone stimulus [GO:0097067]; microtubule bundle formation [GO:0001578]; negative regulation of cell growth [GO:0030308]; negative regulation of erythrocyte differentiation [GO:0045647]; negative regulation of gene expression [GO:0010629]; negative regulation of microtubule depolyme…	actin filament [GO:0005884]; cytoplasm [GO:0005737]; microtubule [GO:0005874]; microtubule plus-end [GO:0035371]; stress fiber [GO:0001725]	8	4	4	5	0
Q99KF1	Transmembrane emp24 domain-containing protein 9 OS=Mus musculus OX=10090 GN=Tmed9 PE=1 SV=2	Tmed9 Gp25l2	0.5159	1	0.62897	0.809162	-0.954836	-0.668937	-0.3055	0.00651131	0.0219328	0.183345	1	0.812851	0.79121	0.823291	0.298937	-0.038931	0.0184117	0.0620288	0.906785	0.630226	4.07469	3.77575	3.73682	3.79417	3.01768	3.97251	3.30358	3.66701	0	0	0	0	0	0	0	0			COPI coating of Golgi vesicle [GO:0048205]; endoplasmic reticulum to Golgi vesicle-mediated transport [GO:0006888]; Golgi organization [GO:0007030]; intracellular protein transport [GO:0006886]; positive regulation of organelle organization [GO:0010638]	COPII-coated ER to Golgi transport vesicle [GO:0030134]; endoplasmic reticulum [GO:0005783]; endoplasmic reticulum membrane [GO:0005789]; endoplasmic reticulum-Golgi intermediate compartment [GO:0005793]; endoplasmic reticulum-Golgi intermediate compartment membrane [GO:0033116]; Golgi apparatus [GO:0005794]; Golgi membrane [GO:0000139]; synaptic vesicle [GO:0008021]	15	2	2	6	0
Q8BFS6	Serine/threonine-protein phosphatase CPPED1 OS=Mus musculus OX=10090 GN=Cpped1 PE=1 SV=1	Cpped1 Cstp1	1	0.937076	0.595323	0.793851	0.0937617	-0.654494	-0.239298	0.553461	0.0226182	0.275188	0.722314	0.805135	0.777528	1	-0.156606	-0.0503358	0.312697	0.922207	0.823167	0.0805346	3.7399	3.89651	3.84617	4.2092	4.11389	4.02013	3.36564	3.78083	0	0	0	0	0	0	0	0				cytosol [GO:0005829]; plasma membrane [GO:0005886]	11	2	2	3	0
Q91Z83	Myosin-7 OS=Mus musculus OX=10090 GN=Myh7 PE=2 SV=1	Myh7	0.938144	1	0.636293	0.757676	-0.0921191	-0.652237	-0.400348	0.29061	0.0229609	0.105552	0.775553	0.817285	0.998519	1	-0.0756145	0.288949	0.291088	0.747772	0.0568883	0.094928	5.16165	5.23727	5.52622	5.52836	5.43271	5.52483	4.8726	5.12449	0	0	0	0	0	0	0	0			adult heart development [GO:0007512]; ATP metabolic process [GO:0046034]; cardiac muscle contraction [GO:0060048]; cardiac muscle hypertrophy in response to stress [GO:0014898]; muscle contraction [GO:0006936]; muscle filament sliding [GO:0030049]; regulation of heart rate [GO:0002027]; regulation of slow-twitch skeletal muscle fiber contraction [GO:0031449]; regulation of the force of heart cont…	cytoplasm [GO:0005737]; muscle myosin complex [GO:0005859]; myofibril [GO:0030016]; myosin complex [GO:0016459]; myosin filament [GO:0032982]; myosin II complex [GO:0016460]; sarcomere [GO:0030017]; stress fiber [GO:0001725]; Z disc [GO:0030018]	1	2	2	4	0.01
Q9DBH5	Vesicular integral-membrane protein VIP36 OS=Mus musculus OX=10090 GN=Lman2 PE=1 SV=2	Lman2	0.953335	1	0.639919	0.734631	-0.0689453	-0.644038	-0.444909	0.378341	0.0243317	0.0808773	0.840995	1	0.972399	0.893981	-0.24983	-0.0403793	-0.161684	0.574366	0.895134	0.556203	6.0445	6.29433	6.25395	6.13265	6.43427	6.50321	5.85918	6.0583	0.0195126	0.033247	0.0654836	0.049933	0.0716086	0.0632393	0.0586125	0.0693019			endoplasmic reticulum to Golgi vesicle-mediated transport [GO:0006888]; positive regulation of phagocytosis [GO:0050766]; protein transport [GO:0015031]; retrograde vesicle-mediated transport, Golgi to endoplasmic reticulum [GO:0006890]	cell surface [GO:0009986]; COPII-coated ER to Golgi transport vesicle [GO:0030134]; endoplasmic reticulum membrane [GO:0005789]; endoplasmic reticulum-Golgi intermediate compartment [GO:0005793]; extracellular space [GO:0005615]; Golgi apparatus [GO:0005794]; Golgi membrane [GO:0000139]; plasma membrane [GO:0005886]	15	4	4	4	0
Q4VGL6	Roquin-1 OS=Mus musculus OX=10090 GN=Rc3h1 PE=1 SV=1	Rc3h1 Gm551 Kiaa2025	1	0.914331	0.585335	0.742617	0.129212	-0.643455	-0.300098	0.376971	0.0246744	0.190541	0.821293	0.996026	0.952157	1	-0.278286	-0.0649826	0.00574534	0.480466	0.727553	0.68403	4.14955	4.42783	4.36285	4.43358	4.41394	4.28473	3.64127	3.98463	0	0	0	0	0	0	0	0			3'-UTR-mediated mRNA destabilization [GO:0061158]; B cell homeostasis [GO:0001782]; cellular response to interleukin-1 [GO:0071347]; lymph node development [GO:0048535]; negative regulation of activated T cell proliferation [GO:0046007]; negative regulation of B cell proliferation [GO:0030889]; negative regulation of germinal center formation [GO:0002635]; negative regulation of T-helper 17 cell …	cytoplasm [GO:0005737]; cytoplasmic stress granule [GO:0010494]; P-body [GO:0000932]	4	2	2	2	0.001
Q9Z1X2	Phosphatidylserine synthase 2 OS=Mus musculus OX=10090 GN=Ptdss2 PE=1 SV=2	Ptdss2 Pss2	1	0.983361	0.630559	0.834688	0.0242063	-0.64109	-0.236485	0.954421	0.0250171	0.280329	0.684886	0.619847	0.687686	1	0.143953	0.149839	0.690017	0.172036	0.174777	0.0109664	4.69062	4.54667	4.69651	5.23668	4.09043	4.06623	3.42514	3.82974	0	0	0	0	0	0	0	0			phosphatidylserine biosynthetic process [GO:0006659]	endoplasmic reticulum membrane [GO:0005789]; membrane [GO:0016020]	12	3	3	12	0
P63328-2	Isoform 2 of Protein phosphatase 3 catalytic subunit alpha OS=Mus musculus OX=10090 GN=Ppp3ca	Ppp3ca Calna	0.889093	1	0.642447	0.834868	-0.169594	-0.638351	-0.26038	0.134339	0.0253598	0.240918	0.963025	0.710105	0.641672	1	0.439541	-0.146196	0.493896	0.0257025	0.320768	0.0311857	4.3673	3.92776	3.78156	4.42165	5.90116	6.07076	5.43241	5.81038	0	0	0	0	0	0	0	0	postsynaptic modulation of chemical synaptic transmission (GO:0099170)	synapse (GO:0045202)	aging [GO:0007568]; brain development [GO:0007420]; calcineurin-mediated signaling [GO:0097720]; calcineurin-NFAT signaling cascade [GO:0033173]; calcium ion transport [GO:0006816]; calcium-mediated signaling [GO:0019722]; cardiac muscle hypertrophy in response to stress [GO:0014898]; cellular response to glucose stimulus [GO:0071333]; dendrite morphogenesis [GO:0048813]; dephosphorylation [GO:00…	calcineurin complex [GO:0005955]; cytoplasm [GO:0005737]; cytoplasmic side of plasma membrane [GO:0009898]; cytosol [GO:0005829]; dendritic spine [GO:0043197]; glutamatergic synapse [GO:0098978]; mitochondrion [GO:0005739]; nucleoplasm [GO:0005654]; nucleus [GO:0005634]; plasma membrane [GO:0005886]; protein serine/threonine phosphatase complex [GO:0008287]; sarcolemma [GO:0042383]; Schaffer coll…	72	30	1	146	0
Q8JZW4	Copine-5 OS=Mus musculus OX=10090 GN=Cpne5 PE=1 SV=1	Cpne5	1	0.902948	0.58259	0.640776	0.147285	-0.632163	-0.494824	0.304661	0.0257025	0.0596299	0.664348	0.835107	1	0.993706	-0.330023	0.259966	0.250858	0.33756	0.0699109	0.126114	6.7223	7.05232	7.31229	7.30318	8.08302	7.93574	7.30358	7.44091	0.0644947	0.0720316	0.0388055	0.0252749	0.0792777	0.0772418	0.0810497	0.0766358			cell differentiation [GO:0030154]; cellular response to calcium ion [GO:0071277]; positive regulation of dendrite extension [GO:1903861]	neuron projection [GO:0043005]; neuronal cell body [GO:0043025]; perikaryon [GO:0043204]; plasma membrane [GO:0005886]	6	3	2	4	0
P62700	Protein yippee-like 5 OS=Mus musculus OX=10090 GN=Ypel5 PE=1 SV=1	Ypel5	0.788417	0.615342	1	0.572764	0.35757	0.700539	-0.103449	0.0565456	0.0260452	0.650788	0.696584	1	0.911327	0.874666	-0.52163	-0.133959	-0.193196	0.084647	0.358465	0.446196	6.55646	7.07809	6.94413	6.88489	6.72194	6.36437	7.06491	6.26092	0.109358	0.0556174	0.0352257	0.0287169	0.000378527	0.0303268	0.0398845	0.0506456			cell population proliferation [GO:0008283]	cytoplasm [GO:0005737]; microtubule organizing center [GO:0005815]; midbody [GO:0030496]; mitotic spindle pole [GO:0097431]; nucleus [GO:0005634]; ubiquitin ligase complex [GO:0000151]	15	2	2	2	0.001
Q9ERZ3	Muscarinic acetylcholine receptor M3 OS=Mus musculus OX=10090 GN=Chrm3 PE=1 SV=1	Chrm3 Chrm-3	1	0.943161	0.611358	0.75126	0.0844238	-0.625487	-0.328192	0.608979	0.0267306	0.163811	1	0.995219	0.869319	0.842229	0.00691458	-0.195129	-0.240801	0.464359	0.194654	0.30843	5.36381	5.3569	5.16177	5.11609	5.24716	5.16274	4.53725	4.83454	0	0	0	0	0	0	0	0		integral component of postsynaptic density membrane (GO:0099061)	acetylcholine receptor signaling pathway [GO:0095500]; adenylate cyclase-inhibiting G protein-coupled acetylcholine receptor signaling pathway [GO:0007197]; calcium-mediated signaling [GO:0019722]; chemical synaptic transmission [GO:0007268]; G protein-coupled acetylcholine receptor signaling pathway [GO:0007213]; G protein-coupled receptor signaling pathway, coupled to cyclic nucleotide second m…	asymmetric synapse [GO:0032279]; axon terminus [GO:0043679]; basal plasma membrane [GO:0009925]; basolateral plasma membrane [GO:0016323]; dendrite [GO:0030425]; endoplasmic reticulum membrane [GO:0005789]; glutamatergic synapse [GO:0098978]; membrane [GO:0016020]; plasma membrane [GO:0005886]; postsynaptic density membrane [GO:0098839]; presynaptic membrane [GO:0042734]; synapse [GO:0045202]	8	4	4	11	0
P62855	40S ribosomal protein S26 OS=Mus musculus OX=10090 GN=Rps26 PE=1 SV=3	Rps26	0.589541	0.619274	1	0.496768	-0.0709861	0.69135	-0.318006	0.367032	0.027416	0.174092	0.896755	0.901785	0.879617	1	-0.00807055	-0.0359087	0.149144	0.513365	0.932145	0.246744	6.42703	6.4351	6.39919	6.58424	5.86475	5.93574	6.62709	5.61773	0.116219	0.0847601	0.102185	0.153467	0.109163	0.132976	0.176979	0.121813	translation at postsynapse (GO:0140242)	postsynaptic ribosome	cytoplasmic translation [GO:0002181]; negative regulation of RNA splicing [GO:0033119]; translation at postsynapse [GO:0140242]; translation at presynapse [GO:0140236]	cytoplasm [GO:0005737]; cytoplasmic side of rough endoplasmic reticulum membrane [GO:0098556]; cytosol [GO:0005829]; cytosolic small ribosomal subunit [GO:0022627]; polysomal ribosome [GO:0042788]; postsynapse [GO:0098794]; presynapse [GO:0098793]; ribosome [GO:0005840]; synapse [GO:0045202]	16	2	2	3	0.001
Q641K5	NUAK family SNF1-like kinase 1 OS=Mus musculus OX=10090 GN=Nuak1 PE=1 SV=1	Nuak1 Kiaa0537 Omphk1	0.64513	0.624115	1	0.637867	0.0477782	0.680117	0.0314438	0.868403	0.0294722	0.712132	0.930239	1	0.753986	0.889034	-0.104327	-0.40739	-0.169689	0.864976	0.0356408	0.533927	6.00249	6.10681	5.69942	5.93712	5.48762	5.43984	6.11996	5.47129	0	0	0	0	0	0	0	0			cell adhesion [GO:0007155]; cellular response to glucose starvation [GO:0042149]; DNA damage response [GO:0006974]; intracellular signal transduction [GO:0035556]; negative regulation of TOR signaling [GO:0032007]; protein phosphorylation [GO:0006468]; regulation of cell adhesion [GO:0030155]; regulation of cellular senescence [GO:2000772]; regulation of myosin-light-chain-phosphatase activity [G…	cytoplasm [GO:0005737]; fibrillar center [GO:0001650]; microtubule cytoskeleton [GO:0015630]; nucleoplasm [GO:0005654]; nucleotide-activated protein kinase complex [GO:0031588]; nucleus [GO:0005634]	14	5	5	12	0
Q810S1	Calcium uniporter regulatory subunit MCUb, mitochondrial OS=Mus musculus OX=10090 GN=Mcub PE=1 SV=1	Mcub Ccdc109b	1	0.526391	0.842957	0.519761	0.925792	0.679324	-0.0182881	0.00753941	0.0298149	0.951337	0.844772	1	0.975455	0.943759	-0.243367	-0.0358529	-0.0835092	0.597327	0.933173	0.898218	8.31541	8.55878	8.52293	8.47527	8.24804	7.32225	8.00157	7.30396	0.0592117	0.0828994	0.0685814	0.046969	0.103709	0.0677718	0.101997	0.0941152			calcium import into the mitochondrion [GO:0036444]; mitochondrial calcium ion homeostasis [GO:0051560]; mitochondrial calcium ion transmembrane transport [GO:0006851]	calcium channel complex [GO:0034704]; intracellular membrane-bounded organelle [GO:0043231]; membrane [GO:0016020]; mitochondrial inner membrane [GO:0005743]; mitochondrion [GO:0005739]; nucleoplasm [GO:0005654]; uniplex complex [GO:1990246]	12	3	3	6	0
Q7TSI3	Serine/threonine-protein phosphatase 6 regulatory subunit 1 OS=Mus musculus OX=10090 GN=Ppp6r1 PE=1 SV=1	Ppp6r1 Kiaa1115 Pp6r1 Saps1	0.670089	0.626168	1	0.71969	0.0978028	0.675379	0.200827	0.534613	0.0301576	0.246744	0.96216	1	0.997974	0.869081	-0.0556511	-0.00292644	-0.202437	0.678204	0.801576	0.417752	5.5534	5.60905	5.60612	5.40661	5.76703	5.66922	6.3446	5.87005	0.426684	0	0.446514	0	0.424546	0	0	0.453721			regulation of phosphoprotein phosphatase activity [GO:0043666]	cytosol [GO:0005829]; nucleus [GO:0005634]	5	2	2	2	0
Q9ERU9	E3 SUMO-protein ligase RanBP2 OS=Mus musculus OX=10090 GN=Ranbp2 PE=1 SV=2	Ranbp2	0.874488	1	0.657577	0.752032	-0.19349	-0.604768	-0.411134	0.108636	0.0305003	0.094928	0.927265	1	0.840899	0.936341	-0.108947	-0.249996	-0.0948944	0.88451	0.118232	0.842358	6.524	6.63295	6.38295	6.53805	6.86706	7.06055	6.45578	6.64941	0.202621	0.177864	0.249745	0.219806	0.244409	0.242246	0.273122	0.279539			centrosome localization [GO:0051642]; mRNA transport [GO:0051028]; NLS-bearing protein import into nucleus [GO:0006607]; nuclear export [GO:0051168]; nucleocytoplasmic transport [GO:0006913]; positive regulation of glucokinase activity [GO:0033133]; protein folding [GO:0006457]; protein peptidyl-prolyl isomerization [GO:0000413]; protein sumoylation [GO:0016925]; regulation of gluconeogenesis [GO…	annulate lamellae [GO:0005642]; cytoplasm [GO:0005737]; cytoplasmic periphery of the nuclear pore complex [GO:1990723]; intracellular membrane-bounded organelle [GO:0043231]; nuclear envelope [GO:0005635]; nuclear inclusion body [GO:0042405]; nuclear membrane [GO:0031965]; nuclear pore [GO:0005643]; nuclear pore cytoplasmic filaments [GO:0044614]; nuclear pore nuclear basket [GO:0044615]; nucleop…	4	6	6	9	0
Q6V4S5	Protein sidekick-2 OS=Mus musculus OX=10090 GN=Sdk2 PE=1 SV=1	Sdk2 Kiaa1514	0.786809	0.627379	1	0.586562	0.326676	0.672591	-0.097053	0.0688828	0.030843	0.676833	0.773903	1	0.860087	0.83795	-0.369775	-0.217446	-0.255064	0.254284	0.154558	0.278615	6.59862	6.9684	6.75095	6.71334	6.39969	6.07302	6.74561	5.97596	0.0783286	0.0673856	0.102409	0.073621	0.112611	0.0989868	0.0987393	0.0459569			camera-type eye photoreceptor cell differentiation [GO:0060219]; homophilic cell adhesion via plasma membrane adhesion molecules [GO:0007156]; retina layer formation [GO:0010842]; synapse assembly [GO:0007416]	plasma membrane [GO:0005886]; synapse [GO:0045202]	4	5	5	6	0
O55100	Synaptogyrin-1 OS=Mus musculus OX=10090 GN=Syngr1 PE=1 SV=2	Syngr1	1	0.741174	0.488924	0.64794	0.432115	-0.600202	-0.193954	0.0390679	0.0311857	0.370459	0.643332	0.725363	0.776023	1	-0.17314	0.0973956	0.463224	0.858465	0.292666	0.0370117	5.79275	5.96589	6.06329	6.42912	6.71684	6.28473	5.68452	6.09077	0	0	0	0	0	0	0	0	regulation of synaptic vesicle cycle (GO:0098693)	integral component of synaptic vesicle membrane (GO:0030285)	cellular response to leukemia inhibitory factor [GO:1990830]; protein targeting [GO:0006605]; regulated exocytosis [GO:0045055]; regulation of long-term neuronal synaptic plasticity [GO:0048169]; regulation of short-term neuronal synaptic plasticity [GO:0048172]; synaptic vesicle membrane organization [GO:0048499]	melanosome [GO:0042470]; neuromuscular junction [GO:0031594]; synaptic vesicle [GO:0008021]; synaptic vesicle membrane [GO:0030672]	10	2	2	2	0
P63300	Selenoprotein W OS=Mus musculus OX=10090 GN=Selenow PE=1 SV=3	Selenow Selw Sepw1	0.96195	1	0.665576	0.766505	-0.0559657	-0.587325	-0.383633	0.439342	0.0315284	0.11549	1	0.788729	0.783493	0.922005	0.342398	-0.00960882	0.225245	0.04695	0.853324	0.151474	8.02199	7.67959	7.66998	7.90483	7.40128	7.45725	6.86992	7.07361	0.160395	0.157159	0.170966	0.146179	0.161439	0.192269	0.212341	0.197539			response to selenium ion [GO:0010269]	cytoplasm [GO:0005737]; plasma membrane [GO:0005886]	19	2	2	2	0.001
Q9D1Q6	Endoplasmic reticulum resident protein 44 OS=Mus musculus OX=10090 GN=Erp44 PE=1 SV=1	Erp44 Kiaa0573 Txndc4	1	0.965715	0.642969	0.805247	0.0503306	-0.586848	-0.262166	0.84647	0.0318711	0.239205	1	0.759219	0.962524	0.941939	0.397412	0.342307	0.311118	0.0346127	0.0397533	0.0819054	4.91699	4.51957	4.86188	4.83069	5.0983	5.04796	4.46112	4.7858	0.133409	0.10499	0.0777932	0.115571	0.297173	0.221325	0.217545	0.0533831			glycoprotein metabolic process [GO:0009100]; protein folding [GO:0006457]; response to endoplasmic reticulum stress [GO:0034976]; response to unfolded protein [GO:0006986]	cell surface [GO:0009986]; endoplasmic reticulum lumen [GO:0005788]; endoplasmic reticulum membrane [GO:0005789]; endoplasmic reticulum-Golgi intermediate compartment [GO:0005793]	22	5	5	7	0
Q9D6E4	Tetratricopeptide repeat protein 9B OS=Mus musculus OX=10090 GN=Ttc9b PE=1 SV=1	Ttc9b	1	0.930556	0.620344	0.712095	0.103836	-0.585024	-0.386024	0.502399	0.0325565	0.114119	0.868105	0.831693	0.793213	1	0.0618182	-0.0683416	0.265877	0.315284	0.698081	0.113777	6.19345	6.13163	6.06329	6.39751	6.28554	6.1817	5.59668	5.79568	0	0	0	0	0	0	0	0					23	3	3	7	0
Q0GNC1	Inverted formin-2 OS=Mus musculus OX=10090 GN=Inf2 PE=1 SV=1	Inf2	0.941137	1	0.666992	0.756808	-0.0875227	-0.58426	-0.402002	0.303633	0.0328992	0.103496	1	0.749549	0.768425	0.931459	0.415906	0.0358822	0.31347	0.0301576	0.553119	0.0798492	5.62801	5.2121	5.24798	5.52557	5.6054	5.69292	5.10866	5.29092	0.0556404	0.0756991	0.0538362	0.0499985	0.104268	0.119007	0.0998758	0.121705			actin cytoskeleton organization [GO:0030036]; regulation of cellular component size [GO:0032535]; regulation of mitochondrial fission [GO:0090140]	perinuclear region of cytoplasm [GO:0048471]	4	3	3	3	0
Q9CQ60	6-phosphogluconolactonase OS=Mus musculus OX=10090 GN=Pgls PE=1 SV=1	Pgls	1	0.996052	0.668744	0.770754	0.00570768	-0.574766	-0.36995	0.813228	0.0335846	0.12817	0.958417	1	0.972561	0.910896	-0.061274	-0.04014	-0.134641	0.696025	0.897533	0.6573	5.46171	5.52299	5.48285	5.38835	5.84386	5.83815	5.26339	5.4682	0.00836944	0.0129789	0.0210456	0.0667202	0.0482181	0.0260362	0.0729071	0.0760473			carbohydrate metabolic process [GO:0005975]; pentose-phosphate shunt [GO:0006098]; pentose-phosphate shunt, oxidative branch [GO:0009051]	cytosol [GO:0005829]	43	6	6	6	0
E9Q0S6	Tensin-1 OS=Mus musculus OX=10090 GN=Tns1 PE=1 SV=1	Tns1	0.697464	0.640357	1	0.628532	0.123243	0.643052	-0.0268895	0.404387	0.0346127	0.992118	0.695432	1	0.862808	0.77951	-0.524019	-0.212889	-0.359361	0.0839616	0.162097	0.138108	5.20519	5.72921	5.51632	5.36985	4.97988	4.85663	5.49968	4.82974	0	0	0	0	0	0	0	0			cell-substrate junction assembly [GO:0007044]; fibroblast migration [GO:0010761]	cell surface [GO:0009986]; cell-substrate junction [GO:0030055]; cytoplasm [GO:0005737]; cytoskeleton [GO:0005856]; focal adhesion [GO:0005925]	4	4	4	11	0
Q60692	Proteasome subunit beta type-6 OS=Mus musculus OX=10090 GN=Psmb6 PE=1 SV=3	Psmb6 Lmp19	0.953996	1	0.676793	0.891029	-0.0679445	-0.563213	-0.166455	0.382111	0.0363263	0.437629	0.848563	0.869468	0.857855	1	-0.0351111	-0.0193996	0.201795	0.608636	0.923578	0.178547	6.75063	6.78574	6.76634	6.98753	7.46348	7.53142	6.96821	7.36497	0.231528	0.221303	0.191974	0.220765	0.197375	0.278314	0.190707	0.209864			proteolysis involved in protein catabolic process [GO:0051603]	cytoplasm [GO:0005737]; cytosol [GO:0005829]; mitochondrion [GO:0005739]; nucleoplasm [GO:0005654]; nucleus [GO:0005634]; proteasome complex [GO:0000502]; proteasome core complex [GO:0005839]; proteasome core complex, beta-subunit complex [GO:0019774]	34	7	7	10	0
Q810B8	SLIT and NTRK-like protein 4 OS=Mus musculus OX=10090 GN=Slitrk4 PE=1 SV=2	Slitrk4	0.773708	0.646165	1	0.683043	0.259886	0.630025	0.0800727	0.104866	0.0370117	0.527073	0.84905	0.883318	1	0.838128	-0.0570826	0.178995	-0.0757625	0.681974	0.132625	0.93146	5.87838	5.93547	6.11446	5.8597	5.52893	5.26904	5.89907	5.34912	0	0	0	0	0	0	0	0	regulation of synapse organization (GO:0050807)		axonogenesis [GO:0007409]; positive regulation of synapse assembly [GO:0051965]; regulation of presynapse assembly [GO:1905606]; regulation of synapse organization [GO:0050807]	glutamatergic synapse [GO:0098978]; membrane [GO:0016020]; plasma membrane [GO:0005886]	5	2	2	2	0.001
P63046	Sulfotransferase 4A1 OS=Mus musculus OX=10090 GN=Sult4a1 PE=1 SV=1	Sult4a1 Sultx3	1	0.978403	0.664005	0.810913	0.0314988	-0.559234	-0.270882	0.990062	0.0373544	0.229267	1	0.815984	0.813042	0.951061	0.293387	-0.00521079	0.220997	0.0644277	0.818369	0.156957	6.31586	6.02248	6.01727	6.24347	6.92567	6.89417	6.33494	6.62329	0.207162	0.192292	0.171605	0.152196	0.10183	0.0781366	0.0823887	0.105053			dendrite arborization [GO:0140059]; steroid metabolic process [GO:0008202]; sulfation [GO:0051923]; sulfur compound metabolic process [GO:0006790]	cytoplasm [GO:0005737]; cytosol [GO:0005829]; mitochondrion [GO:0005739]	6	2	2	2	0.001
O08915	AH receptor-interacting protein OS=Mus musculus OX=10090 GN=Aip PE=1 SV=1	Aip	0.853432	1	0.678766	0.85373	-0.228651	-0.559014	-0.228148	0.088074	0.0376971	0.296779	1	0.870106	0.799776	0.951931	0.200738	-0.121594	0.129666	0.112406	0.408156	0.284099	3.37425	3.17351	3.05192	3.30318	3.98412	4.21278	3.65376	3.98463	0	0	0	0	0	0	0	0			negative regulation of cyclic-nucleotide phosphodiesterase activity [GO:0051344]; protein maturation by protein folding [GO:0022417]; protein targeting to mitochondrion [GO:0006626]; regulation of protein kinase A signaling [GO:0010738]; xenobiotic metabolic process [GO:0006805]	aryl hydrocarbon receptor complex [GO:0034751]; cytosol [GO:0005829]; membrane [GO:0016020]; plasma membrane [GO:0005886]	20	4	4	4	0
Q9CR00	26S proteasome non-ATPase regulatory subunit 9 OS=Mus musculus OX=10090 GN=Psmd9 PE=1 SV=1	Psmd9	0.811427	1	0.679023	0.789568	-0.301467	-0.558467	-0.340865	0.0551748	0.0380398	0.152159	1	0.803064	0.744713	0.974563	0.316413	-0.108831	0.27924	0.0562029	0.463674	0.102467	5.35329	5.03688	4.92805	5.31612	5.76703	6.06849	5.51003	5.72763	0	0	0	0	0	0	0	0			negative regulation of insulin secretion [GO:0046676]; positive regulation of DNA-templated transcription [GO:0045893]; positive regulation of insulin secretion [GO:0032024]; positive regulation of transcription by RNA polymerase II [GO:0045944]; proteasome regulatory particle assembly [GO:0070682]; proteolysis [GO:0006508]; type B pancreatic cell apoptotic process [GO:0097050]	cytoplasm [GO:0005737]; nucleus [GO:0005634]; proteasome regulatory particle, base subcomplex [GO:0008540]	10	2	2	3	0
Q6PE15	Palmitoyl-protein thioesterase ABHD10, mitochondrial OS=Mus musculus OX=10090 GN=Abhd10 PE=1 SV=1	Abhd10	1	0.940035	0.639673	0.727639	0.0892142	-0.555378	-0.369491	0.578478	0.0383825	0.129198	0.712955	0.848258	0.956221	1	-0.250692	0.17284	0.237425	0.57231	0.140507	0.137423	5.5867	5.83739	6.01023	6.07482	5.65954	5.57033	5.01495	5.20084	0.183053	0.194978	0.184016	0.162278	0.149921	0.167647	0.129778	0.146714			glucuronoside catabolic process [GO:0019391]; protein depalmitoylation [GO:0002084]	cytosol [GO:0005829]; mitochondrion [GO:0005739]	10	3	3	3	0
Q65CL1	Catenin alpha-3 OS=Mus musculus OX=10090 GN=Ctnna3 PE=1 SV=2	Ctnna3 Catna3	0.680351	0.648286	1	0.733568	0.0696484	0.625298	0.178301	0.706648	0.0387252	0.282385	0.887867	1	0.937384	0.855152	-0.171584	-0.0932879	-0.225747	0.864633	0.546265	0.351953	5.17764	5.34922	5.25593	5.12347	4.6622	4.59255	5.21785	4.77085	0.0568092	0.0501968	0.0581661	0.0361132	0.038884	0.0372112	0.0381266	0.00420024			bundle of His cell-Purkinje myocyte adhesion involved in cell communication [GO:0086073]; cell migration [GO:0016477]; cell-cell adhesion [GO:0098609]; regulation of heart rate by cardiac conduction [GO:0086091]; regulation of ventricular cardiac muscle cell action potential [GO:0098911]	adherens junction [GO:0005912]; cytoplasm [GO:0005737]; cytoskeleton [GO:0005856]; desmosome [GO:0030057]; fascia adherens [GO:0005916]; lamellipodium [GO:0030027]	7	3	3	6	0
Q9CQ48	NudC domain-containing protein 2 OS=Mus musculus OX=10090 GN=Nudcd2 PE=1 SV=1	Nudcd2 D11Ertd603e	0.868232	1	0.681607	0.850332	-0.203848	-0.552988	-0.233902	0.101097	0.0394106	0.284099	0.776465	0.772778	0.766634	1	0.00686694	-0.0115165	0.371873	0.464702	0.865661	0.0579164	4.5867	4.57983	4.56832	4.95171	4.98412	5.18797	4.63498	4.95407	0	0	0	0	0	0	0	0			protein folding [GO:0006457]	cytoplasm [GO:0005737]; cytosol [GO:0005829]; intercellular bridge [GO:0045171]; kinetochore [GO:0000776]; microtubule cytoskeleton [GO:0015630]; microtubule organizing center [GO:0005815]; mitotic spindle [GO:0072686]; spindle pole [GO:0000922]	28	2	2	2	0.003
Q9QXT0	Protein canopy homolog 2 OS=Mus musculus OX=10090 GN=Cnpy2 PE=1 SV=1	Cnpy2 Msap Tmem4 Zsig9	0.944286	1	0.682762	0.861835	-0.0827049	-0.550545	-0.214516	0.319054	0.0404387	0.324537	0.565841	0.731152	0.838472	1	-0.369775	0.197592	0.451756	0.254626	0.114805	0.0387252	2.4287	2.79847	2.99607	3.25023	5.48762	5.57033	5.01978	5.35581	0	0	0	0	0	0	0	0			negative regulation of gene expression [GO:0010629]; positive regulation of low-density lipoprotein receptor activity [GO:1905599]; regulation of low-density lipoprotein particle clearance [GO:0010988]	endoplasmic reticulum [GO:0005783]	31	4	4	7	0
Q8VH51-2	Isoform 2 of RNA-binding protein 39 OS=Mus musculus OX=10090 GN=Rbm39	Rbm39 Caper Rnpc2	0.690539	0.65129	1	0.724498	0.0844238	0.618629	0.153683	0.607951	0.0407814	0.332419	0.57551	1	0.738485	0.457155	-0.797088	-0.437359	-1.12925	0.0185058	0.0294722	0.00514051	2.67381	3.4709	3.03354	2.34165	2.61913	2.5347	3.15333	2.68839	0	0	0	0	0	0	0	0			mRNA processing [GO:0006397]; regulation of mRNA splicing, via spliceosome [GO:0048024]; RNA splicing [GO:0008380]	centriolar satellite [GO:0034451]; microtubule cytoskeleton [GO:0015630]; nuclear speck [GO:0016607]; nucleoplasm [GO:0005654]; protein-containing complex [GO:0032991]	11	2	2	2	0.001
Q8R550-2	Isoform 2 of SH3 domain-containing kinase-binding protein 1 OS=Mus musculus OX=10090 GN=Sh3kbp1	Sh3kbp1 Ruk Seta	0.780876	0.653648	1	0.806528	0.256581	0.613415	0.303211	0.107265	0.0414668	0.13708	0.989091	1	0.941402	0.94893	-0.0158242	-0.087117	-0.0756261	0.541124	0.582248	0.932488	8.04885	8.06468	7.97756	7.98905	7.2907	7.03411	7.64753	7.33733	0.0927044	0.0913231	0.0818732	0.0884356	0.068606	0.0799852	0.0762687	0.0697967			actin filament organization [GO:0007015]; apoptotic process [GO:0006915]; cell migration [GO:0016477]; cytoskeleton organization [GO:0007010]; endocytosis [GO:0006897]; positive regulation of B cell activation [GO:0050871]; regulation of cell shape [GO:0008360]	cell-cell junction [GO:0005911]; cytoplasm [GO:0005737]; cytoplasmic vesicle membrane [GO:0030659]; cytoskeleton [GO:0005856]; endocytic vesicle [GO:0030139]; focal adhesion [GO:0005925]; neuron projection [GO:0043005]; synapse [GO:0045202]	14	5	5	13	0
O54916	RalBP1-associated Eps domain-containing protein 1 OS=Mus musculus OX=10090 GN=Reps1 PE=1 SV=2	Reps1	0.789231	1	0.686568	0.711559	-0.341481	-0.542526	-0.490945	0.0455792	0.0418095	0.0616861	0.835156	0.941161	0.930402	1	-0.172395	-0.016587	0.0874871	0.861892	0.903016	0.396162	5.02696	5.19935	5.18277	5.28684	5.25421	5.59569	5.05317	5.10475	0	0	0	0	0	0	0	0			endocytosis [GO:0006897]; endosomal transport [GO:0016197]	clathrin-coated pit [GO:0005905]; cytoplasm [GO:0005737]; cytosol [GO:0005829]; nucleoplasm [GO:0005654]; plasma membrane [GO:0005886]	9	3	3	9	0
Q8C129	Leucyl-cystinyl aminopeptidase OS=Mus musculus OX=10090 GN=Lnpep PE=1 SV=1	Lnpep	1	0.899836	0.617798	0.728656	0.152266	-0.542526	-0.304423	0.289925	0.0421522	0.185401	1	0.913572	0.951952	0.949185	0.13041	0.0593717	0.0551715	0.188828	0.433859	0.504798	6.65681	6.5264	6.58577	6.58157	5.71939	5.56713	5.0246	5.2627	0.00471215	0.0172397	0.033538	0.0602964	0.0704054	0.0745515	0.0582099	0.121826			negative regulation of cold-induced thermogenesis [GO:0120163]; neuropeptide catabolic process [GO:0010813]; peptide catabolic process [GO:0043171]; positive regulation of blood pressure [GO:0045777]; protein catabolic process [GO:0030163]; proteolysis [GO:0006508]; regulation of blood pressure [GO:0008217]; regulation of long-term neuronal synaptic plasticity [GO:0048169]; response to hormone [G…	cell surface [GO:0009986]; cytoplasm [GO:0005737]; cytoplasmic vesicle [GO:0031410]; cytoplasmic vesicle membrane [GO:0030659]; insulin-responsive compartment [GO:0032593]; intracellular membrane-bounded organelle [GO:0043231]; intracellular organelle [GO:0043229]; membrane [GO:0016020]; neuronal cell body [GO:0043025]; perinuclear region of cytoplasm [GO:0048471]; plasma membrane [GO:0005886]; v…	2	2	1	3	0.013
Q3UHI0	Serine-rich coiled-coil domain-containing protein 2 OS=Mus musculus OX=10090 GN=Ccser2 PE=1 SV=1	Ccser2 Fam190b Gcap14 Kiaa1128	1	0.957208	0.657188	0.742073	0.0630953	-0.542526	-0.367271	0.753941	0.0424949	0.130912	1	0.872202	0.916616	0.933871	0.197265	0.0716547	0.09856	0.113434	0.383139	0.366347	4.66817	4.4709	4.54255	4.56946	5.12932	5.06623	4.5237	4.69896	0	0	0	0	0	0	0	0			microtubule bundle formation [GO:0001578]	cytoplasm [GO:0005737]; microtubule cytoskeleton [GO:0015630]	4	3	3	5	0
Q8BGT6	MICAL-like protein 1 OS=Mus musculus OX=10090 GN=Micall1 PE=1 SV=3	Micall1 D15Mit260 Kiaa1668 Mirab13	1	0.600627	0.917315	0.797745	0.735459	0.610949	0.409459	0.0113091	0.0428376	0.0688828	0.906123	1	0.864468	0.761989	-0.142221	-0.210116	-0.392158	0.983893	0.167581	0.108979	4.61045	4.75267	4.54255	4.36051	4.68848	3.95302	4.56397	4.36248	0	0	0	0	0	0	0	0			cellular response to nerve growth factor stimulus [GO:1990090]; endocytic recycling [GO:0032456]; endocytosis [GO:0006897]; neuron projection development [GO:0031175]; plasma membrane tubulation [GO:0097320]; protein localization to endosome [GO:0036010]; protein targeting to membrane [GO:0006612]; receptor-mediated endocytosis [GO:0006898]; slow endocytic recycling [GO:0032458]	endosome membrane [GO:0010008]; extrinsic component of membrane [GO:0019898]; late endosome [GO:0005770]; late endosome membrane [GO:0031902]; recycling endosome membrane [GO:0055038]	8	4	4	5	0
Q8BNU0	Armadillo repeat-containing protein 6 OS=Mus musculus OX=10090 GN=Armc6 PE=1 SV=1	Armc6	0.968383	1	0.692132	0.831867	-0.0463497	-0.53088	-0.265576	0.486977	0.0431803	0.235435	0.862862	0.860465	0.890801	1	0.00401304	0.0499867	0.216812	0.473955	0.476011	0.16244	7.05752	7.0535	7.10349	7.27032	7.35445	7.4008	6.86992	7.13523	0.168851	0.147007	0.163582	0.158607	0.126323	0.127298	0.132275	0.126693			hematopoietic progenitor cell differentiation [GO:0002244]	cytosol [GO:0005829]	35	8	8	20	0
Q8R2U0	Nucleoporin SEH1 OS=Mus musculus OX=10090 GN=Seh1l PE=2 SV=1	Seh1l	1	0.567528	0.859909	0.495954	0.817238	0.599493	-0.194484	0.00856751	0.0438657	0.369088	0.612009	0.977168	1	0.745698	-0.675052	0.0333221	-0.390015	0.0339273	0.570596	0.112063	4.18951	4.86456	4.89789	4.47455	5.01353	4.19629	4.79578	4.0018	0	0	0	0	0	0	0	0			attachment of mitotic spindle microtubules to kinetochore [GO:0051315]; cell division [GO:0051301]; cellular response to amino acid starvation [GO:0034198]; defense response to Gram-positive bacterium [GO:0050830]; mitotic metaphase plate congression [GO:0007080]; mRNA transport [GO:0051028]; nuclear pore organization [GO:0006999]; nucleocytoplasmic transport [GO:0006913]; positive regulation of …	GATOR2 complex [GO:0061700]; kinetochore [GO:0000776]; lysosomal membrane [GO:0005765]; nuclear envelope [GO:0005635]; nuclear pore [GO:0005643]; nuclear pore outer ring [GO:0031080]; Seh1-associated complex [GO:0035859]	9	2	2	2	0
Q8VI75	Importin-4 OS=Mus musculus OX=10090 GN=Ipo4 PE=1 SV=1	Ipo4 Imp4a Ranbp4	1	0.585033	0.884038	0.698557	0.773409	0.59559	0.25586	0.00959561	0.0442084	0.177519	0.68088	1	0.817596	0.828104	-0.554528	-0.290539	-0.272116	0.070939	0.0853324	0.245374	3.59268	4.1472	3.85666	3.87509	4.26822	3.49481	4.0904	3.75067	0	0	0	0	0	0	0	0			protein import into nucleus [GO:0006606]; protein localization to nucleus [GO:0034504]; ribosome biogenesis [GO:0042254]	chromatin [GO:0000785]; cytoplasm [GO:0005737]; nucleus [GO:0005634]; protein-containing complex [GO:0032991]	5	3	3	3	0
P97441	Probable proton-coupled zinc antiporter SLC30A3 OS=Mus musculus OX=10090 GN=Slc30a3 PE=1 SV=1	Slc30a3 Znt3	0.950034	1	0.6949	0.81457	-0.0739482	-0.525123	-0.295889	0.351611	0.0445511	0.197053	0.926861	0.92902	0.771248	1	-0.00335638	-0.268516	0.106218	0.498629	0.104181	0.342358	4.21297	4.21633	3.94781	4.32255	5.3659	5.43984	4.91472	5.14396	0	0	0	0	0	0	0	0	zinc ion import into synaptic vesicle (GO:0099180)	integral component of synaptic vesicle membrane (GO:0030285)	detoxification of zinc ion [GO:0010312]; positive regulation of transport [GO:0051050]; regulation of sequestering of zinc ion [GO:0061088]; response to zinc ion [GO:0010043]; sequestering of zinc ion [GO:0032119]; zinc ion import into synaptic vesicle [GO:0099180]; zinc ion transmembrane transport [GO:0071577]; zinc ion transport [GO:0006829]	cytoplasm [GO:0005737]; glutamatergic synapse [GO:0098978]; hippocampal mossy fiber [GO:0097457]; hippocampal mossy fiber to CA3 synapse [GO:0098686]; late endosome [GO:0005770]; late endosome membrane [GO:0031902]; lysosomal membrane [GO:0005765]; neuron projection [GO:0043005]; plasma membrane [GO:0005886]; synaptic vesicle [GO:0008021]; synaptic vesicle membrane [GO:0030672]	7	2	2	3	0
Q6A0D4	Raftlin OS=Mus musculus OX=10090 GN=Rftn1 PE=1 SV=4	Rftn1 Kiaa0084	0.888963	1	0.696726	0.764779	-0.169805	-0.521336	-0.386886	0.133996	0.0452365	0.113434	0.934498	0.904347	1	0.985828	0.047316	0.145052	0.12446	0.353324	0.182659	0.293694	7.13119	7.08388	7.22893	7.20834	6.52018	6.68998	6.16865	6.3031	0.217881	0.13953	0.156511	0.283697	0.303602	0.334988	0.31721	0.338627			B cell receptor signaling pathway [GO:0050853]; dsRNA transport [GO:0033227]; membrane raft assembly [GO:0001765]; positive regulation of growth rate [GO:0040010]; positive regulation of interleukin-17 production [GO:0032740]; protein localization to membrane raft [GO:1903044]; protein transport into membrane raft [GO:0032596]; response to exogenous dsRNA [GO:0043330]; T cell antigen processing a…	cytoplasm [GO:0005737]; early endosome [GO:0005769]; endosome [GO:0005768]; membrane raft [GO:0045121]; plasma membrane [GO:0005886]; protein-containing complex [GO:0032991]	8	4	4	5	0
Q3TWL2	Type 1 phosphatidylinositol 4,5-bisphosphate 4-phosphatase OS=Mus musculus OX=10090 GN=Pip4p1 PE=1 SV=1	Pip4p1 Tmem55b	0.800196	0.665238	1	0.688847	0.266484	0.588058	0.0503135	0.0986977	0.0455792	0.635367	0.647076	0.847783	1	0.76042	-0.38976	0.238234	-0.156899	0.215559	0.0829335	0.57231	4.538	4.92776	5.16599	4.77086	5.17465	4.90816	5.49622	4.95848	0	0	0	0	0	0	0	0			cholesterol metabolic process [GO:0008203]; lysosome localization [GO:0032418]; phosphatidylinositol dephosphorylation [GO:0046856]; positive regulation of TORC1 signaling [GO:1904263]; proton-transporting V-type ATPase complex assembly [GO:0070070]; response to sterol depletion [GO:0006991]	late endosome membrane [GO:0031902]; lysosomal membrane [GO:0005765]; phagocytic vesicle membrane [GO:0030670]; plasma membrane [GO:0005886]	23	2	2	20	0
Q8BH69	Selenide, water dikinase 1 OS=Mus musculus OX=10090 GN=Sephs1 PE=1 SV=1	Sephs1 Sps1	0.863341	1	0.70003	0.71744	-0.211997	-0.514511	-0.479071	0.0959561	0.0466073	0.0651131	0.534254	0.924559	1	0.902578	-0.791239	0.113163	-0.0347135	0.0198766	0.248801	0.874572	4.23605	5.02729	5.14046	4.99258	4.79874	5.01073	4.49622	4.53166	0.336572	0.112577	0.126541	0.12319	0.214109	0.218549	0.279502	0.189114			phosphorylation [GO:0016310]; selenocysteine biosynthetic process [GO:0016260]	cytoplasm [GO:0005737]; nuclear membrane [GO:0031965]; plasma membrane [GO:0005886]	15	3	3	3	0
Q9ET43	Claudin-12 OS=Mus musculus OX=10090 GN=Cldn12 PE=1 SV=2	Cldn12	0.986709	1	0.700508	0.890605	-0.0193027	-0.513526	-0.167142	0.640164	0.0472927	0.4366	0.994829	1	0.787426	0.896726	-0.00747914	-0.344783	-0.15726	0.511652	0.057231	0.569911	4.81336	4.82084	4.47606	4.66358	4.35609	4.3754	3.86187	4.20825	0.0737264	0.113317	0.0937806	0.0741112	0.318819	0.389038	0	0.344882			calcium-independent cell-cell adhesion via plasma membrane cell-adhesion molecules [GO:0016338]	bicellular tight junction [GO:0005923]; cell periphery [GO:0071944]; lateral plasma membrane [GO:0016328]; plasma membrane [GO:0005886]; tight junction [GO:0070160]	7	2	2	6	0
Q9JL35	High mobility group nucleosome-binding domain-containing protein 5 OS=Mus musculus OX=10090 GN=Hmgn5 PE=1 SV=2	Hmgn5 Garp45 Nsbp1	0.881735	1	0.701401	0.823836	-0.181582	-0.511688	-0.279571	0.118917	0.0476354	0.217958	0.857073	1	0.604229	0.701838	-0.22251	-0.726832	-0.51079	0.670665	0.00685401	0.0520905	5.09166	5.31417	4.58734	4.80339	5.49657	5.67816	5.16647	5.39859	0.001657	0.0118756	0.00137335	0.00765388	0.0266085	0.0454386	0.0126631	0.0479499			chromatin organization [GO:0006325]; glutathione metabolic process [GO:0006749]; negative regulation of apoptotic process [GO:0043066]; positive regulation of cell population proliferation [GO:0008284]; positive regulation of gene expression [GO:0010628]; regulation of transcription by RNA polymerase II [GO:0006357]	chromatin [GO:0000785]; mitochondrion [GO:0005739]; nucleoplasm [GO:0005654]; nucleus [GO:0005634]	8	2	2	2	0
Q8BHS8	Syntabulin OS=Mus musculus OX=10090 GN=Sybu PE=1 SV=1	Sybu Golsyn Kiaa1472	0.912429	0.670508	1	0.904925	0.444456	0.576673	0.432542	0.0359836	0.0483208	0.0627142	0.948136	1	0.967937	0.967727	-0.0768342	-0.0470145	-0.0473283	0.754284	0.85024	0.936258	8.48278	8.55961	8.5126	8.51228	7.61776	7.1733	7.74998	7.60585	0.0188081	0.00732529	0.0116968	0.0140773	0.0274636	0.0241146	0.0407421	0.0446369			anterograde neuronal dense core vesicle transport [GO:1990048]; axonal transport of mitochondrion [GO:0019896]; positive regulation of insulin secretion involved in cellular response to glucose stimulus [GO:0035774]; regulation of insulin secretion involved in cellular response to glucose stimulus [GO:0061178]; regulation of synaptic activity [GO:0060025]; synapse maturation [GO:0060074]	axon cytoplasm [GO:1904115]; cytoplasmic microtubule [GO:0005881]; dense body [GO:0097433]; Golgi membrane [GO:0000139]; intracellular membrane-bounded organelle [GO:0043231]; microtubule [GO:0005874]; vesicle [GO:0031982]	18	10	2	35	0
Q9Z2W1	Serine/threonine-protein kinase 25 OS=Mus musculus OX=10090 GN=Stk25 PE=1 SV=2	Stk25 Sok1	0.667289	0.671026	1	0.745807	-0.00805712	0.57556	0.152434	0.717958	0.0493489	0.336532	0.649964	1	0.817141	0.686489	-0.621569	-0.291344	-0.542691	0.0459219	0.0849897	0.0459219	4.92174	5.54331	5.25196	5.00062	4.73964	4.7477	5.32326	4.90013	0.0687287	0.0794234	0.060754	0.127995	0.11433	0.0591262	0.0809086	0.0577438			axonogenesis [GO:0007409]; establishment of Golgi localization [GO:0051683]; establishment or maintenance of cell polarity [GO:0007163]; Golgi localization [GO:0051645]; Golgi reassembly [GO:0090168]; intrinsic apoptotic signaling pathway in response to hydrogen peroxide [GO:0036481]; positive regulation of axonogenesis [GO:0050772]; positive regulation of stress-activated MAPK cascade [GO:003287…	cytoplasm [GO:0005737]; Golgi apparatus [GO:0005794]; Golgi membrane [GO:0000139]	13	3	3	5	0
P60122	RuvB-like 1 OS=Mus musculus OX=10090 GN=Ruvbl1 PE=1 SV=1	Ruvbl1 Tip49 Tip49a	0.64107	0.671528	1	0.780599	-0.0669653	0.574481	0.217134	0.385881	0.0496916	0.225154	0.763014	1	0.868719	0.971677	-0.390219	-0.203039	-0.0414515	0.214531	0.178204	0.908842	5.24746	5.63768	5.43464	5.59623	5.45125	5.51822	6.0927	5.73535	0	0	0	0	0	0	0	0			box C/D snoRNP assembly [GO:0000492]; cell cycle [GO:0007049]; cell division [GO:0051301]; chromatin remodeling [GO:0006338]; DNA recombination [GO:0006310]; DNA repair [GO:0006281]; histone acetylation [GO:0016573]; histone H2A acetylation [GO:0043968]; histone H4 acetylation [GO:0043967]; positive regulation of canonical Wnt signaling pathway [GO:0090263]; positive regulation of DNA repair [GO:…	cytosol [GO:0005829]; dynein axonemal particle [GO:0120293]; Ino80 complex [GO:0031011]; membrane [GO:0016020]; microtubule organizing center [GO:0005815]; MLL1 complex [GO:0071339]; NuA4 histone acetyltransferase complex [GO:0035267]; nuclear matrix [GO:0016363]; nucleoplasm [GO:0005654]; nucleosome [GO:0000786]; nucleus [GO:0005634]; protein folding chaperone complex [GO:0101031]; protein-conta…	7	2	2	2	0.001
Q8CGM1	Adhesion G protein-coupled receptor B2 OS=Mus musculus OX=10090 GN=Adgrb2 PE=1 SV=2	Adgrb2 Bai2	0.423675	0.203793	1	0.560868	1.05585	2.29482	1.46056	0.00582591	0.0003427	0.0017135	0.728169	0.966472	1	0.864055	-0.408456	0.0491999	-0.161606	0.185744	0.481837	0.556888	3.5193	3.92776	3.97696	3.76615	1.89666	0.840807	3.13563	2.30136	0.195357	0.143279	0.120309	0.0683155	0	0	0.0861977	0.0972161			adenylate cyclase-activating G protein-coupled receptor signaling pathway [GO:0007189]; calcineurin-NFAT signaling cascade [GO:0033173]; cell surface receptor signaling pathway [GO:0007166]; G protein-coupled receptor signaling pathway [GO:0007186]; negative regulation of angiogenesis [GO:0016525]; peripheral nervous system development [GO:0007422]; positive regulation of synapse assembly [GO:005…	plasma membrane [GO:0005886]	8	10	10	79	0
P49769	Presenilin-1 OS=Mus musculus OX=10090 GN=Psen1 PE=1 SV=1	Psen1 Ad3h Psnl1	0.960757	1	0	0.26206	-0.0577562	-3.43984	-1.93203	0.430775	0.000685401	0.000685401	0.926334	0.894882	1	0.97261	0.0498351	0.160231	0.120165	0.346813	0.156271	0.302947	2.97759	2.92776	3.08799	3.04792	3.38209	3.43984		1.50781	0	0	0	0	0	0		0	protein catabolic process at postsynapse (GO:0140249)	postsynaptic SER	amyloid precursor protein catabolic process [GO:0042987]; amyloid precursor protein metabolic process [GO:0042982]; amyloid-beta formation [GO:0034205]; amyloid-beta metabolic process [GO:0050435]; apoptotic signaling pathway [GO:0097190]; astrocyte activation [GO:0048143]; astrocyte activation involved in immune response [GO:0002265]; autophagosome assembly [GO:0000045]; autophagy [GO:0006914]; …	aggresome [GO:0016235]; apical plasma membrane [GO:0016324]; axon [GO:0030424]; cell cortex [GO:0005938]; cell junction [GO:0030054]; cell surface [GO:0009986]; centrosome [GO:0005813]; ciliary rootlet [GO:0035253]; cytoplasm [GO:0005737]; cytoplasmic vesicle [GO:0031410]; dendrite [GO:0030425]; dendritic shaft [GO:0043198]; early endosome [GO:0005769]; early endosome membrane [GO:0031901]; endop…	8	2	2	2	0
Q8CH72	E3 ubiquitin-protein ligase TRIM32 OS=Mus musculus OX=10090 GN=Trim32 PE=1 SV=2	Trim32	0.571711	1	0.242318	0.599826	-0.806642	-2.04503	-0.737383	0.00822481	0.0010281	0.0178204	0.989484	1	0.678924	0.312353	-0.0152515	-0.558677	-1.67875	0.536669	0.0164496	0.0023989	4.14955	4.1648	3.60612	2.48604	1.61913	2.42577	0.380743	1.68839	0	0	0	0	0	0	0	0			actin ubiquitination [GO:0007014]; axon development [GO:0061564]; fat cell differentiation [GO:0045444]; free ubiquitin chain polymerization [GO:0010994]; innate immune response [GO:0045087]; muscle cell cellular homeostasis [GO:0046716]; negative regulation of fibroblast proliferation [GO:0048147]; negative regulation of intrinsic apoptotic signaling pathway in response to DNA damage [GO:1902230…	cytoplasm [GO:0005737]; nucleus [GO:0005634]; striated muscle myosin thick filament [GO:0005863]	7	3	3	4	0.001
Q91V36	Nuclear receptor-binding protein 2 OS=Mus musculus OX=10090 GN=Nrbp2 PE=1 SV=2	Nrbp2	1	0	0.647544	0.565733	2.32962	1.70267	1.50781	0.0013708	0.0013708	0.0013708	0.712339	0.961541	1	0.514318	-0.432785	0.0565794	-0.902687	0.154901	0.448938	0.00753941	1.06613	1.49891	1.55549	0.596227	2.32962		1.70267	1.50781	0	0	0	0	0		0	0			intracellular signal transduction [GO:0035556]; negative regulation of macroautophagy [GO:0016242]; negative regulation of neuron apoptotic process [GO:0043524]; neuron differentiation [GO:0030182]; protein phosphorylation [GO:0006468]	cytoplasm [GO:0005737]; endomembrane system [GO:0012505]	4	2	2	2	0.001
Q6ZQ58	La-related protein 1 OS=Mus musculus OX=10090 GN=Larp1 PE=1 SV=3	Larp1 Kiaa0731 Larp	1	0	0.910609	0.63645	1.57473	1.43964	0.922852	0.0030843	0.0017135	0.00788211	0.705553	1	0.891426	0.84953	-0.503174	-0.165813	-0.235263	0.0942426	0.258053	0.320425	0.99574	1.49891	1.3331	1.26365	1.57473		1.43964	0.922852	0	0	0	0	0		0	0			cell population proliferation [GO:0008283]; cellular response to rapamycin [GO:0072752]; mRNA stabilization [GO:0048255]; negative regulation of translation [GO:0017148]; negative regulation of translational initiation [GO:0045947]; positive regulation of macroautophagy [GO:0016239]; positive regulation of translation [GO:0045727]; positive regulation of translational initiation [GO:0045948]; pos…	cytoplasm [GO:0005737]; cytoplasmic stress granule [GO:0010494]; cytosol [GO:0005829]; polysomal ribosome [GO:0042788]; polysome [GO:0005844]; TORC1 complex [GO:0031931]	6	8	8	31	0
Q9D2N9	Vacuolar protein sorting-associated protein 33A OS=Mus musculus OX=10090 GN=Vps33a PE=1 SV=2	Vps33a Bf Buff	1	0.956774	0.384521	0.640386	0.0637502	-1.31512	-0.579235	0.751199	0.0020562	0.0387252	0.273464	0.32796	0.902156	1	-0.262166	1.45986	1.60841	0.531528	0.0010281	0.0017135	1.5807	1.84287	3.30273	3.45128	3.17465	3.1109	1.79578	2.53166	0	0	0	0	0	0	0	0			autophagosome maturation [GO:0097352]; endosome to lysosome transport [GO:0008333]; intracellular protein transport [GO:0006886]; lysosome localization [GO:0032418]; melanosome localization [GO:0032400]; pigmentation [GO:0043473]; platelet formation [GO:0030220]; regulation of developmental pigmentation [GO:0048070]; regulation of lysosomal lumen pH [GO:0035751]; vesicle-mediated transport [GO:00…	AP-3 adaptor complex [GO:0030123]; autophagosome [GO:0005776]; clathrin complex [GO:0071439]; clathrin-coated vesicle [GO:0030136]; CORVET complex [GO:0033263]; cytoplasmic vesicle [GO:0031410]; early endosome [GO:0005769]; HOPS complex [GO:0030897]; late endosome [GO:0005770]; late endosome membrane [GO:0031902]; lysosomal membrane [GO:0005765]; lysosome [GO:0005764]; perinuclear region of cytop…	7	2	2	3	0
Q8BUL6	Pleckstrin homology domain-containing family A member 1 OS=Mus musculus OX=10090 GN=Plekha1 PE=1 SV=1	Plekha1 Tapp1	0.364805	0.372405	0.956423	1	-0.0297472	1.36078	1.42506	0.57608	0.0023989	0.0020562	0.608778	0.912021	0.894583	1	-0.58315	-0.0278518	0.132861	0.0592872	0.999657	0.278273	3.79275	4.3759	4.34805	4.50876	5.05451	5.08426	6.44504	6.50932	0	0	0	0	0	0	0	0			androgen metabolic process [GO:0008209]; B cell receptor signaling pathway [GO:0050853]; cellular response to hydrogen peroxide [GO:0070301]; establishment of protein localization [GO:0045184]; estrogen metabolic process [GO:0008210]; face morphogenesis [GO:0060325]; female gonad development [GO:0008585]; Leydig cell differentiation [GO:0033327]; luteinization [GO:0001553]; multicellular organism…	cytoplasm [GO:0005737]; cytosol [GO:0005829]; membrane [GO:0016020]; nucleoplasm [GO:0005654]; plasma membrane [GO:0005886]; ruffle membrane [GO:0032587]	10	3	3	8	0
Q9JI39	ATP-binding cassette sub-family B member 10, mitochondrial OS=Mus musculus OX=10090 GN=Abcb10 PE=1 SV=1	Abcb10	1	0.58587	0.260541	0.227624	0.771349	-1.16907	-1.36392	0.00993831	0.0030843	0.0023989	1	0.902087	0.876501	0.792296	0.148661	-0.0415119	-0.187228	0.164154	0.88828	0.466073	4.29586	4.1472	4.10569	3.95998	2.98412	2.21278	1.04371	0.848851	0	0	0	0	0	0	0	0			erythrocyte development [GO:0048821]; heme biosynthetic process [GO:0006783]; mitochondrial unfolded protein response [GO:0034514]; positive regulation of erythrocyte differentiation [GO:0045648]; positive regulation of heme biosynthetic process [GO:0070455]; positive regulation of hemoglobin biosynthetic process [GO:0046985]	mitochondrial inner membrane [GO:0005743]; mitochondrial membrane [GO:0031966]; mitochondrion [GO:0005739]	4	2	2	3	0
Q80VC9	Calmodulin-regulated spectrin-associated protein 3 OS=Mus musculus OX=10090 GN=Camsap3 PE=1 SV=1	Camsap3 Kiaa1543	0.916522	1	0.445757	0.409583	-0.125759	-1.16567	-1.28777	0.211446	0.003427	0.0027416	0.81265	0.78632	1	0.747452	0.0475183	0.346812	-0.0731355	0.352981	0.0383825	0.947224	3.99574	3.94822	4.29503	3.87509	3.69367	3.81943	2.65376	2.53166	0	0	0	0	0	0	0	0			cilium movement [GO:0003341]; cytoplasmic microtubule organization [GO:0031122]; embryo development ending in birth or egg hatching [GO:0009792]; epithelial cell-cell adhesion [GO:0090136]; establishment of epithelial cell apical/basal polarity [GO:0045198]; establishment or maintenance of microtubule cytoskeleton polarity [GO:0030951]; in utero embryonic development [GO:0001701]; microtubule anc…	axoneme [GO:0005930]; centrosome [GO:0005813]; ciliary basal body [GO:0036064]; cytoplasm [GO:0005737]; microtubule cytoskeleton [GO:0015630]; microtubule minus-end [GO:0036449]; motile cilium [GO:0031514]; nucleoplasm [GO:0005654]; zonula adherens [GO:0005915]	18	12	12	20	0
P70429	Ena/VASP-like protein OS=Mus musculus OX=10090 GN=Evl PE=1 SV=2	Evl	0.705158	0.42565	1	0.885627	0.72828	1.23226	1.05703	0.0116518	0.00376971	0.00548321	1	0.866228	0.807681	0.745285	0.207181	-0.100962	-0.216954	0.10658	0.502399	0.374914	2.86364	2.65646	2.55549	2.4395	2.48162	1.75334	2.98561	2.81038	0	0	0	0	0	0	0	0			actin filament-based movement [GO:0030048]; actin nucleation [GO:0045010]; actin polymerization or depolymerization [GO:0008154]; axon guidance [GO:0007411]; barbed-end actin filament capping [GO:0051016]; cellular response to type II interferon [GO:0071346]; negative regulation of epithelial cell migration [GO:0010633]; negative regulation of ruffle assembly [GO:1900028]; platelet activation [GO…	cytoplasm [GO:0005737]; cytoskeleton [GO:0005856]; focal adhesion [GO:0005925]; lamellipodium [GO:0030027]; phagocytic vesicle [GO:0045335]	11	2	2	3	0.001
P53996	CCHC-type zinc finger nucleic acid binding protein OS=Mus musculus OX=10090 GN=Cnbp PE=1 SV=2	Cnbp Cnbp1 Znf9	1	0.894257	0.422103	0.574114	0.161239	-1.08309	-0.639351	0.262851	0.00411241	0.0267306	1	0.648258	0.775424	0.819583	0.625359	0.258417	0.338321	0.0123372	0.0705963	0.0699109	3.88327	3.25791	3.51632	3.59623	4.49955	4.33831	3.25521	3.69896	0	0	0	0	0	0	0	0			G-quadruplex DNA formation [GO:0071919]; negative regulation of transcription by RNA polymerase II [GO:0000122]; positive regulation of cell population proliferation [GO:0008284]; positive regulation of cytoplasmic translation [GO:2000767]; positive regulation of DNA-templated transcription [GO:0045893]; positive regulation of transcription by RNA polymerase II [GO:0045944]	cytoplasm [GO:0005737]; cytosol [GO:0005829]; endoplasmic reticulum [GO:0005783]; nucleus [GO:0005634]	23	4	4	4	0
Q9CQN1	Heat shock protein 75 kDa, mitochondrial OS=Mus musculus OX=10090 GN=Trap1 PE=1 SV=1	Trap1 Hsp75	0.935215	1	0.473721	0.455512	-0.0966299	-1.07789	-1.13444	0.27793	0.00445511	0.00479781	0.919396	0.963627	1	0.942206	-0.0677882	0.0534533	-0.0324326	0.723098	0.460247	0.862577	7.47552	7.54331	7.59676	7.51088	9.12356	9.22019	8.14229	8.08575	0.157615	0.207117	0.182764	0.142704	0.151313	0.155228	0.127782	0.15291			negative regulation of cellular respiration [GO:1901856]; negative regulation of intrinsic apoptotic signaling pathway in response to hydrogen peroxide [GO:1903751]; protein folding [GO:0006457]; translational attenuation [GO:0009386]	cell periphery [GO:0071944]; mitochondrial inner membrane [GO:0005743]; mitochondrial intermembrane space [GO:0005758]; mitochondrial matrix [GO:0005759]; mitochondrion [GO:0005739]; nucleoplasm [GO:0005654]	6	3	2	13	0
Q8R105	Vacuolar protein sorting-associated protein 37C OS=Mus musculus OX=10090 GN=Vps37c PE=1 SV=1	Vps37c	0.389552	0.45139	1	0.637535	-0.212558	1.14755	0.49813	0.0956134	0.00479781	0.0428376	0.466044	0.726784	1	0.573511	-0.641061	0.460402	-0.341705	0.0418095	0.0195339	0.159356	2.97759	3.61865	4.07906	3.27695	2.96705	3.17961	4.32716	3.67774	0	0	0	0	0	0	0	0			cellular catabolic process [GO:0044248]; protein targeting to membrane [GO:0006612]; protein targeting to vacuole [GO:0006623]; ubiquitin-dependent protein catabolic process via the multivesicular body sorting pathway [GO:0043162]	ESCRT I complex [GO:0000813]; late endosome membrane [GO:0031902]	19	3	3	3	0
Q60520-1	Isoform 2 of Paired amphipathic helix protein Sin3a OS=Mus musculus OX=10090 GN=Sin3a	Sin3a Kiaa4126	0.931017	1	0.489392	0.609741	-0.10312	-1.03094	-0.713732	0.256683	0.00548321	0.0198766	0.997337	0.739646	0.93689	1	0.431246	0.341044	0.435093	0.027416	0.0407814	0.0428376	7.12605	6.69481	7.03585	7.1299	4.56909	4.67221	3.64127	3.95848	0	0	0	0	0	0	0	0			activation of innate immune response [GO:0002218]; aging [GO:0007568]; cellular response to dopamine [GO:1903351]; cellular response to glucose stimulus [GO:0071333]; cerebral cortex neuron differentiation [GO:0021895]; DNA replication [GO:0006260]; hematopoietic progenitor cell differentiation [GO:0002244]; in utero embryonic development [GO:0001701]; negative regulation of apoptotic process [GO…	chromatin [GO:0000785]; histone deacetylase complex [GO:0000118]; kinetochore [GO:0000776]; nucleolus [GO:0005730]; nucleoplasm [GO:0005654]; nucleus [GO:0005634]; protein-containing complex [GO:0032991]; Sin3 complex [GO:0016580]; transcription regulator complex [GO:0005667]; transcription repressor complex [GO:0017053]	1	2	2	2	0.001
Q6IFZ6	Keratin, type II cytoskeletal 1b OS=Mus musculus OX=10090 GN=Krt77 PE=1 SV=1	Krt77 Krt1b	1	0.401902	0.861102	0.698276	1.31508	1.09934	0.796954	0.00445511	0.00582591	0.0106237	0.530248	0.96986	1	0.888688	-0.871109	0.0441511	-0.126099	0.0126799	0.505141	0.691912	4.76657	5.63768	5.68183	5.51158	4.51137	3.19629	4.29563	3.99324	0.00815042	0.0245161	0.0454578	0.0263507	0.048516	0.0642625	0.0219637	0.142272			keratinization [GO:0031424]	cornified envelope [GO:0001533]; cytoskeleton [GO:0005856]; keratin filament [GO:0045095]	5	3	1	9	0
Q8R554	OTU domain-containing protein 7A OS=Mus musculus OX=10090 GN=Otud7a PE=1 SV=1	Otud7a Cezanne2 Otud7	1	0.965963	0.478186	0.253647	0.0499604	-1.01439	-1.92914	0.849554	0.00616861	0.0010281	1	0.753631	0.907312	0.986432	0.40807	0.26774	0.388361	0.0328992	0.0657985	0.0524332	4.43536	4.02729	4.29503	4.41565	4.66749	4.61753	3.60314	2.68839	0	0	0	0	0	0	0	0			protein deubiquitination involved in ubiquitin-dependent protein catabolic process [GO:0071947]; protein K11-linked deubiquitination [GO:0035871]; protein K48-linked deubiquitination [GO:0071108]; protein K63-linked deubiquitination [GO:0070536]	cytoplasm [GO:0005737]; nucleus [GO:0005634]	12	9	9	21	0
Q925J9	Mediator of RNA polymerase II transcription subunit 1 OS=Mus musculus OX=10090 GN=Med1 PE=1 SV=2	Med1 Crsp210 Drip205 Pbp Pparbp Trap220 Trip2	0.902433	1	0.514926	0.676727	-0.148109	-0.957563	-0.563353	0.164839	0.00685401	0.0414668	1	0.768369	0.681858	0.671048	0.380129	-0.172326	-0.195383	0.0390679	0.241261	0.439685	5.70999	5.32986	5.15753	5.13447	4.4756	4.62371	3.66615	4.06036	0	0	0	0	0	0	0	0			androgen biosynthetic process [GO:0006702]; angiogenesis [GO:0001525]; animal organ morphogenesis [GO:0009887]; animal organ regeneration [GO:0031100]; brain development [GO:0007420]; camera-type eye development [GO:0043010]; cell morphogenesis [GO:0000902]; cellular response to epidermal growth factor stimulus [GO:0071364]; cellular response to hepatocyte growth factor stimulus [GO:0035729]; cel…	chromatin [GO:0000785]; core mediator complex [GO:0070847]; mediator complex [GO:0016592]; nucleolus [GO:0005730]; nucleoplasm [GO:0005654]; nucleus [GO:0005634]; protein-DNA complex [GO:0032993]; ubiquitin ligase complex [GO:0000151]	2	2	2	2	0.002
Q8CGV2	Tryptophan 5-hydroxylase 2 OS=Mus musculus OX=10090 GN=Tph2 PE=1 SV=2	Tph2 Ntph	0.609116	1	0.522728	0.422605	-0.71521	-0.935868	-1.24262	0.00891021	0.00719671	0.003427	0.388054	1	0.80476	0.660746	-1.36567	-0.31337	-0.597833	0.00479781	0.0712817	0.0339273	1.71821	3.08388	2.77051	2.48604	3.08253	3.79774	2.86187	2.55512	0	0	0	0	0	0	0	0			cellular response to lithium ion [GO:0071285]; circadian rhythm [GO:0007623]; response to activity [GO:0014823]; response to calcium ion [GO:0051592]; response to estrogen [GO:0043627]; response to glucocorticoid [GO:0051384]; response to nutrient levels [GO:0031667]; serotonin biosynthetic process from tryptophan [GO:0006587]	neuron projection [GO:0043005]	13	3	3	6	0
D3YZU1	SH3 and multiple ankyrin repeat domains protein 1 OS=Mus musculus OX=10090 GN=Shank1 PE=1 SV=1	Shank1	0.596044	0.498794	1	0.921481	0.256974	1.00348	0.885509	0.10658	0.00753941	0.00891021	1	0.890729	0.920401	0.944364	0.166941	0.047275	0.0843552	0.14462	0.491775	0.4061	5.9312	5.76426	5.81153	5.84861	4.94106	4.68408	5.68756	5.56959	0	0	0	0	0	0	0	0	structural constituent of postsynaptic density (GO:0098919)	postsynaptic density (GO:0014069)	adult behavior [GO:0030534]; associative learning [GO:0008306]; dendritic spine morphogenesis [GO:0060997]; determination of affect [GO:0050894]; habituation [GO:0046959]; long-term memory [GO:0007616]; modulation of chemical synaptic transmission [GO:0050804]; negative regulation of actin filament bundle assembly [GO:0032232]; neuromuscular process controlling balance [GO:0050885]; olfactory beh…	cytoplasm [GO:0005737]; dendrite [GO:0030425]; dendritic spine [GO:0043197]; excitatory synapse [GO:0060076]; glutamatergic synapse [GO:0098978]; membrane [GO:0016020]; neuron projection [GO:0043005]; plasma membrane [GO:0005886]; postsynaptic density [GO:0014069]; postsynaptic membrane [GO:0045211]; Schaffer collateral - CA1 synapse [GO:0098685]; synapse [GO:0045202]	46	74	1	266	0
P68373	Tubulin alpha-1C chain OS=Mus musculus OX=10090 GN=Tuba1c PE=1 SV=1	Tuba1c Tuba6	0.739291	0.506167	1	0.223062	0.54653	0.982316	-1.18217	0.0202193	0.00822481	0.00411241	0.503674	0.549132	1	0.757267	-0.124663	0.864775	0.463649	0.945168	0.0027416	0.036669	1.8031	1.92776	2.79253	2.39141	2.91458	2.36805	3.35037	1.18589	0	0	0	0	0	0	0	0			microtubule cytoskeleton organization [GO:0000226]; mitotic cell cycle [GO:0000278]	cytoplasm [GO:0005737]; cytoplasmic microtubule [GO:0005881]; membrane raft [GO:0045121]; microtubule [GO:0005874]; microtubule cytoskeleton [GO:0015630]; nucleus [GO:0005634]	53	22	1	139	0
Q8VDS4	Regulation of nuclear pre-mRNA domain-containing protein 1A OS=Mus musculus OX=10090 GN=Rprd1a PE=1 SV=1	Rprd1a Kiaa4077 P15rs	0.516284	0.515582	1	0.878814	0.00196164	0.955725	0.769354	0.785812	0.00925291	0.0119945	0.652051	1	0.709409	0.651351	-0.616943	-0.495311	-0.618492	0.0476354	0.0219328	0.0301576	3.90263	4.51957	4.02426	3.90108	4.24716	4.2452	5.20092	5.01455	0	0	0	0	0	0	0	0			mRNA 3'-end processing [GO:0031124]; RNA polymerase II promoter clearance [GO:0001111]	nucleus [GO:0005634]; RNA polymerase II, holoenzyme [GO:0016591]; transcription preinitiation complex [GO:0097550]	13	2	2	4	0
Q6PGE7	Sodium-dependent proline transporter OS=Mus musculus OX=10090 GN=Slc6a7 PE=1 SV=1	Slc6a7	0.789307	0.524347	1	0.774645	0.590064	0.931405	0.563012	0.0167923	0.00959561	0.030843	0.877519	0.889184	1	0.883943	-0.0190525	0.169445	-0.0085288	0.551405	0.14462	0.753256	3.0832	3.10226	3.2717	3.09373	3.68326	3.09319	4.0246	3.65621	0.204825	0.251545	0.193704	0.218771	0.325602	0.11148	0.0928333	0.0567579	metabolism	integral component of synaptic vesicle membrane (GO:0030285)	neurotransmitter transport [GO:0006836]; proline transmembrane transport [GO:0035524]; proline transport [GO:0015824]; protein catabolic process [GO:0030163]; sodium ion transmembrane transport [GO:0035725]	glutamatergic synapse [GO:0098978]; presynaptic membrane [GO:0042734]; Schaffer collateral - CA1 synapse [GO:0098685]; synapse [GO:0045202]; synaptic vesicle membrane [GO:0030672]	4	2	2	3	0
Q8R1I1	Cytochrome b-c1 complex subunit 9 OS=Mus musculus OX=10090 GN=Uqcr10 PE=1 SV=1	Uqcr10	0.810158	0.477916	0.909966	1	0.761447	0.929055	1.06517	0.010281	0.00993831	0.00514051	0.983028	0.975964	1	0.967826	0.0104036	0.0350997	-0.0120809	0.453735	0.557231	0.77279	5.3673	5.3569	5.392	5.34481	3.94106	3.17961	4.10866	4.24478	0	0	0	0	0	0	0	0			cellular respiration [GO:0045333]; mitochondrial electron transport, ubiquinol to cytochrome c [GO:0006122]; proton transmembrane transport [GO:1902600]	mitochondrial inner membrane [GO:0005743]; mitochondrial respiratory chain complex III [GO:0005750]; mitochondrion [GO:0005739]	53	2	2	3	0
Q8BY89-2	Isoform 2 of Choline transporter-like protein 2 OS=Mus musculus OX=10090 GN=Slc44a2	Slc44a2 Ctl2	1	0.75502	0.419851	0.0887222	0.405414	-0.846636	-3.08915	0.0448938	0.010281	0.0003427	1	0.989157	0.892068	0.864331	0.0157291	-0.149046	-0.194615	0.438314	0.309116	0.441398	5.7771	5.76137	5.61233	5.56676	6.16157	5.75616	4.90952	2.66701	0	0	0	0	0	0	0	0			choline transport [GO:0015871]; transmembrane transport [GO:0055085]	membrane [GO:0016020]; mitochondrion [GO:0005739]; plasma membrane [GO:0005886]	3	2	2	9	0
O55028	[3-methyl-2-oxobutanoate dehydrogenase [lipoamide]] kinase, mitochondrial OS=Mus musculus OX=10090 GN=Bckdk PE=1 SV=1	Bckdk	0	1	0	0	-0.840807	-0.840807	-0.840807	0.00788211	0.0106237	0.0113091	1	0.482571	0.811227	0.818792	1.05119	0.749366	0.762757	0.00514051	0.00411241	0.00856751	2.60455	1.55336	2.30273	2.31612		0.840807			0	0	0	0		0					branched-chain amino acid catabolic process [GO:0009083]; isoleucine catabolic process [GO:0006550]; leucine catabolic process [GO:0006552]; phosphorylation [GO:0016310]; protein phosphorylation [GO:0006468]; regulation of glucose metabolic process [GO:0010906]; spermatogenesis [GO:0007283]; valine catabolic process [GO:0006574]	mitochondrial alpha-ketoglutarate dehydrogenase complex [GO:0005947]; mitochondrion [GO:0005739]	4	3	3	12	0
Q8BG18	N-terminal EF-hand calcium-binding protein 1 OS=Mus musculus OX=10090 GN=Necab1 PE=1 SV=1	Necab1 Efcbp1	0.881978	1	0.566663	0.660094	-0.181186	-0.819436	-0.599256	0.119602	0.0109664	0.0349554	0.912558	1	0.939213	0.88707	-0.132012	-0.0904752	-0.172881	0.977724	0.561343	0.52159	6.60898	6.74099	6.65051	6.56811	8.28812	8.46931	7.64987	7.87005	0.0573484	0.0506243	0.0386189	0.0218575	0.053155	0.0677885	0.0569577	0.0536611			blastocyst hatching [GO:0001835]; regulation of amyloid precursor protein biosynthetic process [GO:0042984]	cytoplasm [GO:0005737]; cytosol [GO:0005829]; nucleoplasm [GO:0005654]	9	2	2	2	0.003
O09126	Semaphorin-4D OS=Mus musculus OX=10090 GN=Sema4d PE=1 SV=2	Sema4d Semacl2 Semaj	0.597745	0	0.846017	1	0.382089	0.883244	1.12449	0.050377	0.0113091	0.00445511	1	0.835388	0.929807	0.845567	0.259481	0.154484	0.017471	0.0771076	0.166552	0.635709	2.9406	2.68112	2.8356	2.69859	0.382089		0.883244	1.12449	0	0	0	0	0		0	0			axonogenesis [GO:0007409]; leukocyte aggregation [GO:0070486]; negative chemotaxis [GO:0050919]; negative regulation of alkaline phosphatase activity [GO:0010693]; negative regulation of axon extension involved in axon guidance [GO:0048843]; negative regulation of cell adhesion [GO:0007162]; negative regulation of osteoblast differentiation [GO:0045668]; negative regulation of peptidyl-tyrosine p…	extracellular space [GO:0005615]; membrane [GO:0016020]; plasma membrane [GO:0005886]	4	3	3	23	0
Q8R191	Synaptogyrin-3 OS=Mus musculus OX=10090 GN=Syngr3 PE=1 SV=1	Syngr3	0.938355	1	0.573805	0.648461	-0.0917948	-0.801367	-0.624908	0.291981	0.0119945	0.0294722	0.979282	0.989645	1	0.82904	-0.0151873	0.015017	-0.255469	0.535984	0.683345	0.277587	8.57241	8.5876	8.60262	8.33213	8.1564	8.2482	7.44683	7.62329	0.252895	0.23821	0.26223	0.225315	0.203417	0.282677	0.221356	0.0589074	regulation of synaptic vesicle cycle (GO:0098693)	synaptic vesicle (GO:0008021)	positive regulation of transporter activity [GO:0032411]; regulated exocytosis [GO:0045055]; regulation of neurotransmitter uptake [GO:0051580]	neuromuscular junction [GO:0031594]; synapse [GO:0045202]; synaptic vesicle [GO:0008021]; synaptic vesicle membrane [GO:0030672]	23	3	3	13	0
E9Q236	ATP-binding cassette sub-family C member 4 OS=Mus musculus OX=10090 GN=Abcc4 PE=1 SV=1	Abcc4 Mrp4	1	0.9805	0.569306	0.494762	0.028411	-0.784313	-0.986783	0.988005	0.0123372	0.00719671	0.821436	0.945949	1	0.849402	-0.203614	0.0801662	-0.155315	0.736463	0.35401	0.576422	4.99574	5.19935	5.27952	5.04404	5.17836	5.14995	4.36564	4.16317	0	0	0	0	0	0	0	0			bile acid and bile salt transport [GO:0015721]; cAMP transport [GO:0070730]; cilium assembly [GO:0060271]; export across plasma membrane [GO:0140115]; fatty acid derivative transport [GO:1901571]; leukotriene transport [GO:0071716]; organic hydroxy compound transport [GO:0015850]; positive regulation of smooth muscle cell proliferation [GO:0048661]; prostaglandin secretion [GO:0032310]; prostagla…	apical plasma membrane [GO:0016324]; basolateral plasma membrane [GO:0016323]; external side of apical plasma membrane [GO:0098591]; Golgi apparatus [GO:0005794]; membrane [GO:0016020]; nucleolus [GO:0005730]; plasma membrane [GO:0005886]; platelet dense granule membrane [GO:0031088]	3	2	2	2	0
Q8C0E2	Vacuolar protein sorting-associated protein 26B OS=Mus musculus OX=10090 GN=Vps26b PE=1 SV=1	Vps26b	1	0.97064	0.563635	0.553641	0.0429917	-0.784175	-0.809985	0.903701	0.0126799	0.0126799	0.959655	1	0.995293	0.923522	-0.059412	-0.00680681	-0.114782	0.687114	0.834133	0.750171	8.35285	8.41226	8.40546	8.29748	9.77808	9.73509	8.95092	8.9251	0.150014	0.144707	0.151237	0.143874	0.113432	0.122482	0.134384	0.131947			cellular response to type II interferon [GO:0071346]; intracellular protein transport [GO:0006886]; retrograde transport, endosome to Golgi [GO:0042147]	cytosol [GO:0005829]; early endosome [GO:0005769]; endosome [GO:0005768]; late endosome [GO:0005770]; phagocytic vesicle [GO:0045335]; retromer complex [GO:0030904]	15	4	4	7	0
Q9QZI8	Serine incorporator 1 OS=Mus musculus OX=10090 GN=Serinc1 PE=1 SV=1	Serinc1 Aigp2 Tde1l Tde2 Tms2	0.755445	0.553177	1	0.799244	0.449585	0.854187	0.530895	0.0346127	0.0130226	0.0370117	0.868693	1	0.994763	0.880015	-0.203081	-0.00757523	-0.1844	0.73852	0.840987	0.477382	6.50828	6.71136	6.70379	6.52696	6.21136	5.76177	6.61596	6.29267	0.00607136	0.0201278	0.0158494	0.00874369	0.0146089	0.0497503	0.0450131	0.105231			membrane biogenesis [GO:0044091]; phosphatidylserine metabolic process [GO:0006658]; phospholipid biosynthetic process [GO:0008654]; positive regulation of CDP-diacylglycerol-serine O-phosphatidyltransferase activity [GO:1904219]; positive regulation of serine C-palmitoyltransferase activity [GO:1904222]; sphingolipid metabolic process [GO:0006665]	endoplasmic reticulum membrane [GO:0005789]; membrane [GO:0016020]; plasma membrane [GO:0005886]	8	2	2	2	0.001
Q6QWF9	Calcium/calmodulin-dependent protein kinase II inhibitor 1 OS=Mus musculus OX=10090 GN=Camk2n1 PE=1 SV=1	Camk2n1	0.665472	0.527071	0.940862	1	0.336381	0.835986	0.923931	0.0651131	0.0140507	0.00753941	1	0.966325	0.833206	0.894466	0.0494199	-0.213835	-0.111482	0.348184	0.159013	0.766621	6.11468	6.06526	5.85143	5.95378	6.52018	6.1838	7.01978	7.10773	0.0401232	0.05437	0.0718303	0.0680223	0.0661396	0.0615568	0.178401	0.177381			calcium ion homeostasis [GO:0055074]; long-term memory [GO:0007616]; negative regulation of protein kinase activity [GO:0006469]; positive regulation of inflammatory response [GO:0050729]; positive regulation of insulin secretion involved in cellular response to glucose stimulus [GO:0035774]; positive regulation of systemic arterial blood pressure [GO:0003084]	dendrite [GO:0030425]; neuronal cell body [GO:0043025]; postsynaptic density [GO:0014069]; synapse [GO:0045202]	40	3	3	7	0
P97295	Neuropeptide Y receptor type 2 OS=Mus musculus OX=10090 GN=Npy2r PE=2 SV=2	Npy2r	0.659956	0.57179	1	0.838898	0.206883	0.806442	0.55301	0.166895	0.0150788	0.0325565	0.794441	1	0.800958	0.755799	-0.331988	-0.320202	-0.403926	0.331049	0.0678547	0.100754	5.04013	5.37212	5.05192	4.9682	4.75464	4.54776	5.3542	5.10077	0	0	0	0	0	0	0	0	synaptic signaling via neuropeptide (GO:0099538)	presynapse (GO:0098793)	adenylate cyclase-inhibiting G protein-coupled receptor signaling pathway [GO:0007193]; behavioral fear response [GO:0001662]; cardiac left ventricle morphogenesis [GO:0003214]; G protein-coupled receptor signaling pathway [GO:0007186]; negative regulation of cAMP-mediated signaling [GO:0043951]; negative regulation of excitatory postsynaptic potential [GO:0090394]; negative regulation of feeding…	cilium [GO:0005929]; membrane [GO:0016020]; non-motile cilium [GO:0097730]; plasma membrane [GO:0005886]	8	2	2	3	0
Q9CYL5	Golgi-associated plant pathogenesis-related protein 1 OS=Mus musculus OX=10090 GN=Glipr2 PE=1 SV=3	Glipr2 Gapr1	0.607841	0.573292	1	0.828526	0.0844238	0.802658	0.531276	0.608293	0.0161069	0.036669	0.917218	1	0.762194	0.77412	-0.124663	-0.39177	-0.36937	0.942084	0.0421522	0.129198	4.59268	4.71734	4.32557	4.34797	4.1597	4.07527	4.87793	4.60655	0	0	0	0	0	0	0	0			positive regulation of epithelial cell migration [GO:0010634]; positive regulation of epithelial to mesenchymal transition [GO:0010718]; positive regulation of ERK1 and ERK2 cascade [GO:0070374]	extracellular space [GO:0005615]; Golgi membrane [GO:0000139]	22	2	2	2	0.001
Q8QZV4	Serine/threonine-protein kinase 32C OS=Mus musculus OX=10090 GN=Stk32c PE=1 SV=1	Stk32c Yank3 Pkek MNCb-1563	0.84622	1	0.601956	0.522736	-0.240895	-0.732271	-0.935845	0.0805346	0.0164496	0.00925291	0.554041	0.69609	1	0.800051	-0.32928	0.522654	0.200817	0.339273	0.0147361	0.179232	3.38806	3.71734	4.23999	3.91816	4.6622	4.90309	4.17082	3.96725	0	0	0	0	0	0	0	0			intracellular signal transduction [GO:0035556]; peptidyl-serine phosphorylation [GO:0018105]		7	5	5	58	0
Q8R3V6	CUE domain-containing protein 1 OS=Mus musculus OX=10090 GN=Cuedc1 PE=2 SV=2	Cuedc1	0.721894	0.544139	0.947029	1	0.407813	0.799434	0.877953	0.0442084	0.0167923	0.00959561	0.813883	0.99888	1	0.890694	-0.29549	0.00161628	-0.165382	0.424606	0.767649	0.54318	5.7318	6.02729	6.02891	5.86191	5.5231	5.11529	5.91472	5.99324	0	0.265197	0.237736	0.301368	0.244163	0	0	0					13	2	2	2	0.001
Q99LW6	YY1-associated factor 2 OS=Mus musculus OX=10090 GN=Yaf2 PE=1 SV=1	Yaf2	0.70108	1	0.604478	0.557447	-0.512348	-0.726238	-0.843092	0.0174777	0.017135	0.0109664	0.659251	1	0.895295	0.852152	-0.601101	-0.159565	-0.230817	0.053804	0.27416	0.336189	2.78234	3.38344	3.22387	3.15262	2.76456	3.27691	2.55067	2.43381	0	0	0	0	0	0	0	0			negative regulation of DNA-templated transcription [GO:0045892]; positive regulation of DNA-templated transcription [GO:0045893]; regulation of DNA-templated transcription [GO:0006355]	cytosol [GO:0005829]; nucleoplasm [GO:0005654]; nucleus [GO:0005634]	25	2	2	2	0.001
Q9CWF2	Tubulin beta-2B chain OS=Mus musculus OX=10090 GN=Tubb2b PE=1 SV=1	Tubb2b	1	0.950333	0.580384	0.646138	0.0734954	-0.711425	-0.556591	0.680946	0.0188485	0.0424949	0.629443	0.620392	0.735684	1	0.0208949	0.245906	0.688748	0.420836	0.0774503	0.0113091	8.90683	8.88594	9.13184	9.57469	10.3281	10.2546	9.54313	9.69797	0.116122	0.111919	0.101252	0.0940633	0.105654	0.107907	0.11274	0.126706	modulation of chemical synaptic transmission (GO:0050804)		cerebral cortex development [GO:0021987]; embryonic brain development [GO:1990403]; microtubule cytoskeleton organization [GO:0000226]; microtubule-based process [GO:0007017]; mitotic cell cycle [GO:0000278]; modulation of chemical synaptic transmission [GO:0050804]; neuron migration [GO:0001764]; positive regulation of axon guidance [GO:1902669]	cytoplasm [GO:0005737]; intercellular bridge [GO:0045171]; microtubule [GO:0005874]; microtubule cytoskeleton [GO:0015630]; mitotic spindle [GO:0072686]; Schaffer collateral - CA1 synapse [GO:0098685]	78	42	2	1416	0
Q60829	Protein phosphatase 1 regulatory subunit 1B OS=Mus musculus OX=10090 GN=Ppp1r1b PE=1 SV=2	Ppp1r1b	1	0.991739	0.608128	0.522783	0.0119681	-0.705584	-0.923749	0.865661	0.0195339	0.00993831	0.705371	0.960706	1	0.623383	-0.445713	0.0578325	-0.623977	0.139136	0.441741	0.0298149	5.03576	5.48147	5.5393	4.85749	5.79874	5.78677	5.08118	4.86302	0	0	0	0	0	0	0	0		postsynapse (GO:0098794)	behavioral response to cocaine [GO:0048148]; cellular response to cocaine [GO:0071314]; DNA-templated transcription [GO:0006351]; intracellular signal transduction [GO:0035556]; locomotory behavior [GO:0007626]; memory [GO:0007613]; negative regulation of female receptivity [GO:0007621]; negative regulation of phosphoprotein phosphatase activity [GO:0032515]; response to amphetamine [GO:0001975];…	cytoplasm [GO:0005737]; dendritic spine head [GO:0044327]; dendritic spine neck [GO:0044326]; glutamatergic synapse [GO:0098978]; neuronal cell body [GO:0043025]; nucleus [GO:0005634]; postsynapse [GO:0098794]	31	3	3	15	0
Q8BHE3	Caytaxin OS=Mus musculus OX=10090 GN=Atcay PE=1 SV=1	Atcay	0.958979	1	0.634238	0.573858	-0.0604292	-0.656904	-0.801233	0.421522	0.0222755	0.0133653	0.736956	1	0.721493	0.763686	-0.44035	-0.470944	-0.388948	0.147704	0.0243317	0.113434	5.79275	6.2331	5.76216	5.84415	6.3724	6.43282	5.77592	5.63159	0.134428	0.327878	0.304464	0.145482	0.277271	0.306584	0.346569	0.277774			apoptotic process [GO:0006915]; mitochondrion distribution [GO:0048311]; negative regulation of glutamate metabolic process [GO:2000212]; neuron projection development [GO:0031175]; regulation of protein localization [GO:0032880]	axon [GO:0030424]; cytoplasm [GO:0005737]; dendrite [GO:0030425]; growth cone [GO:0030426]; mitochondrial membrane [GO:0031966]; neuron projection [GO:0043005]; neuron projection terminus [GO:0044306]; perinuclear region of cytoplasm [GO:0048471]; presynapse [GO:0098793]; synapse [GO:0045202]	22	5	5	11	0
Q8VHK9	ATP-dependent DNA/RNA helicase DHX36 OS=Mus musculus OX=10090 GN=Dhx36 PE=1 SV=2	Dhx36 Ddx36 Kiaa1488 Mlel1	1	0.860971	0.549487	0.538255	0.215963	-0.647879	-0.677677	0.153187	0.0233036	0.0233036	0.842979	0.706273	0.856942	1	0.255271	0.278972	0.501703	0.0805346	0.060658	0.0294722	4.33915	4.08388	4.36285	4.58558	4.70402	4.48805	3.84017	3.81038	0.172878	0.383126	0.28286	0.243333	0.327611	0.207233	0	0.236341			3'-UTR-mediated mRNA destabilization [GO:0061158]; cell differentiation [GO:0030154]; cellular response to arsenite ion [GO:1903843]; cellular response to heat [GO:0034605]; cellular response to UV [GO:0034644]; defense response to virus [GO:0051607]; G-quadruplex DNA unwinding [GO:0044806]; innate immune response [GO:0045087]; negative regulation of translation [GO:0017148]; ossification [GO:000…	axon [GO:0030424]; chromosome, telomeric region [GO:0000781]; cytoplasm [GO:0005737]; cytoplasmic stress granule [GO:0010494]; cytosol [GO:0005829]; dendrite [GO:0030425]; mitochondrion [GO:0005739]; nuclear speck [GO:0016607]; nucleoplasm [GO:0005654]; nucleus [GO:0005634]; perikaryon [GO:0043204]	2	2	2	3	0.001
P62983	Ubiquitin-40S ribosomal protein S27a OS=Mus musculus OX=10090 GN=Rps27a PE=1 SV=2	Rps27a Uba80 Ubcep1	0.731667	1	0.639612	0.593728	-0.45074	-0.644731	-0.752125	0.0236463	0.0236463	0.0161069	0.985057	0.92902	0.930894	1	0.0844975	0.00290622	0.106218	0.272447	0.761138	0.3427	5.93825	5.85376	5.85666	5.95998	5.38209	5.83283	5.1881	5.0807	0	0	0	0	0	0	0	0	translation at postsynapse (GO:0140242)	postsynaptic ribosome	cytoplasmic translation [GO:0002181]; modification-dependent protein catabolic process [GO:0019941]; protein ubiquitination [GO:0016567]; ribosomal small subunit biogenesis [GO:0042274]; translation at postsynapse [GO:0140242]; translation at presynapse [GO:0140236]	cytoplasm [GO:0005737]; cytosol [GO:0005829]; cytosolic ribosome [GO:0022626]; cytosolic small ribosomal subunit [GO:0022627]; myelin sheath [GO:0043209]; nucleoplasm [GO:0005654]; postsynapse [GO:0098794]; presynapse [GO:0098793]; ribosome [GO:0005840]; small-subunit processome [GO:0032040]; synapse [GO:0045202]	51	11	1	120	0
O08529	Calpain-2 catalytic subunit OS=Mus musculus OX=10090 GN=Capn2 PE=1 SV=4	Capn2	0.981264	1	0.63972	0.594887	-0.0272866	-0.644488	-0.749313	0.591501	0.023989	0.0167923	0.290604	1	0.745797	0.809967	-1.78287	-0.423145	-0.304066	0.0023989	0.0315284	0.201165	2.67381	4.45669	4.03354	4.15262	5.45738	5.48466	4.84017	4.73535	0.155235	0.257263	0.21429	0.199081	0.11753	0.188456	0.0839821	0.205899			behavioral response to pain [GO:0048266]; blastocyst development [GO:0001824]; cellular response to amino acid stimulus [GO:0071230]; cellular response to interferon-beta [GO:0035458]; cellular response to lipopolysaccharide [GO:0071222]; female pregnancy [GO:0007565]; myoblast fusion [GO:0007520]; positive regulation of cardiac muscle cell apoptotic process [GO:0010666]; positive regulation of m…	calpain complex [GO:0110158]; cell projection [GO:0042995]; chromatin [GO:0000785]; cytoplasm [GO:0005737]; cytosol [GO:0005829]; dendrite [GO:0030425]; endoplasmic reticulum [GO:0005783]; external side of plasma membrane [GO:0009897]; focal adhesion [GO:0005925]; Golgi apparatus [GO:0005794]; lysosome [GO:0005764]; membrane [GO:0016020]; membrane raft [GO:0045121]; mitochondrial intermembrane sp…	15	7	7	7	0
Q61771	Kinesin-like protein KIF3B OS=Mus musculus OX=10090 GN=Kif3b PE=1 SV=1	Kif3b	0.806621	1	0.646714	0.690829	-0.310036	-0.6288	-0.533599	0.0534613	0.0263879	0.0466073	0.629732	1	0.651495	0.852254	-0.66719	-0.618174	-0.230645	0.0352981	0.0133653	0.336532	4.5193	5.18649	4.56832	4.95585	5.00936	5.3194	4.6906	4.7858	0.0560883	0.190228	0.179113	0.141049	0.0731151	0.00214686	0.0259075	0.0512483			anterograde dendritic transport of neurotransmitter receptor complex [GO:0098971]; cilium assembly [GO:0060271]; intraciliary transport [GO:0042073]; microtubule-based movement [GO:0007018]; mitotic spindle assembly [GO:0090307]; opsin transport [GO:0036372]; positive regulation of cytokinesis [GO:0032467]; vesicle-mediated transport [GO:0016192]	axon [GO:0030424]; centrosome [GO:0005813]; cilium [GO:0005929]; cytosol [GO:0005829]; dendrite [GO:0030425]; dendrite cytoplasm [GO:0032839]; dendritic spine [GO:0043197]; kinesin complex [GO:0005871]; kinesin II complex [GO:0016939]; microtubule [GO:0005874]; microtubule cytoskeleton [GO:0015630]; midbody [GO:0030496]; spindle [GO:0005819]	7	3	3	4	0
Q9JJR8	Transmembrane protein 9B OS=Mus musculus OX=10090 GN=Tmem9b PE=1 SV=1	Tmem9b	0.801207	0.557722	0.900813	1	0.522627	0.69168	0.842381	0.0219328	0.0270733	0.010281	0.794741	1	0.793775	0.645714	-0.331443	-0.333198	-0.631033	0.333105	0.0616861	0.027416	4.86364	5.19508	4.86188	4.56405	4.39491	3.87229	4.56397	4.71467	0	0	0	0	0	0	0	0				early endosome membrane [GO:0031901]; lysosomal membrane [GO:0005765]	16	2	2	2	0.001
Q9QYF9	Protein NDRG3 OS=Mus musculus OX=10090 GN=Ndrg3 PE=1 SV=1	Ndrg3 Ndr3	1	0.991171	0.644354	0.479898	0.0127941	-0.62128	-1.04641	0.872173	0.0277587	0.00582591	1	0.934245	0.98233	0.895219	0.0981276	0.0724073	-0.0615604	0.246059	0.379712	0.997601	7.91341	7.81528	7.88769	7.75372	8.40999	8.3972	7.77592	7.35079	0.113582	0.130076	0.118731	0.0986127	0.118912	0.127106	0.0999374	0.0968352			decidualization [GO:0046697]; signal transduction [GO:0007165]	cytoplasm [GO:0005737]	14	3	3	6	0
P62267	40S ribosomal protein S23 OS=Mus musculus OX=10090 GN=Rps23 PE=1 SV=3	Rps23	0.650161	1	0.650525	0.679738	-0.621132	-0.620323	-0.556949	0.0123372	0.0281014	0.0421522	0.764062	0.67014	0.703779	1	0.189227	0.0706593	0.577465	0.122001	0.387252	0.0185058	10.3621	10.1728	10.2435	10.7503	9.85246	10.4736	9.85326	9.91664	0.168083	0.158092	0.166253	0.199775	0.159489	0.181172	0.175255	0.186907		postsynaptic ribosome	cytoplasmic translation [GO:0002181]; maintenance of translational fidelity [GO:1990145]; ribosomal small subunit biogenesis [GO:0042274]; stress granule assembly [GO:0034063]; translation [GO:0006412]	cytoplasm [GO:0005737]; cytosol [GO:0005829]; cytosolic ribosome [GO:0022626]; cytosolic small ribosomal subunit [GO:0022627]; endoplasmic reticulum [GO:0005783]; polysomal ribosome [GO:0042788]; postsynapse [GO:0098794]; ribosome [GO:0005840]; rough endoplasmic reticulum [GO:0005791]; small ribosomal subunit [GO:0015935]; small-subunit processome [GO:0032040]; synapse [GO:0045202]	25	4	4	18	0
Q9Z1W8	Potassium-transporting ATPase alpha chain 2 OS=Mus musculus OX=10090 GN=Atp12a PE=1 SV=3	Atp12a Atp1al1	0.983316	1	0.650611	0.577566	-0.0242735	-0.620132	-0.791942	0.609321	0.0284441	0.0147361	0.877753	0.944583	1	0.846963	-0.105861	0.0822512	-0.157377	0.870802	0.345785	0.569568	9.03246	9.13832	9.22058	8.98095	9.49788	9.52215	8.90202	8.73021	0.0857676	0.082247	0.081439	0.0838878	0.0833731	0.088274	0.090486	0.129371			intracellular potassium ion homeostasis [GO:0030007]; intracellular sodium ion homeostasis [GO:0006883]; potassium ion homeostasis [GO:0055075]; potassium ion import across plasma membrane [GO:1990573]; proton transmembrane transport [GO:1902600]; regulation of pH [GO:0006885]; response to metal ion [GO:0010038]; response to organic cyclic compound [GO:0014070]; sodium ion export across plasma me…	actin cytoskeleton [GO:0015629]; apical plasma membrane [GO:0016324]; basolateral plasma membrane [GO:0016323]; cytosol [GO:0005829]; plasma membrane [GO:0005886]	7	7	1	109	0
P0C7L0-2	Isoform 2 of WAS/WASL-interacting protein family member 3 OS=Mus musculus OX=10090 GN=Wipf3	Wipf3 Cr16	0.56013	0.541125	0.868689	1	0.0497997	0.682879	0.885967	0.851611	0.0287868	0.00856751	0.726473	0.908457	0.796461	1	-0.32251	-0.189814	0.138509	0.356066	0.203564	0.265936	6.9158	7.23831	7.04849	7.37682	7.5705	7.5207	8.20358	8.40667	0.133527	0.131457	0.128817	0.121731	0.13329	0.114828	0.0958584	0.112388			Arp2/3 complex-mediated actin nucleation [GO:0034314]; cell differentiation [GO:0030154]; spermatogenesis [GO:0007283]	early endosome [GO:0005769]; WASH complex [GO:0071203]	36	11	1	259	0
Q9CR86	Calcium-regulated heat stable protein 1 OS=Mus musculus OX=10090 GN=Carhsp1 PE=1 SV=1	Carhsp1	0.688535	1	0.654095	0.648461	-0.538398	-0.612428	-0.624908	0.0161069	0.0291295	0.0298149	0.65995	1	0.818499	0.52875	-0.599572	-0.288947	-0.919342	0.0548321	0.0873886	0.00719671	3.55646	4.15603	3.86708	3.23668	4.00936	4.54776	3.93533	3.92285	0	0	0	0	0	0	0	0			regulation of mRNA stability [GO:0043488]	cytoplasm [GO:0005737]; cytosol [GO:0005829]; P granule [GO:0043186]; P-body [GO:0000932]	31	8	8	15	0
Q3UFK8	FERM domain-containing protein 8 OS=Mus musculus OX=10090 GN=Frmd8 PE=1 SV=2	Frmd8	0.579422	0.634677	1	0.924306	-0.131408	0.655906	0.542349	0.201165	0.0322138	0.0346127	0.777108	1	0.927691	0.778129	-0.363813	-0.108283	-0.361919	0.266964	0.467101	0.135367	5.74527	6.10909	6.0008	5.74717	5.43892	5.57033	6.22623	6.11268	0	0.367734	0.419904	0.469554	0	0	0.346546	0.363759			negative regulation of canonical Wnt signaling pathway [GO:0090090]; positive regulation of tumor necrosis factor production [GO:0032760]; protein localization to plasma membrane [GO:0072659]	centriolar satellite [GO:0034451]; cytoplasm [GO:0005737]; cytosol [GO:0005829]; nucleoplasm [GO:0005654]; nucleus [GO:0005634]; plasma membrane [GO:0005886]	7	2	2	3	0.001
O35345	Importin subunit alpha-7 OS=Mus musculus OX=10090 GN=Kpna6 PE=1 SV=2	Kpna6 Kpna5	0.780031	1	0.670666	0.647224	-0.358397	-0.576333	-0.627662	0.0418095	0.0332419	0.0287868	0.949785	0.989014	1	0.981959	-0.0583895	0.0159374	-0.0103281	0.684373	0.679232	0.762851	4.61045	4.66884	4.68478	4.65851	4.91458	5.27298	4.69665	4.64532	0	0	0	0	0	0	0	0			entry of viral genome into host nucleus through nuclear pore complex via importin [GO:0075506]; maternal process involved in female pregnancy [GO:0060135]; mitigation of host defenses by symbiont [GO:0030682]; NLS-bearing protein import into nucleus [GO:0006607]; positive regulation of cytokine production involved in inflammatory response [GO:1900017]; positive regulation of transcription by RNA …	cytosol [GO:0005829]; host cell [GO:0043657]; NLS-dependent protein nuclear import complex [GO:0042564]; nucleoplasm [GO:0005654]; nucleus [GO:0005634]	7	2	1	3	0
Q7TQC7	G patch domain-containing protein 2 OS=Mus musculus OX=10090 GN=Gpatch2 PE=1 SV=2	Gpatch2 Gpatc2	0.478084	0.672709	0.45182	1	-0.492719	-0.574235	0.571945	0.0191912	0.0339273	0.0284441	0.284484	0.766277	0.898575	1	-1.42952	0.229772	0.384061	0.00445511	0.0894448	0.0541467	0.761275	2.19079	2.42056	2.57485	1.78419	2.27691	1.70267	2.84885	0	0	0	0	0	0	0	0				nuclear speck [GO:0016607]; nucleolus [GO:0005730]; nucleus [GO:0005634]	8	2	2	2	0.002
P32233	Developmentally-regulated GTP-binding protein 1 OS=Mus musculus OX=10090 GN=Drg1 PE=1 SV=1	Drg1 Drg Nedd-3 Nedd3	0.744709	1	0.671856	0.692657	-0.425251	-0.573777	-0.529787	0.0281014	0.03427	0.0483208	0.861458	0.914759	0.814532	1	-0.0866114	-0.16742	0.128537	0.791981	0.253598	0.28684	5.52244	5.60905	5.44163	5.73758	5.6273	6.05255	5.47878	5.52276	0.0674917	0.00587857	0.0372593	0.0424897	0.0955254	0.0896388	0.0978071	0.0879847			cytoplasmic translation [GO:0002181]; positive regulation of microtubule polymerization [GO:0031116]; regulation of mitotic spindle assembly [GO:1901673]	cytoplasm [GO:0005737]; cytosol [GO:0005829]; nuclear body [GO:0016604]; nucleoplasm [GO:0005654]; nucleus [GO:0005634]; polysome [GO:0005844]	9	2	2	3	0
Q0VBD0	Integrin beta-8 OS=Mus musculus OX=10090 GN=Itgb8 PE=1 SV=1	Itgb8	0.934042	1	0.674085	0.654356	-0.0984403	-0.568998	-0.611852	0.270733	0.0349554	0.0318711	0.785729	1	0.999478	0.875274	-0.347896	-0.000753769	-0.192194	0.294037	0.785812	0.449966	4.61045	4.95835	4.95759	4.76615	5.24362	5.34206	4.77306	4.73021	0	0	0	0	0	0	0	0			cartilage development [GO:0051216]; cell-matrix adhesion [GO:0007160]; ganglioside metabolic process [GO:0001573]; hard palate development [GO:0060022]; immune response [GO:0006955]; integrin-mediated signaling pathway [GO:0007229]; Langerhans cell differentiation [GO:0061520]; negative regulation of gene expression [GO:0010629]; positive regulation of angiogenesis [GO:0045766]; positive regulati…	cell surface [GO:0009986]; focal adhesion [GO:0005925]; integrin alphav-beta8 complex [GO:0034686]; integrin complex [GO:0008305]	6	2	2	2	0
P97952	Sodium channel subunit beta-1 OS=Mus musculus OX=10090 GN=Scn1b PE=1 SV=1	Scn1b	1	0.985838	0.664538	0.656609	0.0205773	-0.568998	-0.586317	0.926319	0.0352981	0.0376971	0.798545	0.916785	1	0.905115	-0.19921	0.125344	-0.0184827	0.753598	0.219671	0.802947	5.71821	5.91742	6.04276	5.89893	5.36264	5.34206	4.77306	4.75574	0.155743	0.144687	0.134207	0.150168	0.262448	0.343728	0.320433	0.391939			axon guidance [GO:0007411]; cardiac conduction [GO:0061337]; cardiac muscle cell action potential involved in contraction [GO:0086002]; cardiac muscle contraction [GO:0060048]; corticospinal neuron axon guidance [GO:0021966]; locomotion [GO:0040011]; membrane depolarization [GO:0051899]; membrane depolarization during cardiac muscle cell action potential [GO:0086012]; membrane depolarization duri…	intercalated disc [GO:0014704]; node of Ranvier [GO:0033268]; perikaryon [GO:0043204]; plasma membrane [GO:0005886]; sodium channel complex [GO:0034706]; T-tubule [GO:0030315]; voltage-gated sodium channel complex [GO:0001518]	17	3	3	5	0
O55022	Membrane-associated progesterone receptor component 1 OS=Mus musculus OX=10090 GN=Pgrmc1 PE=1 SV=4	Pgrmc1 Pgrmc	0.710179	0.64228	1	0.950143	0.144979	0.638725	0.564942	0.310829	0.0356408	0.0301576	0.874878	1	0.96393	0.88747	-0.192846	-0.0530001	-0.17223	0.779301	0.802605	0.525017	11.4156	11.6085	11.5555	11.4363	11.7642	11.6193	12.258	12.1842	0.113107	0.104777	0.10208	0.099378	0.105494	0.105946	0.122749	0.128481			associative learning [GO:0008306]; axon guidance [GO:0007411]; heme biosynthetic process [GO:0006783]; memory [GO:0007613]; modification of synaptic structure [GO:0099563]; negative regulation of synapse organization [GO:1905809]; positive regulation of protein localization to plasma membrane [GO:1903078]	cell body [GO:0044297]; endomembrane system [GO:0012505]; endoplasmic reticulum [GO:0005783]; endoplasmic reticulum membrane [GO:0005789]; membrane [GO:0016020]; mitochondrial outer membrane [GO:0005741]; neuron projection [GO:0043005]; neuronal cell body [GO:0043025]; synapse [GO:0045202]	63	10	9	30	0
P97326	Cadherin-6 OS=Mus musculus OX=10090 GN=Cdh6 PE=1 SV=2	Cdh6	0.761578	0.598546	0.931788	1	0.34753	0.63854	0.740466	0.0610007	0.0359836	0.013708	0.918046	1	0.965712	0.977401	-0.123362	-0.0503358	-0.0329776	0.938657	0.822481	0.865661	6.79016	6.91352	6.86318	6.88054	6.22758	5.88005	6.51859	6.62051	0.0714898	0.0794616	0.0796079	0.0665553	0.138462	0.123055	0.120354	0.107977	synapse adhesion between pre- and post-synapse (GO:0099560)	synapse (GO:0045202)	adherens junction organization [GO:0034332]; calcium-dependent cell-cell adhesion via plasma membrane cell adhesion molecules [GO:0016339]; cell morphogenesis [GO:0000902]; cell-cell adhesion mediated by cadherin [GO:0044331]; cell-cell junction assembly [GO:0007043]; homophilic cell adhesion via plasma membrane adhesion molecules [GO:0007156]; Notch signaling pathway [GO:0007219]; synaptic membr…	adherens junction [GO:0005912]; catenin complex [GO:0016342]; cell junction [GO:0030054]; glutamatergic synapse [GO:0098978]; nucleoplasm [GO:0005654]; plasma membrane [GO:0005886]; synapse [GO:0045202]	7	4	3	17	0
P97825	Jupiter microtubule associated homolog 1 OS=Mus musculus OX=10090 GN=Jpt1 PE=1 SV=3	Jpt1 Hn1	0.553651	0.598793	0.928033	1	-0.11308	0.632119	0.739871	0.235435	0.036669	0.0140507	0.800893	0.930777	1	0.921007	-0.216825	0.103492	-0.0152234	0.686429	0.274503	0.787526	6.05536	6.27218	6.37567	6.25696	6.76826	6.88134	7.51346	7.62121	0.180817	0.113092	0.142009	0.117884	0.0533825	0.0802242	0.125429	0.184922				cytoplasm [GO:0005737]; nuclear membrane [GO:0031965]; nucleolus [GO:0005730]; nucleoplasm [GO:0005654]; nucleus [GO:0005634]	36	4	4	11	0
Q99LB6	Methionine adenosyltransferase 2 subunit beta OS=Mus musculus OX=10090 GN=Mat2b PE=1 SV=1	Mat2b	1	0.968075	0.659762	0.582812	0.0468095	-0.553173	-0.732089	0.876628	0.0390679	0.0188485	0.349281	1	0.729516	0.311524	-1.51754	-0.454989	-1.68259	0.00376971	0.0270733	0.0020562	3.61633	5.13387	4.67888	3.45128	4.88762	4.84081	4.28763	4.10872	0	0	0	0	0	0	0	0			one-carbon metabolic process [GO:0006730]; S-adenosylmethionine biosynthetic process [GO:0006556]	methionine adenosyltransferase complex [GO:0048269]; mitochondrion [GO:0005739]; nucleus [GO:0005634]	20	4	4	4	0
Q9CXE7	Transmembrane emp24 domain-containing protein 5 OS=Mus musculus OX=10090 GN=Tmed5 PE=1 SV=1	Tmed5	0.883553	1	0.681833	0.645331	-0.178611	-0.55251	-0.63189	0.123372	0.0397533	0.0277587	0.917218	1	0.671088	0.956721	-0.124663	-0.575427	-0.0638291	0.944825	0.0150788	0.986977	4.14142	4.26608	3.69065	4.20225	3.75464	3.93325	3.38074	3.30136	0.0216773	0.036442	0.212614	0.00497593	0.0614679	0.00758993	0.222716	0.177188			endoplasmic reticulum to Golgi vesicle-mediated transport [GO:0006888]; Golgi ribbon formation [GO:0090161]; intracellular protein transport [GO:0006886]	cis-Golgi network [GO:0005801]; COPII-coated ER to Golgi transport vesicle [GO:0030134]; endoplasmic reticulum [GO:0005783]; endoplasmic reticulum exit site [GO:0070971]; endoplasmic reticulum membrane [GO:0005789]; endoplasmic reticulum-Golgi intermediate compartment [GO:0005793]; endoplasmic reticulum-Golgi intermediate compartment membrane [GO:0033116]; Golgi apparatus [GO:0005794]	15	2	2	2	0.001
P20917	Myelin-associated glycoprotein OS=Mus musculus OX=10090 GN=Mag PE=1 SV=3	Mag	0.752942	0.626168	0.963392	1	0.265988	0.621572	0.675377	0.0993831	0.040096	0.0185058	0.861721	1	0.816784	0.828252	-0.214708	-0.291974	-0.271859	0.695682	0.0843043	0.246059	8.74427	8.95898	8.667	8.68712	8.91263	8.64665	9.26822	9.32202	0.16236	0.167851	0.176282	0.162786	0.143306	0.183127	0.198129	0.200757			axon regeneration [GO:0031103]; cell adhesion [GO:0007155]; cell-cell adhesion via plasma-membrane adhesion molecules [GO:0098742]; cellular response to mechanical stimulus [GO:0071260]; central nervous system myelin formation [GO:0032289]; central nervous system myelination [GO:0022010]; myelination [GO:0042552]; negative regulation of axon extension [GO:0030517]; negative regulation of neuron a…	compact myelin [GO:0043218]; cytoplasm [GO:0005737]; membrane raft [GO:0045121]; mesaxon [GO:0097453]; myelin sheath [GO:0043209]; myelin sheath adaxonal region [GO:0035749]; paranode region of axon [GO:0033270]; plasma membrane [GO:0005886]; Schmidt-Lanterman incisure [GO:0043220]	19	9	9	18	0
Q9DB43	Zinc finger protein-like 1 OS=Mus musculus OX=10090 GN=Zfpl1 PE=1 SV=1	Zfpl1	0.889586	0.643977	0.988068	1	0.466124	0.617602	0.634919	0.030843	0.0411241	0.0215901	0.732868	0.765948	0.806204	1	-0.0636947	0.0738971	0.384681	0.706991	0.374572	0.0534613	6.43868	6.50238	6.57628	6.88706	5.84152	5.3754	5.993	6.01031	0.156928	0.132414	0.151159	0.149785	0.127253	0.167239	0.0943663	0.170843			vesicle-mediated transport [GO:0016192]	Golgi apparatus [GO:0005794]; membrane [GO:0016020]	13	2	2	2	0
Q9Z2Y8	Pyridoxal phosphate homeostasis protein OS=Mus musculus OX=10090 GN=Plpbp PE=1 SV=1	Plpbp Prosc	0.912648	1	0.692517	0.672076	-0.13187	-0.530078	-0.573304	0.198081	0.043523	0.0394106	0.794713	1	0.975633	0.882503	-0.331494	-0.0355892	-0.180327	0.332762	0.93523	0.493146	4.65681	4.9883	4.95271	4.80797	5.7939	5.92577	5.39569	5.35247	0.293867	0.121584	0.13658	0.199212	0.230292	0.257708	0.0809452	0.193173				cytosol [GO:0005829]; mitochondrion [GO:0005739]	38	5	5	9	0
Q8K3G9	DCC-interacting protein 13-beta OS=Mus musculus OX=10090 GN=Appl2 PE=1 SV=1	Appl2 Dip13b Dip3b	0.724907	0.663424	1	0.935037	0.127866	0.591998	0.495093	0.383139	0.0448938	0.043523	0.824505	1	0.984592	0.955205	-0.278401	-0.0224022	-0.0661184	0.479095	0.954764	0.973955	7.7513	8.0297	8.00729	7.96358	7.95736	7.82949	8.42149	8.32458	0.155876	0.153892	0.177756	0.15839	0.148139	0.160085	0.162821	0.193064		spine apparatus (GO:0097444)	adiponectin-activated signaling pathway [GO:0033211]; cell cycle [GO:0007049]; cell population proliferation [GO:0008283]; cellular response to hepatocyte growth factor stimulus [GO:0035729]; cold acclimation [GO:0009631]; diet induced thermogenesis [GO:0002024]; glucose homeostasis [GO:0042593]; negative regulation of cellular response to insulin stimulus [GO:1900077]; negative regulation of cyt…	cytoplasm [GO:0005737]; cytoplasmic vesicle [GO:0031410]; early endosome membrane [GO:0031901]; early phagosome [GO:0032009]; early phagosome membrane [GO:0036186]; endosome [GO:0005768]; endosome membrane [GO:0010008]; macropinosome [GO:0044354]; membrane [GO:0016020]; nucleus [GO:0005634]; plasma membrane [GO:0005886]; ruffle [GO:0001726]; ruffle membrane [GO:0032587]; vesicle [GO:0031982]	11	3	3	3	0
Q80WW9	DDRGK domain-containing protein 1 OS=Mus musculus OX=10090 GN=Ddrgk1 PE=1 SV=2	Ddrgk1 Ufbp1	0.952461	0.666543	1	0.377599	0.514962	0.58523	-0.819845	0.0229609	0.0459219	0.0123372	0.903035	1	0.73175	0.792765	-0.147147	-0.450576	-0.335035	0.961275	0.027416	0.166552	4.25124	4.39839	3.94781	4.06335	3.60816	3.09319	3.67842	2.27335	0.194505	0.179898	0.222092	0.240401	0.158173	0.260056	0.267727	0.0624174			cartilage development [GO:0051216]; negative regulation of apoptotic process [GO:0043066]; negative regulation of gene expression [GO:0010629]; negative regulation of IRE1-mediated unfolded protein response [GO:1903895]; negative regulation of proteasomal ubiquitin-dependent protein catabolic process [GO:0032435]; positive regulation of cell migration [GO:0030335]; positive regulation of cell pop…	endoplasmic reticulum [GO:0005783]; endoplasmic reticulum membrane [GO:0005789]; nucleolus [GO:0005730]	18	4	4	5	0
Q60967	Bifunctional 3'-phosphoadenosine 5'-phosphosulfate synthase 1 OS=Mus musculus OX=10090 GN=Papss1 PE=1 SV=1	Papss1 Asapk Atpsk1 Papss	0.705994	0.666841	1	0.98313	0.082313	0.584586	0.56004	0.620973	0.0462646	0.0311857	0.699726	0.966153	1	0.964495	-0.465462	0.0496759	-0.00247819	0.121659	0.477039	0.721385	4.99122	5.45669	5.50636	5.45421	5.99048	5.90816	6.49275	6.4682	0.327378	0.218335	0.196484	0.155883	0.263215	0.348666	0.417052	0.396255			3'-phosphoadenosine 5'-phosphosulfate biosynthetic process [GO:0050428]; phosphorylation [GO:0016310]; sulfate assimilation [GO:0000103]	cytosol [GO:0005829]; sulfate adenylyltransferase complex (ATP) [GO:0009336]	11	3	3	3	0
Q9WV27	Sodium/potassium-transporting ATPase subunit alpha-4 OS=Mus musculus OX=10090 GN=Atp1a4 PE=1 SV=3	Atp1a4 Atp1al2	0.639329	0.666887	1	0.934821	-0.0608835	0.584485	0.487248	0.417752	0.04695	0.0448938	0.853681	0.981701	1	0.959855	-0.201587	0.0266442	-0.0324678	0.744345	0.604181	0.86292	6.61926	6.82084	6.84749	6.78837	7.70788	7.76876	8.35324	8.25601	0.0684828	0.105314	0.115266	0.12165	0.181167	0.0501689	0.133003	0.121803			establishment of localization in cell [GO:0051649]; fertilization [GO:0009566]; flagellated sperm motility [GO:0030317]; intracellular potassium ion homeostasis [GO:0030007]; intracellular sodium ion homeostasis [GO:0006883]; potassium ion import across plasma membrane [GO:1990573]; potassium ion transmembrane transport [GO:0071805]; proton transmembrane transport [GO:1902600]; regulation of cell…	cell projection [GO:0042995]; photoreceptor cell cilium [GO:0097733]; rod photoreceptor outer segment [GO:0120200]; sodium:potassium-exchanging ATPase complex [GO:0005890]; sperm midpiece [GO:0097225]	14	16	3	488	0
E9Q7X7	Neurexin-2 OS=Mus musculus OX=10090 GN=Nrxn2 PE=1 SV=1	Nrxn2	0.96854	1	0.70187	0.672298	-0.0461158	-0.510725	-0.572827	0.488691	0.0479781	0.0397533	0.867194	0.91664	0.936035	1	-0.0799996	0.0302076	0.125573	0.766278	0.587046	0.290953	7.23319	7.31319	7.3434	7.43876	7.44278	7.4889	6.97818	6.91607	0.11795	0.113767	0.143428	0.14135	0.185526	0.166879	0.166088	0.200002	regulation of postsynaptic neurotransmitter receptor activity (GO:0098962)		adult behavior [GO:0030534]; cell adhesion [GO:0007155]; chemical synaptic transmission [GO:0007268]; gephyrin clustering involved in postsynaptic density assembly [GO:0097116]; neuroligin clustering involved in postsynaptic membrane assembly [GO:0097118]; neurotransmitter secretion [GO:0007269]; postsynaptic density protein 95 clustering [GO:0097119]; postsynaptic membrane assembly [GO:0097104];…	glutamatergic synapse [GO:0098978]; presynaptic membrane [GO:0042734]; protein-containing complex [GO:0032991]	2	2	1	3	0.001
Q6NS82	Reticulophagy regulator 2 OS=Mus musculus OX=10090 GN=Retreg2 PE=1 SV=2	Retreg2 Fam134a	0.948057	0.670628	1	0.967939	0.499461	0.576415	0.529404	0.0260452	0.0486635	0.0373544	0.67815	1	0.857303	0.713565	-0.560324	-0.222124	-0.486884	0.0681974	0.147361	0.0599726	5.8362	6.39653	6.1744	5.90964	6.1597	5.66023	6.23665	6.18964	0	0	0	0	0	0	0	0			collagen catabolic process [GO:0030574]; endoplasmic reticulum organization [GO:0007029]; reticulophagy [GO:0061709]	endoplasmic reticulum [GO:0005783]; endoplasmic reticulum membrane [GO:0005789]	8	2	2	2	0.001
P60761	Neurogranin OS=Mus musculus OX=10090 GN=Nrgn PE=1 SV=1	Nrgn	0.650164	0.670977	1	0.985113	-0.0454584	0.575666	0.554026	0.494517	0.0490062	0.0322138	0.942547	1	0.984034	0.957593	-0.0853629	-0.0232201	-0.062515	0.787526	0.960932	0.993146	10.0105	10.0958	10.0726	10.0333	10.8283	10.8737	11.4494	11.4278	0.153351	0.160562	0.174064	0.13398	0.105856	0.109884	0.112663	0.119293	postsynaptic modulation of chemical synaptic transmission (GO:0099170)	postsynapse (GO:0098794)	associative learning [GO:0008306]; intracellular signal transduction [GO:0035556]; positive regulation of long-term synaptic potentiation [GO:1900273]; postsynaptic modulation of chemical synaptic transmission [GO:0099170]; telencephalon development [GO:0021537]	axon [GO:0030424]; cytoplasm [GO:0005737]; dendrite [GO:0030425]; dendritic spine head [GO:0044327]; glutamatergic synapse [GO:0098978]; mitochondrial membrane [GO:0031966]; neuronal cell body [GO:0043025]; nucleus [GO:0005634]; postsynapse [GO:0098794]; postsynaptic density [GO:0014069]; postsynaptic membrane [GO:0045211]; synapse [GO:0045202]; trans-Golgi network transport vesicle membrane [GO:…	55	7	6	41	0

## Sheet: #3_PROT_IA-induced
			PSD_Relative Percentages				PSD_Log2 Ratio			PSD_adjust p-value			Hippocampus_Relative Percentages				Hippocampus_Log2 Ratio			Hippocampus_adjust p-value			Intensities (Log2)								Coefficient of Variation (%)								SynGO		UniProtKB/Swiss-Prot
Accession no.	Protein Description	Gene Names	Naïve	Walk	Shock	IA	Naïve/ Walk	Shock/ Walk	IA/ Walk	Naïve/ Walk	Shock/ Walk	IA/ Walk	Naïve	Walk	Shock	IA	Naïve/ Walk	Shock/ Walk	IA/ Walk	Naïve/ Walk	Shock/ Walk	IA/ Walk	Total_Naïve	Total_Walk	Total_Shock	Total_IA	PSD_Naïve	PSD_Walk	PSD_Shock	PSD_IA	CV%_Total Naïve	CV%_Total Walk	CV%_Total Shock	CV%_Total IA	CV%_PSD Naïve	CV%_PSD Walk	CV%_PSD Shock	CV%_PSD IA	GO Biological Process	GO Cellular Components	GO Biological Process	GO Cellular Components	Sequence Coverage (%)	#Peptides	# Unique Peptides	#PSMs	Exp. q-value
Q69ZR2	E3 ubiquitin-protein ligase HECTD1 OS=Mus musculus OX=10090 GN=Hectd1 PE=1 SV=2	Hectd1 Kiaa1131 Opm	0.536006	0.436737	0.55468	1	0.295484	0.344889	1.19516	0.0839616	0.189513	0.0030843	0.706209	1	0.827019	0.844175	-0.501832	-0.274008	-0.244387	0.0952707	0.0993831	0.298492	5.85123	6.35306	6.07906	6.10868	7.09732	6.80183	7.14672	7.99699	0	0	0	0	0	0	0	0			anatomical structure development [GO:0048856]; aorta development [GO:0035904]; embryonic placenta development [GO:0001892]; heart valve development [GO:0003170]; natural killer cell differentiation [GO:0001779]; negative regulation of protein localization to plasma membrane [GO:1903077]; neural tube closure [GO:0001843]; proteasome-mediated ubiquitin-dependent protein catabolic process [GO:004316…	nuclear speck [GO:0016607]	3	5	5	7	0
Q8BHB9	Chloride intracellular channel protein 6 OS=Mus musculus OX=10090 GN=Clic6 PE=1 SV=1	Clic6	1	0.590221	0.792771	0.255545	0.760673	0.425649	-1.20768	0.0106237	0.122344	0.00376971	1	0.92981	0.955269	0.928071	0.104992	0.0389707	-0.00270087	0.236463	0.536326	0.723441	6.42703	6.32204	6.36101	6.31934	8.20227	7.44159	7.86724	6.23392	0.166994	0.271789	0.1275	0.259552	0.284657	0.243067	0.22994	0.174344			regulation of monoatomic ion transmembrane transport [GO:0034765]	chloride channel complex [GO:0034707]; cytoplasm [GO:0005737]; plasma membrane [GO:0005886]	7	2	2	4	0
Q8BTZ7	Mannose-1-phosphate guanyltransferase beta OS=Mus musculus OX=10090 GN=Gmppb PE=1 SV=1	Gmppb	0.718748	0.508421	0.411573	1	0.499461	-0.304877	0.975904	0.0257025	0.157985	0.00616861	0.864355	0.854703	1	0.963646	0.0161999	0.226504	0.17308	0.434887	0.0925291	0.211103	4.10008	4.08388	4.31038	4.25696	5.001	4.50154	4.19666	5.47744	0	0	0	0	0	0	0	0			cell wall mannoprotein biosynthetic process [GO:0000032]; GDP-mannose biosynthetic process [GO:0009298]; protein glycosylation [GO:0006486]	cytoplasm [GO:0005737]; mitochondrion [GO:0005739]	13	2	2	4	0
Q8BP40	Lysophosphatidic acid phosphatase type 6 OS=Mus musculus OX=10090 GN=Acp6 PE=1 SV=1	Acp6 Acpl1 Lpap	0.794754	1	0.771095	0.492822	-0.331419	-0.375019	-1.02086	0.0479781	0.106923	0.00651131	0.832178	1	0.812221	0.910166	-0.265035	-0.300056	-0.135798	0.521933	0.0784784	0.650446	3.77184	4.03688	3.73682	3.90108	4.05855	4.38997	4.01495	3.36911	0.0880732	0.289013	0.252751	0.0944566	0.27784	0.36947	0.240158	0.37683			dephosphorylation [GO:0016311]; hematopoietic progenitor cell differentiation [GO:0002244]; lysobisphosphatidic acid metabolic process [GO:2001311]; phospholipid metabolic process [GO:0006644]	cytoplasm [GO:0005737]; mitochondrion [GO:0005739]	8	2	2	3	0
Q9D6P8	Calmodulin-like protein 3 OS=Mus musculus OX=10090 GN=Calml3 PE=2 SV=1	Calml3	0.452705	0.521327	0.767836	1	-0.203617	0.558608	0.939739	0.101439	0.0524332	0.00685401	0.751818	1	0.902386	0.726425	-0.411544	-0.148183	-0.461114	0.182317	0.312886	0.0695682	6.48759	6.89914	6.75095	6.43802	7.36671	7.57033	8.12894	8.51007	0.129418	0.11455	0.141395	0.0683877	0.0954212	0.0960063	0.12973	0.162554					42	5	2	33	0
P47941	Crk-like protein OS=Mus musculus OX=10090 GN=Crkl PE=1 SV=2	Crkl Crkol	1	0.908211	0.912638	0.471017	0.138901	0.00701644	-0.947248	0.335161	0.887937	0.00822481	0.754599	1	0.896732	0.903107	-0.406217	-0.157251	-0.14703	0.189171	0.279301	0.603838	7.00697	7.41318	7.25593	7.26615	8.44779	8.30889	8.31591	7.36164	0.0828533	0.0739459	0.0532527	0.0577112	0.102844	0.101281	0.127258	0.0809623	postsynaptic specialization assembly (GO:0098698)	extrinsic component of postsynaptic membrane (GO:0098890)	acetylcholine receptor signaling pathway [GO:0095500]; activation of GTPase activity [GO:0090630]; animal organ morphogenesis [GO:0009887]; anterior/posterior pattern specification [GO:0009952]; B cell apoptotic process [GO:0001783]; blood vessel development [GO:0001568]; cell chemotaxis [GO:0060326]; cellular response to interleukin-7 [GO:0098761]; cellular response to transforming growth factor…	cytoplasm [GO:0005737]; cytosol [GO:0005829]; extrinsic component of postsynaptic membrane [GO:0098890]; neuromuscular junction [GO:0031594]; nucleoplasm [GO:0005654]; protein-containing complex [GO:0032991]; synapse [GO:0045202]	20	3	3	5	0
Q8K3Z9	Nuclear envelope pore membrane protein POM 121 OS=Mus musculus OX=10090 GN=Pom121 PE=1 SV=2	Pom121 Nup121	0.782371	0.58625	0.849024	1	0.416336	0.53429	0.770412	0.0428376	0.0620288	0.0116518	1	0.779377	0.786481	0.662656	0.359606	0.0130896	-0.234063	0.0431803	0.693283	0.326594	4.63381	4.27421	4.2873	4.04015	3.75464	3.33831	3.8726	4.10872	0	0	0	0	0	0	0	0			mRNA transport [GO:0051028]; nuclear pore organization [GO:0006999]; nucleocytoplasmic transport [GO:0006913]; protein import into nucleus [GO:0006606]; RNA export from nucleus [GO:0006405]	endoplasmic reticulum membrane [GO:0005789]; nuclear envelope [GO:0005635]; nuclear membrane [GO:0031965]; nuclear pore [GO:0005643]; nucleoplasm [GO:0005654]	3	2	2	3	0
Q6P5D3	Putative ATP-dependent RNA helicase DHX57 OS=Mus musculus OX=10090 GN=Dhx57 PE=1 SV=2	Dhx57	0.62219	0.593895	0.838799	1	0.0671458	0.498116	0.75172	0.724126	0.0767649	0.0130226	0.685337	1	0.634765	0.75832	-0.545114	-0.655705	-0.399122	0.0733379	0.0116518	0.104181	3.72909	4.27421	3.6185	3.87509	2.94977	2.88263	3.38074	3.63435	0	0	0	0	0	0	0	0					3	2	2	2	0.001
Q5U3K5	Rab-like protein 6 OS=Mus musculus OX=10090 GN=Rabl6 PE=1 SV=2	Rabl6 Parf	0.695229	0.887305	1	0.512145	-0.351942	0.172497	-0.792878	0.0431803	0.48732	0.0143934	0.953907	1	0.733941	0.981679	-0.0680792	-0.446264	-0.0266761	0.723441	0.0277587	0.839273	1.37425	1.44233	0.996067	1.41565	2.12932	2.48126	2.65376	1.68839	0	0	0	0	0	0	0	0				centrosome [GO:0005813]; cytoplasm [GO:0005737]; cytosol [GO:0005829]; nucleus [GO:0005634]	9	4	4	4	0
Q9DCB1-2	Isoform 2 of High mobility group nucleosome-binding domain-containing protein 3 OS=Mus musculus OX=10090 GN=Hmgn3	Hmgn3	1	0.765235	0.624854	0.442256	0.386026	-0.292383	-0.791021	0.0496916	0.172378	0.0150788	1	0.905418	0.704438	0.590322	0.143344	-0.362111	-0.617083	0.173064	0.0500343	0.030843	8.31632	8.17297	7.81086	7.55589	7.2374	6.85138	6.55899	6.06036	0.1946	0.166024	0.231423	0.184423	0.215233	0.183672	0.217167	0.225852			chromatin organization [GO:0006325]; positive regulation of DNA-binding transcription factor activity [GO:0051091]; positive regulation of transcription by RNA polymerase II [GO:0045944]; regulation of insulin secretion involved in cellular response to glucose stimulus [GO:0061178]; regulation of transcription by RNA polymerase II [GO:0006357]; transcription by RNA polymerase II [GO:0006366]	chromatin [GO:0000785]; cytosol [GO:0005829]; nucleoplasm [GO:0005654]; nucleus [GO:0005634]	26	3	1	20	0
Q8CFV9	Riboflavin kinase OS=Mus musculus OX=10090 GN=Rfk PE=1 SV=2	Rfk	0.497882	0.607085	0.843229	1	-0.286095	0.474025	0.72003	0.0613434	0.0887594	0.0154215	0.843419	1	0.87136	0.752245	-0.245678	-0.198659	-0.410726	0.588074	0.187457	0.0966415	3.99574	4.24142	4.04276	3.83069	4.07458	4.36067	4.8347	5.0807	0	0	0	0	0	0	0	0			apoptotic process [GO:0006915]; FMN biosynthetic process [GO:0009398]; phosphorylation [GO:0016310]; positive regulation of NAD(P)H oxidase activity [GO:0033864]; reactive oxygen species metabolic process [GO:0072593]; riboflavin biosynthetic process [GO:0009231]; riboflavin metabolic process [GO:0006771]	mitochondrion [GO:0005739]	14	2	2	2	0
Q04899	Cyclin-dependent kinase 18 OS=Mus musculus OX=10090 GN=Cdk18 PE=1 SV=1	Cdk18 Pctaire3 Pctk3	0.589094	0.783075	1	0.462999	-0.410653	0.352777	-0.758141	0.0305003	0.180946	0.0157642	0.618917	0.96336	1	0.749903	-0.638328	0.0538531	-0.361372	0.0421522	0.458533	0.136052	3.9867	4.62502	4.67888	4.26365	3.7939	4.20456	4.55733	3.44641	0.0573749	0.0206424	0.00252745	0.0569262	0.00255216	0.00196075	0.097823	0.0182118			protein phosphorylation [GO:0006468]; regulation of transcription involved in G1/S transition of mitotic cell cycle [GO:0000083]	cytoplasm [GO:0005737]; nucleus [GO:0005634]	12	4	2	14	0
O54950	5'-AMP-activated protein kinase subunit gamma-1 OS=Mus musculus OX=10090 GN=Prkag1 PE=1 SV=2	Prkag1 Prkaac	0.946344	1	0.841655	0.593737	-0.0795632	-0.248698	-0.752104	0.331734	0.218986	0.0164496	1	0.726026	0.680027	0.732986	0.461907	-0.0944284	0.0137648	0.023989	0.539411	0.649075	5.48438	5.02248	4.92805	5.03624	4.29583	4.3754	4.1267	3.62329	0	0	0	0	0	0	0	0			cellular response to nutrient levels [GO:0031669]; fatty acid biosynthetic process [GO:0006633]; import into nucleus [GO:0051170]; positive regulation of gene expression [GO:0010628]; protein phosphorylation [GO:0006468]; regulation of catalytic activity [GO:0050790]	cytosol [GO:0005829]; nucleoplasm [GO:0005654]; nucleotide-activated protein kinase complex [GO:0031588]; nucleus [GO:0005634]; protein-containing complex [GO:0032991]	14	3	1	3	0
P47757	F-actin-capping protein subunit beta OS=Mus musculus OX=10090 GN=Capzb PE=1 SV=3	Capzb Cappb1	0.649337	0.621249	0.863101	1	0.0637958	0.474358	0.686756	0.750514	0.0877313	0.017135	0.739264	1	0.862749	0.926434	-0.435839	-0.212988	-0.11024	0.151474	0.161412	0.773132	9.72909	10.1649	9.95195	10.0547	10.6582	10.5944	11.0688	11.2812	0.0734945	0.0778032	0.0705656	0.0709979	0.0848756	0.0867219	0.0819626	0.0987445		postsynaptic density (GO:0014069)	actin polymerization or depolymerization [GO:0008154]; barbed-end actin filament capping [GO:0051016]; cell morphogenesis [GO:0000902]; cell projection organization [GO:0030030]; cytoskeleton organization [GO:0007010]; lamellipodium assembly [GO:0030032]; negative regulation of filopodium assembly [GO:0051490]; regulation of cell morphogenesis [GO:0022604]; regulation of lamellipodium assembly [G…	asymmetric synapse [GO:0032279]; brush border [GO:0005903]; cortical cytoskeleton [GO:0030863]; cytoskeletal calyx [GO:0033150]; cytosol [GO:0005829]; dendritic spine [GO:0043197]; F-actin capping protein complex [GO:0008290]; hippocampal mossy fiber to CA3 synapse [GO:0098686]; lamellipodium [GO:0030027]; membrane [GO:0016020]; neuronal cell body [GO:0043025]; postsynaptic density [GO:0014069]; …	24	5	3	27	0
Q8VHG2	Angiomotin OS=Mus musculus OX=10090 GN=Amot PE=1 SV=3	Amot Kiaa1071	1	0.86414	0.693047	0.51604	0.210664	-0.318311	-0.743781	0.163811	0.146333	0.0174777	0.57197	0.77806	1	0.833072	-0.443941	0.362047	0.09856	0.141878	0.0325565	0.366004	3.442	3.88594	4.24798	3.9845	3.78419	3.57352	3.25521	2.82974	0	0	0	0	0	0	0	0			actin cytoskeleton organization [GO:0030036]; angiogenesis [GO:0001525]; blood vessel endothelial cell migration [GO:0043534]; blood vessel morphogenesis [GO:0048514]; cell migration involved in gastrulation [GO:0042074]; chemotaxis [GO:0006935]; establishment of cell polarity involved in ameboidal cell migration [GO:0003365]; establishment of epithelial cell polarity [GO:0090162]; gastrulation w…	actin filament [GO:0005884]; bicellular tight junction [GO:0005923]; cell junction [GO:0030054]; cell surface [GO:0009986]; COP9 signalosome [GO:0008180]; cytoplasm [GO:0005737]; cytoplasmic vesicle [GO:0031410]; endocytic vesicle [GO:0030139]; external side of plasma membrane [GO:0009897]; lamellipodium [GO:0030027]; membrane [GO:0016020]; nucleoplasm [GO:0005654]; plasma membrane [GO:0005886]; …	8	4	4	6	0
Q60700	Mitogen-activated protein kinase kinase kinase 12 OS=Mus musculus OX=10090 GN=Map3k12 PE=1 SV=1	Map3k12 Zpk Dlk	1	0.997436	0.902914	0.598288	0.00370437	-0.143636	-0.737383	0.797121	0.383139	0.0181631	1	0.890723	0.918265	0.836448	0.166951	0.0439329	-0.0907011	0.144277	0.506511	0.858807	6.83116	6.66421	6.70814	6.57351	5.53184	5.52813	5.3845	4.79075	0	0	0	0	0	0	0	0			JNK cascade [GO:0007254]; negative regulation of motor neuron apoptotic process [GO:2000672]; peptidyl-serine phosphorylation [GO:0018105]; peptidyl-threonine phosphorylation [GO:0018107]; positive regulation of DNA-templated transcription [GO:0045893]; positive regulation of ERK1 and ERK2 cascade [GO:0070374]; positive regulation of JUN kinase activity [GO:0043507]; positive regulation of protei…	axon [GO:0030424]; cytosol [GO:0005829]; growth cone [GO:0030426]; plasma membrane [GO:0005886]	4	2	1	2	0.002
Q99M71	Mammalian ependymin-related protein 1 OS=Mus musculus OX=10090 GN=Epdr1 PE=1 SV=1	Epdr1 Epdr2 Merp1 Merp2	0.981217	1	0.903191	0.607453	-0.0273564	-0.146897	-0.719156	0.590473	0.374229	0.0191912	0.802277	1	0.906723	0.797975	-0.317827	-0.141266	-0.325584	0.370459	0.334476	0.176491	7.11364	7.43147	7.2902	7.10589	7.63813	7.66549	7.51859	6.94633	0.126477	0.117717	0.130926	0.116063	0.120626	0.130323	0.129024	0.0958839			cell-matrix adhesion [GO:0007160]; myofibroblast contraction [GO:1990764]	extracellular region [GO:0005576]; lysosomal lumen [GO:0043202]; lysosome [GO:0005764]	14	3	3	7	0
O08992	Syntenin-1 OS=Mus musculus OX=10090 GN=Sdcbp PE=1 SV=1	Sdcbp	0.599854	0.632807	0.710661	1	-0.0771533	0.167397	0.660163	0.339273	0.498972	0.0195339	0.830295	0.973333	0.938098	1	-0.229309	-0.0531955	0.0389945	0.643249	0.800891	0.558259	8.71923	8.94854	8.89534	8.98753	8.20318	8.28033	8.44773	8.9405	0.196609	0.181344	0.186992	0.187108	0.189023	0.172676	0.150238	0.189941	presynapse assembly (GO:0099054)	presynapse (GO:0098793)	negative regulation of proteasomal ubiquitin-dependent protein catabolic process [GO:0032435]; negative regulation of receptor internalization [GO:0002091]; negative regulation of transcription by RNA polymerase II [GO:0000122]; positive regulation of cell growth [GO:0030307]; positive regulation of cell migration [GO:0030335]; positive regulation of cell population proliferation [GO:0008284]; po…	adherens junction [GO:0005912]; cytoplasm [GO:0005737]; cytoskeleton [GO:0005856]; cytosol [GO:0005829]; endoplasmic reticulum membrane [GO:0005789]; extracellular exosome [GO:0070062]; focal adhesion [GO:0005925]; interleukin-5 receptor complex [GO:0005895]; melanosome [GO:0042470]; membrane raft [GO:0045121]; mitochondrion [GO:0005739]; nuclear membrane [GO:0031965]; nucleoplasm [GO:0005654]; p…	25	5	5	21	0
Q9CZN4	Protein shisa-9 OS=Mus musculus OX=10090 GN=Shisa9 PE=1 SV=2	Shisa9	0.993998	1	0.821429	0.610538	-0.00868561	-0.283792	-0.711848	0.712132	0.179575	0.0202193	0.806758	0.817239	0.866132	1	-0.018621	0.0838294	0.291171	0.549692	0.340644	0.0945853	4.6625	4.68112	4.76495	4.97229	4.13698	4.14566	3.86187	3.43381	0	0	0	0	0	0	0	0	regulation of postsynaptic neurotransmitter receptor activity (GO:0098962)	integral component of postsynaptic density membrane (GO:0099061)	regulation of AMPA receptor activity [GO:2000311]; regulation of postsynaptic neurotransmitter receptor activity [GO:0098962]; regulation of short-term neuronal synaptic plasticity [GO:0048172]	AMPA glutamate receptor complex [GO:0032281]; dendritic spine membrane [GO:0032591]; glutamatergic synapse [GO:0098978]; ionotropic glutamate receptor complex [GO:0008328]; postsynaptic density [GO:0014069]; postsynaptic density membrane [GO:0098839]; postsynaptic membrane [GO:0045211]; synapse [GO:0045202]	7	2	2	19	0
Q9CQ91	NADH dehydrogenase [ubiquinone] 1 alpha subcomplex subunit 3 OS=Mus musculus OX=10090 GN=Ndufa3 PE=1 SV=1	Ndufa3	0.610413	0.639247	0.841272	1	-0.0665887	0.396199	0.645555	0.38828	0.140164	0.020562	1	0.938084	0.935361	0.967609	0.0922117	-0.00419351	0.0447085	0.257711	0.811515	0.539753	9.64787	9.55566	9.55146	9.60036	8.46195	8.52854	8.92474	9.1741	0.124965	0.101362	0.0778529	0.0733841	0.09725	0.116539	0.142898	0.138058			aerobic respiration [GO:0009060]; mitochondrial respiratory chain complex I assembly [GO:0032981]; proton motive force-driven mitochondrial ATP synthesis [GO:0042776]	mitochondrial inner membrane [GO:0005743]; mitochondrial respiratory chain complex I [GO:0005747]; mitochondrion [GO:0005739]	50	2	2	16	0
Q3UYC0	Protein phosphatase 1H OS=Mus musculus OX=10090 GN=Ppm1h PE=1 SV=1	Ppm1h Kiaa1157	0.685908	0.640558	0.882486	1	0.0986845	0.462243	0.642598	0.528787	0.0962988	0.0209047	0.46467	1	0.608356	0.482911	-1.10572	-0.717013	-1.05017	0.00891021	0.00788211	0.00685401	3.5193	4.62502	3.90801	3.57485	4.09043	3.99175	4.45399	4.63435	0	0	0	0	0	0	0	0		synapse (GO:0045202)	positive regulation of pyruvate dehydrogenase activity [GO:1904184]; protein dephosphorylation [GO:0006470]	cytoplasm [GO:0005737]; glutamatergic synapse [GO:0098978]; nucleoplasm [GO:0005654]; nucleus [GO:0005634]; synapse [GO:0045202]	16	4	4	9	0
Q99KG3	RNA-binding protein 10 OS=Mus musculus OX=10090 GN=Rbm10 PE=1 SV=1	Rbm10 Kiaa0122	0.780615	1	0.824881	0.615841	-0.357316	-0.277742	-0.69937	0.0421522	0.186086	0.0212474	1	0.912655	0.8099	0.863649	0.131858	-0.172326	-0.079625	0.187114	0.241604	0.913297	4.46171	4.32986	4.15753	4.25023	4.08253	4.43984	4.1621	3.74048	0	0	0	0	0	0	0	0			3'-UTR-mediated mRNA stabilization [GO:0070935]; mRNA splicing, via spliceosome [GO:0000398]; mRNA stabilization [GO:0048255]; negative regulation of cell growth involved in cardiac muscle cell development [GO:0061052]; negative regulation of cell population proliferation [GO:0008285]; negative regulation of mRNA splicing, via spliceosome [GO:0048025]; negative regulation of ribosomal large subun…	nuclear speck [GO:0016607]; nucleolus [GO:0005730]; nucleus [GO:0005634]; protein-containing complex [GO:0032991]	3	2	2	2	0.002
Q9D4F8	Gamma-tubulin complex component 4 OS=Mus musculus OX=10090 GN=Tubgcp4 PE=1 SV=2	Tubgcp4 D2Ertd435e Gcp4	0.831	1	0.912701	0.621456	-0.267079	-0.131785	-0.686276	0.0685401	0.411583	0.0219328	0.873596	0.975937	1	0.862544	-0.159822	0.03514	-0.17819	0.911926	0.556546	0.502399	8.16466	8.32448	8.35962	8.14629	6.87966	7.14673	7.01495	6.46046	0.105751	0.131024	0.113061	0.109081	0.0276253	0.0510368	0.0790912	0.0170228			cytoplasmic microtubule organization [GO:0031122]; meiotic cell cycle [GO:0051321]; microtubule nucleation [GO:0007020]; mitotic cell cycle [GO:0000278]; spindle assembly [GO:0051225]	centrosome [GO:0005813]; cytosol [GO:0005829]; equatorial microtubule organizing center [GO:0000923]; gamma-tubulin complex [GO:0000930]; microtubule [GO:0005874]; recycling endosome [GO:0055037]; spindle pole [GO:0000922]	3	2	1	3	0.003
P97496	SWI/SNF complex subunit SMARCC1 OS=Mus musculus OX=10090 GN=Smarcc1 PE=1 SV=2	Smarcc1 Baf155 Srg3	1	0.956548	0.793346	0.594567	0.0640908	-0.269887	-0.685997	0.74743	0.195339	0.0222755	0.957594	0.758095	0.843563	1	0.337036	0.154117	0.39955	0.0493489	0.167238	0.0500343	5.31044	4.9734	5.12752	5.37295	4.85086	4.78677	4.51688	4.10077	0.0177727	0.0271804	0.0211632	0.0196258	0.0153639	0.0582316	0.0318943	0.009721			animal organ morphogenesis [GO:0009887]; chromatin remodeling [GO:0006338]; chromosome organization [GO:0051276]; insulin receptor signaling pathway [GO:0008286]; negative regulation of cell differentiation [GO:0045596]; negative regulation of proteasomal ubiquitin-dependent protein catabolic process [GO:0032435]; nervous system development [GO:0007399]; nucleosome disassembly [GO:0006337]; posit…	brahma complex [GO:0035060]; chromatin [GO:0000785]; cytoplasm [GO:0005737]; GBAF complex [GO:0140288]; kinetochore [GO:0000776]; male germ cell nucleus [GO:0001673]; nBAF complex [GO:0071565]; npBAF complex [GO:0071564]; nuclear matrix [GO:0016363]; nucleoplasm [GO:0005654]; nucleus [GO:0005634]; RSC-type complex [GO:0016586]; SWI/SNF complex [GO:0016514]; XY body [GO:0001741]	2	2	2	3	0.002
Q8CAY6	Acetyl-CoA acetyltransferase, cytosolic OS=Mus musculus OX=10090 GN=Acat2 PE=1 SV=2	Acat2	0.91677	1	0.797554	0.622376	-0.125369	-0.326345	-0.684141	0.212817	0.139822	0.0226182	0.475595	1	0.929944	0.96956	-1.0722	-0.104784	-0.0445981	0.00925291	0.483893	0.922207	1.48117	2.55336	2.44858	2.50876	3.68326	3.80863	3.48228	3.12449	0	0	0	0	0	0	0	0			fatty acid beta-oxidation [GO:0006635]; positive regulation of intestinal cholesterol absorption [GO:0045797]	cytoplasm [GO:0005737]; cytosol [GO:0005829]; mitochondrion [GO:0005739]	49	9	4	20	0
Q9D7J4	Cytochrome c oxidase assembly protein COX20, mitochondrial OS=Mus musculus OX=10090 GN=Cox20 PE=1 SV=1	Cox20 Fam36a	0.849098	0.910951	1	0.567428	-0.101443	0.134555	-0.682935	0.261823	0.604524	0.0229609	0.763435	0.976521	1	0.831028	-0.355147	0.0342764	-0.232755	0.281357	0.5634	0.330021	3.6625	4.01764	4.05192	3.78489	3.1597	3.26114	3.39569	2.5782	0	0	0	0	0	0	0	0			mitochondrial cytochrome c oxidase assembly [GO:0033617]	mitochondrial inner membrane [GO:0005743]; mitochondrion [GO:0005739]	22	2	2	3	0.001
Q07417	Short-chain specific acyl-CoA dehydrogenase, mitochondrial OS=Mus musculus OX=10090 GN=Acads PE=1 SV=2	Acads	1	0.910251	0.709267	0.571992	0.135664	-0.359934	-0.670269	0.344757	0.120288	0.0236463	0.462611	0.584704	1	0.595169	-0.337907	0.774222	0.0255946	0.314942	0.00376971	0.600411	3.49399	3.8319	4.60612	3.85749	4.45125	4.31559	3.95565	3.64532	0.210096	0.253863	0.17205	0.136545	0.196008	0.285471	0.419896	0.297632			butyrate catabolic process [GO:0046359]; fatty acid beta-oxidation using acyl-CoA dehydrogenase [GO:0033539]	centrosome [GO:0005813]; mitochondrial matrix [GO:0005759]; mitochondrial membrane [GO:0031966]; mitochondrion [GO:0005739]; nucleoplasm [GO:0005654]	7	2	2	2	0.004
Q9JKF6	Nectin-1 OS=Mus musculus OX=10090 GN=Nectin1 PE=1 SV=3	Nectin1 Hvec Prr1 Pvrl1	0.98518	0.984386	1	0.621002	0.00116332	0.0227046	-0.664627	0.780329	0.943454	0.023989	1	0.984971	0.962495	0.947403	0.021847	-0.0333026	-0.0561023	0.419123	0.95682	0.973612	7.12296	7.10111	7.06781	7.04501	6.65688	6.65572	6.67842	5.99109	0.162917	0.141637	0.132931	0.123061	0.0876265	0.0748333	0.0767112	0.0572299	regulation of synapse organization (GO:0050807)	integral component of presynaptic active zone membrane (GO:0099059)	axon guidance [GO:0007411]; camera-type eye morphogenesis [GO:0048593]; cell-cell adhesion [GO:0098609]; desmosome organization [GO:0002934]; enamel mineralization [GO:0070166]; heterophilic cell-cell adhesion via plasma membrane cell adhesion molecules [GO:0007157]; homophilic cell adhesion via plasma membrane adhesion molecules [GO:0007156]; iron ion transport [GO:0006826]; lens morphogenesis i…	adherens junction [GO:0005912]; apical junction complex [GO:0043296]; axon [GO:0030424]; cell-cell contact zone [GO:0044291]; dendrite [GO:0030425]; growth cone membrane [GO:0032584]; hippocampal mossy fiber to CA3 synapse [GO:0098686]; intracellular membrane-bounded organelle [GO:0043231]; membrane [GO:0016020]; neuron projection [GO:0043005]; plasma membrane [GO:0005886]; presynaptic active zon…	10	3	3	33	0
Q9CZ04	COP9 signalosome complex subunit 7a OS=Mus musculus OX=10090 GN=Cops7a PE=1 SV=2	Cops7a Csn7a	0.85972	1	0.781814	0.632765	-0.218062	-0.355102	-0.660258	0.0932145	0.123372	0.0243317	0.886269	1	0.888692	0.858217	-0.174183	-0.170245	-0.220586	0.853324	0.246059	0.367375	4.97302	5.1472	4.97696	4.92662	5.55487	5.77293	5.41783	5.11268	0.0849922	0.0458235	0.0593541	0.0273998	0.130604	0.126352	0.105341	0.240022			COP9 signalosome assembly [GO:0010387]; protein deneddylation [GO:0000338]	COP9 signalosome [GO:0008180]; cytoplasm [GO:0005737]; cytosol [GO:0005829]; nucleoplasm [GO:0005654]; nucleus [GO:0005634]	17	2	2	2	0.001
P97393	Rho GTPase-activating protein 5 OS=Mus musculus OX=10090 GN=Arhgap5 PE=1 SV=3	Arhgap5 Rhogap5	0.768119	0.660707	0.853982	1	0.217318	0.370194	0.597917	0.151131	0.165182	0.0246744	0.839599	1	0.971467	0.838542	-0.252227	-0.0417636	-0.254045	0.565113	0.887252	0.281014	6.25877	6.511	6.46924	6.25696	5.91903	5.70171	6.07191	6.29963	0.129922	0.138159	0.132564	0.127018	0.123213	0.111755	0.158649	0.28308			cell migration [GO:0016477]; epithelial cell migration [GO:0010631]; mammary gland development [GO:0030879]; positive regulation of epithelial cell migration [GO:0010634]; positive regulation of mesenchymal cell proliferation [GO:0002053]; regulation of cell size [GO:0008361]; Rho protein signal transduction [GO:0007266]	cytosol [GO:0005829]; endoplasmic reticulum [GO:0005783]; plasma membrane [GO:0005886]	5	7	7	14	0
P70392	Ras-specific guanine nucleotide-releasing factor 2 OS=Mus musculus OX=10090 GN=Rasgrf2 PE=1 SV=2	Rasgrf2 Grf2	0.698431	0.661021	0.778285	1	0.0794216	0.235603	0.597232	0.639822	0.335504	0.0250171	0.517644	0.648114	1	0.60143	-0.324286	0.625681	-0.107851	0.35024	0.00993831	0.783413	8.83778	9.16206	9.78774	9.05421	8.72607	8.64665	8.88225	9.24388	0.138368	0.119091	0.158603	0.141024	0.125728	0.168876	0.13576	0.191822			long-term synaptic potentiation [GO:0060291]; positive regulation of GTPase activity [GO:0043547]; Ras protein signal transduction [GO:0007265]; regulation of NMDA receptor activity [GO:2000310]; response to endoplasmic reticulum stress [GO:0034976]	endoplasmic reticulum [GO:0005783]; endoplasmic reticulum membrane [GO:0005789]; plasma membrane [GO:0005886]	7	5	5	21	0
P07310	Creatine kinase M-type OS=Mus musculus OX=10090 GN=Ckm PE=1 SV=1	Ckm Ckmm	0.65616	0.663596	0.553145	1	-0.0162585	-0.262647	0.591623	0.658328	0.201165	0.0253598	0.985573	0.688233	0.835115	1	0.518065	0.279077	0.53903	0.0195339	0.0603153	0.0236463	11.4238	10.9058	11.1849	11.4448	10.5175	10.5338	10.2711	11.1254	0.145872	0.13324	0.152055	0.146162	0.192775	0.173751	0.147249	0.184859			phosphocreatine biosynthetic process [GO:0046314]; phosphocreatine metabolic process [GO:0006603]; phosphorylation [GO:0016310]; response to heat [GO:0009408]	cytoplasm [GO:0005737]; extracellular space [GO:0005615]	14	5	1	39	0
P62960	Y-box-binding protein 1 OS=Mus musculus OX=10090 GN=Ybx1 PE=1 SV=3	Ybx1 Msy-1 Msy1 Nsep1 Yb1	1	0.968531	0.815186	0.619559	0.0461302	-0.248668	-0.644557	0.882454	0.219328	0.0257025	1	0.993306	0.913855	0.949486	0.00968947	-0.120274	-0.0650926	0.456477	0.412269	0.980809	9.90998	9.90029	9.78001	9.83519	9.69675	9.65062	9.40195	9.00607	0.14277	0.149781	0.143566	0.14871	0.145445	0.147594	0.155802	0.149486		synapse (GO:0045202)	cellular response to interleukin-7 [GO:0098761]; CRD-mediated mRNA stabilization [GO:0070934]; embryonic morphogenesis [GO:0048598]; epidermis development [GO:0008544]; in utero embryonic development [GO:0001701]; miRNA transport [GO:1990428]; mRNA processing [GO:0006397]; mRNA stabilization [GO:0048255]; negative regulation of cellular senescence [GO:2000773]; negative regulation of nuclear-tran…	CRD-mediated mRNA stability complex [GO:0070937]; cytoplasm [GO:0005737]; cytoplasmic stress granule [GO:0010494]; cytosol [GO:0005829]; dendrite [GO:0030425]; endoplasmic reticulum [GO:0005783]; extracellular exosome [GO:0070062]; histone pre-mRNA 3'end processing complex [GO:0071204]; intracellular membrane-bounded organelle [GO:0043231]; messenger ribonucleoprotein complex [GO:1990124]; neuron…	20	5	5	33	0
Q924T2	28S ribosomal protein S2, mitochondrial OS=Mus musculus OX=10090 GN=Mrps2 PE=1 SV=1	Mrps2	0.800746	0.938646	1	0.601854	-0.229237	0.0913463	-0.641168	0.0877313	0.765593	0.0260452	0.677797	1	0.749137	0.78799	-0.561074	-0.416699	-0.34375	0.0678547	0.0328992	0.156271	4.32486	4.88594	4.46924	4.54219	3.96705	4.19629	4.28763	3.55512	0	0	0	0	0	0	0	0			mitochondrial ribosome assembly [GO:0061668]; mitochondrial translation [GO:0032543]	mitochondrial inner membrane [GO:0005743]; mitochondrial small ribosomal subunit [GO:0005763]; mitochondrion [GO:0005739]	11	2	2	2	0.001
Q3U1F9	Phosphoprotein associated with glycosphingolipid-enriched microdomains 1 OS=Mus musculus OX=10090 GN=Pag1 PE=1 SV=2	Pag1 Cbp Pag	0.824	0.667139	0.828782	1	0.304656	0.313005	0.583941	0.0784784	0.225154	0.0263879	0.973944	1	0.888478	0.900631	-0.0380891	-0.170592	-0.150992	0.617204	0.245374	0.591501	9.03767	9.07576	8.90517	8.92477	6.95736	6.6527	6.96571	7.23664	0.132523	0.133749	0.135578	0.131349	0.167687	0.13172	0.148059	0.151847			adaptive immune response [GO:0002250]; intracellular signal transduction [GO:0035556]; negative regulation of T cell activation [GO:0050868]; regulation of T cell activation [GO:0050863]	membrane raft [GO:0045121]; plasma membrane [GO:0005886]	23	7	7	24	0
Q8BSE0	Regulator of microtubule dynamics protein 2 OS=Mus musculus OX=10090 GN=Rmdn2 PE=1 SV=1	Rmdn2 Fam82a Fam82a1	1	0.908129	0.729875	0.584321	0.13903	-0.315249	-0.636136	0.334476	0.148389	0.0270733	0.874306	0.914811	1	0.779792	-0.0653365	0.128454	-0.230384	0.713502	0.214188	0.337903	6.11468	6.18002	6.30847	5.94963	5.28898	5.14995	4.8347	4.51381	0.166008	0.16267	0.15208	0.124076	0.0965544	0.0907644	0.110871	0.215596				cytoplasm [GO:0005737]; cytosol [GO:0005829]; Golgi apparatus [GO:0005794]; membrane [GO:0016020]; mitochondrion [GO:0005739]; mitotic spindle [GO:0072686]; mitotic spindle pole [GO:0097431]; spindle microtubule [GO:0005876]	11	3	3	3	0
Q69ZA1	Cyclin-dependent kinase 13 OS=Mus musculus OX=10090 GN=Cdk13 PE=1 SV=3	Cdk13 Cdc2l5 Kiaa1791	0.67261	0.669905	0.956456	1	0.00581396	0.513742	0.577973	0.814599	0.0692255	0.027416	0.862459	1	0.677439	0.873011	-0.213472	-0.561836	-0.195928	0.700822	0.0161069	0.436258	3.65109	3.86456	3.30273	3.66864	3.21859	3.21278	3.72652	3.79075	0	0	0	0	0	0	0	0			alternative mRNA splicing, via spliceosome [GO:0000380]; hemopoiesis [GO:0030097]; negative regulation of stem cell differentiation [GO:2000737]; positive regulation of transcription by RNA polymerase II [GO:0045944]; positive regulation of transcription elongation by RNA polymerase II [GO:0032968]; protein phosphorylation [GO:0006468]; regulation of signal transduction [GO:0009966]	cyclin K-CDK13 complex [GO:0002945]; cyclin/CDK positive transcription elongation factor complex [GO:0008024]; cytosol [GO:0005829]; Golgi apparatus [GO:0005794]; nuclear cyclin-dependent protein kinase holoenzyme complex [GO:0019908]; nuclear speck [GO:0016607]; nucleus [GO:0005634]	5	5	4	8	0
Q9WV02	RNA-binding motif protein, X chromosome OS=Mus musculus OX=10090 GN=Rbmx PE=1 SV=1	Rbmx Hnrnpg Hnrpg Rbmxp1 Rbmxrt	0.348699	1	0.813932	0.645445	-1.51994	-0.29702	-0.631633	0.0027416	0.167238	0.0281014	0.588782	0.696831	0.686825	1	-0.243075	-0.0208647	0.52112	0.600069	0.938999	0.0257025	5.61339	5.85647	5.8356	6.37759	5.1597	6.67964	6.38262	6.04801	0.152606	0.0921012	0.116116	0.221863	0.136411	0.325965	0.267378	0.303191	regulation of postsynapse organization (GO:0099175)	postsynaptic density (GO:0014069)	cellular response to interleukin-1 [GO:0071347]; membrane protein ectodomain proteolysis [GO:0006509]; mRNA splice site selection [GO:0006376]; positive regulation of DNA-templated transcription [GO:0045893]; positive regulation of mRNA splicing, via spliceosome [GO:0048026]; positive regulation of transcription by RNA polymerase II [GO:0045944]; regulation of alternative mRNA splicing, via splic…	catalytic step 2 spliceosome [GO:0071013]; euchromatin [GO:0000791]; extracellular exosome [GO:0070062]; glutamatergic synapse [GO:0098978]; nucleus [GO:0005634]; postsynaptic density [GO:0014069]; protein-containing complex [GO:0032991]; spliceosomal complex [GO:0005681]; supraspliceosomal complex [GO:0044530]	17	7	2	11	0
Q8C522	Endonuclease domain-containing 1 protein OS=Mus musculus OX=10090 GN=Endod1 PE=1 SV=2	Endod1 Kiaa0830	0.694752	0.673985	0.826607	1	0.0437818	0.294484	0.569211	0.898561	0.247087	0.0291295	0.90497	1	0.905781	0.98772	-0.144059	-0.142765	-0.0178258	0.976011	0.329678	0.800548	6.96843	7.11249	6.96973	7.09467	8.20864	8.16486	8.45934	8.73407	0.120197	0.125153	0.16666	0.134601	0.148519	0.161554	0.21378	0.19694			innate immune response [GO:0045087]	extracellular region [GO:0005576]	16	5	5	9	0
Q9CQR2	40S ribosomal protein S21 OS=Mus musculus OX=10090 GN=Rps21 PE=1 SV=1	Rps21	1	0.774147	0.623585	0.50305	0.369321	-0.312021	-0.621906	0.053804	0.151816	0.0305003	0.670025	1	0.662072	0.674953	-0.577714	-0.594941	-0.567141	0.060658	0.0140507	0.0404387	4.94528	5.52299	4.92805	4.95585	6.54052	6.1712	5.85918	5.54929	0.0583572	0.0216632	0.0656879	0.0794922	0.0163527	0.0198711	0.0291303	0.0136957		postsynaptic ribosome	cytoplasmic translation [GO:0002181]; endonucleolytic cleavage in ITS1 to separate SSU-rRNA from 5.8S rRNA and LSU-rRNA from tricistronic rRNA transcript (SSU-rRNA, 5.8S rRNA, LSU-rRNA) [GO:0000447]; endonucleolytic cleavage to generate mature 3'-end of SSU-rRNA from (SSU-rRNA, 5.8S rRNA, LSU-rRNA) [GO:0000461]	cytoplasm [GO:0005737]; cytosol [GO:0005829]; cytosolic ribosome [GO:0022626]; cytosolic small ribosomal subunit [GO:0022627]; polysomal ribosome [GO:0042788]; postsynapse [GO:0098794]; ribosome [GO:0005840]; rough endoplasmic reticulum [GO:0005791]; synapse [GO:0045202]	19	2	2	4	0.001
Q8VDK1	Deaminated glutathione amidase OS=Mus musculus OX=10090 GN=Nit1 PE=1 SV=2	Nit1	0.903612	0.819639	1	0.534826	0.140716	0.28694	-0.615919	0.326936	0.255997	0.0315284	0.709116	0.880883	1	0.873944	-0.312929	0.182978	-0.0114094	0.381083	0.128513	0.770391	4.04013	4.35306	4.53604	4.34165	4.68848	4.54776	4.8347	3.93184	0	0	0	0	0	0	0	0			amide catabolic process [GO:0043605]	cytoplasm [GO:0005737]; mitochondrion [GO:0005739]	21	4	4	5	0
Q3UTZ3	Trafficking protein particle complex subunit 14 OS=Mus musculus OX=10090 GN=Trappc14 PE=1 SV=2	Trappc14 Map11	0.978319	1	0.760206	0.655646	-0.0316224	-0.395538	-0.60901	0.563742	0.0932145	0.0328992	0.822717	1	0.968638	0.986637	-0.281532	-0.0459706	-0.0194081	0.468472	0.856066	0.80843	4.88327	5.1648	5.11883	5.14539	5.03006	5.06168	4.66615	4.45267	0.108421	0.0968092	0.156525	0.17859	0.154838	0.162012	0.147714	0.138268			cilium assembly [GO:0060271]; regulation of cell population proliferation [GO:0042127]	centriolar satellite [GO:0034451]; intracellular membrane-bounded organelle [GO:0043231]; midbody [GO:0030496]; mitotic spindle [GO:0072686]; plasma membrane [GO:0005886]; TRAPPII protein complex [GO:1990071]	10	6	6	18	0
Q8VI56	Low-density lipoprotein receptor-related protein 4 OS=Mus musculus OX=10090 GN=Lrp4 PE=1 SV=3	Lrp4 Kiaa0816	1	0.999815	0.815508	0.656289	0.00026663	-0.293963	-0.60733	0.776217	0.169979	0.0332419	0.967225	1	0.98026	0.878512	-0.0480771	-0.0287643	-0.186867	0.649417	0.995888	0.468472	7.19541	7.24349	7.21473	7.05662	7.35445	7.35419	7.06022	6.74686	0.0568053	0.0485587	0.0581067	0.0518347	0.0797103	0.0662156	0.0866143	0.0811872			amyloid-beta clearance by cellular catabolic process [GO:0150094]; anatomical structure development [GO:0048856]; dendrite morphogenesis [GO:0048813]; dorsal/ventral pattern formation [GO:0009953]; embryonic digit morphogenesis [GO:0042733]; embryonic limb morphogenesis [GO:0030326]; endocytosis [GO:0006897]; generation of neurons [GO:0048699]; hair follicle development [GO:0001942]; kidney devel…	cell surface [GO:0009986]; dendrite [GO:0030425]; neuromuscular junction [GO:0031594]; neuronal cell body [GO:0043025]; plasma membrane [GO:0005886]; plasma membrane raft [GO:0044853]; postsynaptic density [GO:0014069]; synaptic membrane [GO:0097060]	2	2	2	5	0
Q810J8	Zinc finger FYVE domain-containing protein 1 OS=Mus musculus OX=10090 GN=Zfyve1 PE=1 SV=2	Zfyve1	0.940208	1	0.706227	0.656638	-0.0889479	-0.501796	-0.606829	0.29952	0.0507197	0.0335846	1	0.987539	0.963238	0.86659	0.0180906	-0.0359447	-0.188488	0.430432	0.931803	0.461275	6.45681	6.43872	6.40278	6.25023	7.66087	7.74982	7.24802	7.14299	0.204652	0.176698	0.174272	0.193549	0.106295	0.163015	0.148493	0.130673			cellular response to starvation [GO:0009267]; lipid droplet formation [GO:0140042]; macroautophagy [GO:0016236]	autophagosome [GO:0005776]; endoplasmic reticulum [GO:0005783]; endoplasmic reticulum membrane [GO:0005789]; extrinsic component of omegasome membrane [GO:0097629]; Golgi apparatus [GO:0005794]; Golgi stack [GO:0005795]; lipid droplet [GO:0005811]; membrane [GO:0016020]; mitochondria-associated endoplasmic reticulum membrane [GO:0044233]; mitochondrion [GO:0005739]; omegasome [GO:1990462]; perinu…	6	5	5	19	0
Q9CPW2	Ferredoxin-2, mitochondrial OS=Mus musculus OX=10090 GN=Fdx2 PE=1 SV=1	Fdx2 Fdx1l	0.773109	1	0.755778	0.656665	-0.371256	-0.403965	-0.606771	0.0394106	0.0891021	0.0339273	0.784261	0.962715	0.88689	1	-0.295775	-0.118354	0.054819	0.423235	0.420836	0.506854	3.75063	4.0464	3.92805	4.10122	4.33628	4.70754	4.30358	4.10077	0	0	0	0	0	0	0	0			[2Fe-2S] cluster assembly [GO:0044571]; [4Fe-4S] cluster assembly [GO:0044572]; iron-sulfur cluster assembly [GO:0016226]; P450-containing electron transport chain [GO:0140647]; positive regulation of oxidoreductase activity [GO:0051353]	iron-sulfur cluster assembly complex [GO:1990229]; mitochondrial matrix [GO:0005759]; mitochondrion [GO:0005739]	13	2	2	3	0
Q80TM9	Nischarin OS=Mus musculus OX=10090 GN=Nisch PE=1 SV=2	Nisch Kiaa0975	0.810179	1	0.776843	0.656903	-0.303688	-0.364305	-0.606247	0.0548321	0.115147	0.03427	0.505589	1	0.942158	0.989661	-0.983964	-0.0859597	-0.0149943	0.010281	0.588074	0.786498	3.49399	4.47795	4.392	4.46296	4.62458	4.92827	4.56397	4.32202	0	0	0	0	0	0	0	0			actin cytoskeleton organization [GO:0030036]; apoptotic process [GO:0006915]; glucose metabolic process [GO:0006006]; negative regulation of cell migration [GO:0030336]; norepinephrine secretion [GO:0048243]; outer dynein arm assembly [GO:0036158]; Rac protein signal transduction [GO:0016601]; regulation of blood pressure [GO:0008217]; regulation of synaptic transmission, GABAergic [GO:0032228]	cytoplasm [GO:0005737]; cytosol [GO:0005829]; early endosome [GO:0005769]; intercellular bridge [GO:0045171]; intracellular membrane-bounded organelle [GO:0043231]; microtubule cytoskeleton [GO:0015630]; nucleoplasm [GO:0005654]; plasma membrane [GO:0005886]; recycling endosome [GO:0055037]	2	2	2	3	0
P67871	Casein kinase II subunit beta OS=Mus musculus OX=10090 GN=Csnk2b PE=1 SV=1	Csnk2b Ck2n	0.707907	0.687158	0.960891	1	0.0429186	0.483732	0.541287	0.904729	0.0836189	0.0352981	0.920571	0.992447	0.984543	1	-0.108462	-0.0115364	0.0109378	0.882796	0.866004	0.66244	8.01644	8.1249	8.11337	8.13584	8.15546	8.11254	8.59628	8.65383	0.167736	0.14866	0.174869	0.166703	0.12171	0.114741	0.177525	0.160751	regulation of synapse organization (GO:0050807)	presynaptic cytosol (GO:0099523)	adiponectin-activated signaling pathway [GO:0033211]; endothelial tube morphogenesis [GO:0061154]; negative regulation of blood vessel endothelial cell migration [GO:0043537]; peptidyl-threonine phosphorylation [GO:0018107]; positive regulation of activin receptor signaling pathway [GO:0032927]; positive regulation of pathway-restricted SMAD protein phosphorylation [GO:0010862]; protein phosphory…	cell projection [GO:0042995]; chromatin [GO:0000785]; cilium [GO:0005929]; cytoplasm [GO:0005737]; cytosol [GO:0005829]; nuclear matrix [GO:0016363]; nucleus [GO:0005634]; PcG protein complex [GO:0031519]; plasma membrane [GO:0005886]; protein kinase CK2 complex [GO:0005956]	33	6	6	11	0
P49070	Guided entry of tail-anchored proteins factor CAMLG OS=Mus musculus OX=10090 GN=Camlg PE=1 SV=2	Camlg Caml Get2	0.695162	0.68949	0.921352	1	0.01182	0.418222	0.536398	0.865319	0.126456	0.0356408	0.683506	0.966505	0.801458	1	-0.499823	-0.27015	0.0491514	0.0966415	0.102467	0.528444	5.42536	5.92518	5.65503	5.97433	6.11389	6.10207	6.52029	6.63847	0.164394	0.124346	0.138724	0.201645	0.175626	0.216531	0.256184	0.256015			B cell homeostasis [GO:0001782]; epidermal growth factor receptor signaling pathway [GO:0007173]; negative regulation of proteasomal ubiquitin-dependent protein catabolic process [GO:0032435]; negative regulation of protein ubiquitination [GO:0031397]; protein stabilization [GO:0050821]; receptor recycling [GO:0001881]; tail-anchored membrane protein insertion into ER membrane [GO:0071816]; vesic…	cytoplasm [GO:0005737]; endoplasmic reticulum [GO:0005783]; endoplasmic reticulum membrane [GO:0005789]; GET complex [GO:0043529]	16	2	2	6	0
Q8C6E0	Cilia- and flagella-associated protein 36 OS=Mus musculus OX=10090 GN=Cfap36 PE=1 SV=1	Cfap36 Ccdc104	0.803889	1	0.742844	0.663742	-0.314932	-0.428869	-0.591305	0.0520905	0.0760795	0.0359836	0.638083	0.92425	0.873364	1	-0.534538	-0.0817	0.113645	0.0781357	0.611035	0.318026	2.8031	3.33763	3.25593	3.45128	3.36915	3.68408	3.25521	3.09278	0	0	0	0	0	0	0	0				axoneme [GO:0005930]; ciliary base [GO:0097546]; ciliary transition zone [GO:0035869]; motile cilium [GO:0031514]; nucleus [GO:0005634]	13	2	2	2	0
Q6ZPU9	KIF-binding protein OS=Mus musculus OX=10090 GN=Kifbp PE=1 SV=2	Kifbp Kbp Kiaa1279 Kif1bp	1	0.733275	0.640248	0.487646	0.447575	-0.195723	-0.588519	0.0352981	0.286155	0.0363263	0.981053	0.488958	0.472192	1	1.00462	-0.0503358	1.03222	0.00548321	0.823509	0.00445511	1.8031	0.798475	0.748139	1.83069	2.72448	2.27691	2.08118	1.68839	0	0	0	0	0	0	0	0			central nervous system projection neuron axonogenesis [GO:0021952]; in utero embryonic development [GO:0001701]; microtubule cytoskeleton organization [GO:0000226]; mitochondrial transport [GO:0006839]; neuron projection maintenance [GO:1990535]	cytoskeleton [GO:0005856]; mitochondrion [GO:0005739]	8	2	2	2	0
A6X919	Probable C-mannosyltransferase DPY19L1 OS=Mus musculus OX=10090 GN=Dpy19l1 PE=1 SV=1	Dpy19l1	0.918278	1	0.77801	0.667929	-0.122997	-0.362139	-0.582233	0.216587	0.117889	0.0380398	1	0.958869	0.839179	0.969209	0.060594	-0.192355	0.0154743	0.319054	0.199109	0.641878	5.55951	5.49891	5.30656	5.51439	4.46955	4.59255	4.23041	4.01031	0	0	0	0	0	0	0	0			protein C-linked glycosylation via 2'-alpha-mannosyl-L-tryptophan [GO:0018406]	nuclear inner membrane [GO:0005637]	4	3	3	10	0
B2RUR8	OTU domain-containing protein 7B OS=Mus musculus OX=10090 GN=Otud7b PE=1 SV=1	Otud7b	0.896547	1	0.734527	0.668189	-0.157549	-0.445113	-0.581672	0.150446	0.0681974	0.0383825	0.816844	1	0.728839	0.827327	-0.291868	-0.456328	-0.27347	0.4366	0.0267306	0.24366	4.55646	4.84832	4.392	4.57485	4.68326	4.84081	4.39569	4.25914	0.127172	0.122074	0.176087	0.157905	0.181362	0.184924	0.260087	0			adaptive immune response [GO:0002250]; in utero embryonic development [GO:0001701]; mucosal immune response [GO:0002385]; negative regulation of I-kappaB kinase/NF-kappaB signaling [GO:0043124]; negative regulation of interleukin-8 production [GO:0032717]; negative regulation of protein localization to nucleus [GO:1900181]; negative regulation of transcription by RNA polymerase II [GO:0000122]; p…	cytoplasm [GO:0005737]; nucleus [GO:0005634]	5	3	3	4	0.001
Q7TPS5	C2 domain-containing protein 5 OS=Mus musculus OX=10090 GN=C2cd5 PE=1 SV=2	C2cd5 Cdp138 Kiaa0528	0.811941	0.698526	0.882437	1	0.217062	0.33718	0.517614	0.151816	0.198081	0.0390679	0.74667	1	0.702933	0.710475	-0.421457	-0.508541	-0.493145	0.170322	0.020562	0.0592872	5.16165	5.58311	5.07457	5.08996	4.78419	4.56713	4.90431	5.08474	0	0	0	0	0	0	0	0			cellular response to insulin stimulus [GO:0032869]; insulin receptor signaling pathway via phosphatidylinositol 3-kinase [GO:0038028]; intracellular protein transmembrane transport [GO:0065002]; positive regulation of glucose import [GO:0046326]; positive regulation of glucose transmembrane transport [GO:0010828]; positive regulation of protein targeting to membrane [GO:0090314]; positive regulat…	cell cortex [GO:0005938]; centriolar satellite [GO:0034451]; cytoplasmic vesicle membrane [GO:0030659]; cytosol [GO:0005829]; plasma membrane [GO:0005886]; ruffle membrane [GO:0032587]	13	8	2	25	0
Q8BZX4	Splicing regulatory glutamine/lysine-rich protein 1 OS=Mus musculus OX=10090 GN=Srek1 PE=2 SV=1	Srek1 Sfrs12 Srrp86	0.729961	0.700202	0.778335	1	0.0600469	0.15262	0.514156	0.775531	0.541809	0.040096	0.651699	0.710517	0.848471	1	-0.124663	0.255995	0.493059	0.945511	0.0719671	0.0315284	4.21297	4.33763	4.59363	4.83069	5.37563	5.31559	5.46821	5.82974	0	0	0	0	0	0	0	0			mRNA processing [GO:0006397]; RNA splicing [GO:0008380]	nuclear speck [GO:0016607]; nucleoplasm [GO:0005654]; spliceosomal complex [GO:0005681]	5	2	2	7	0.001
Q8BHJ7	Gamma-aminobutyric acid receptor subunit alpha-5 OS=Mus musculus OX=10090 GN=Gabra5 PE=1 SV=1	Gabra5	0.698192	0.700267	0.999053	1	-0.00428043	0.512657	0.514024	0.744688	0.0695682	0.0404387	0.906613	0.86068	1	0.924123	0.0750097	0.216451	0.102607	0.288211	0.101439	0.354352	3.87348	3.79847	4.01493	3.90108	3.51725	3.52153	4.03419	4.03555	0	0	0	0	0	0	0	0	transmitter-gated ion channel activity involved in regulation of postsynaptic membrane potential (GO:1904315)	integral component of postsynaptic specialization membrane (GO:0099060)	associative learning [GO:0008306]; behavioral fear response [GO:0001662]; brain development [GO:0007420]; chemical synaptic transmission [GO:0007268]; chloride transmembrane transport [GO:1902476]; cochlea development [GO:0090102]; gamma-aminobutyric acid signaling pathway [GO:0007214]; inner ear receptor cell development [GO:0060119]; innervation [GO:0060384]; negative regulation of neuron apopt…	cell body [GO:0044297]; chloride channel complex [GO:0034707]; cytosol [GO:0005829]; dendrite [GO:0030425]; dendrite membrane [GO:0032590]; GABA-A receptor complex [GO:1902711]; GABA-ergic synapse [GO:0098982]; membrane [GO:0016020]; neuronal cell body membrane [GO:0032809]; nucleoplasm [GO:0005654]; plasma membrane [GO:0005886]; postsynapse [GO:0098794]; postsynaptic membrane [GO:0045211]; posts…	13	5	1	12	0
P17095	High mobility group protein HMG-I/HMG-Y OS=Mus musculus OX=10090 GN=Hmga1 PE=1 SV=4	Hmga1 Hmgi Hmgiy	0.883553	1	0.777573	0.673295	-0.178611	-0.362951	-0.570689	0.123715	0.117546	0.0407814	1	0.952998	0.940062	0.709537	0.0694553	-0.0197166	-0.425594	0.298835	0.927005	0.0849897	6.8031	6.73364	6.71392	6.30805	4.7939	4.97251	4.60956	4.40182	0.173866	0.149743	0.169601	0.168578	0.020228	0.0312759	0.134253	0.124742			base-excision repair [GO:0006284]; negative regulation of cell population proliferation [GO:0008285]; negative regulation of DNA-templated transcription [GO:0045892]; oncogene-induced cell senescence [GO:0090402]; positive regulation of DNA-templated transcription [GO:0045893]; positive regulation of transcription by RNA polymerase II [GO:0045944]; regulation of DNA-templated transcription [GO:00…	male germ cell nucleus [GO:0001673]; nucleus [GO:0005634]; RNA polymerase II transcription regulator complex [GO:0090575]; senescence-associated heterochromatin focus [GO:0035985]	28	2	2	16	0
Q69ZK0	Phosphatidylinositol 3,4,5-trisphosphate-dependent Rac exchanger 1 protein OS=Mus musculus OX=10090 GN=Prex1 PE=1 SV=2	Prex1 Kiaa1415	0.747784	0.70125	0.994271	1	0.0926914	0.50371	0.511999	0.558944	0.074366	0.0411241	0.794923	1	0.93812	0.991418	-0.331114	-0.092156	-0.0124342	0.33379	0.55209	0.774503	6.18161	6.51272	6.42056	6.50029	6.4589	6.36621	6.86992	6.87821	0.127799	0.112453	0.102451	0.104248	0.0997527	0.132599	0.144878	0.144677			G protein-coupled receptor signaling pathway [GO:0007186]; intracellular signal transduction [GO:0035556]; neutrophil chemotaxis [GO:0030593]; positive regulation of cell adhesion [GO:0045785]; positive regulation of cell migration [GO:0030335]; positive regulation of GTPase activity [GO:0043547]; positive regulation of substrate adhesion-dependent cell spreading [GO:1900026]; reactive oxygen spe…	cytosol [GO:0005829]; dendritic shaft [GO:0043198]; growth cone [GO:0030426]; perinuclear region of cytoplasm [GO:0048471]; plasma membrane [GO:0005886]	4	3	3	5	0
O70166	Stathmin-3 OS=Mus musculus OX=10090 GN=Stmn3 PE=1 SV=1	Stmn3 Sclip	0.906329	1	0.776946	0.679714	-0.141893	-0.364114	-0.557	0.17889	0.11549	0.0418095	0.905963	1	0.917638	0.970163	-0.142476	-0.124002	-0.0437006	0.981837	0.401645	0.918095	8.73248	8.87496	8.75095	8.83126	9.11801	9.2599	8.89579	8.7029	0.0728215	0.0619079	0.0673169	0.0879893	0.0927896	0.0939686	0.0877037	0.101189			blastocyst hatching [GO:0001835]; cytoplasmic microtubule organization [GO:0031122]; microtubule depolymerization [GO:0007019]; negative regulation of Rac protein signal transduction [GO:0035021]; neuron projection development [GO:0031175]; regulation of cytoskeleton organization [GO:0051493]; regulation of GTPase activity [GO:0043087]; regulation of microtubule polymerization or depolymerization…	cytoplasm [GO:0005737]; cytosol [GO:0005829]; Golgi apparatus [GO:0005794]; growth cone [GO:0030426]; neuron projection [GO:0043005]; perinuclear region of cytoplasm [GO:0048471]	27	4	4	29	0
Q8VCW8	Medium-chain acyl-CoA ligase ACSF2, mitochondrial OS=Mus musculus OX=10090 GN=Acsf2 PE=1 SV=1	Acsf2	0.625224	0.708586	0.966384	1	-0.180569	0.447653	0.496985	0.120288	0.105209	0.0431803	0.917218	1	0.886205	0.892809	-0.124663	-0.174287	-0.163576	0.942426	0.237834	0.550377	6.63381	6.75848	6.58419	6.5949	6.0983	6.27887	6.72652	6.77585	0	0	0	0	0	0	0	0			fatty acid metabolic process [GO:0006631]	mitochondrion [GO:0005739]	12	4	4	4	0
O35127	Protein C10 OS=Mus musculus OX=10090 GN=Grcc10 PE=1 SV=1	Grcc10 C10	0.689948	0.711143	0.966082	1	-0.0436525	0.442005	0.491787	0.503084	0.109321	0.0438657	0.637932	0.887833	0.934932	1	-0.476885	0.0745736	0.17164	0.112063	0.370802	0.214531	7.50274	7.97963	8.0542	8.15127	7.52747	7.57113	8.01313	8.06291	0.145554	0.190658	0.174794	0.217931	0.144671	0.207097	0.150537	0.143543			camera-type eye morphogenesis [GO:0048593]; cognition [GO:0050890]; corpus callosum morphogenesis [GO:0021540]; post-embryonic development [GO:0009791]; psychomotor behavior [GO:0036343]; regulation of skeletal muscle contraction [GO:0014819]; third ventricle development [GO:0021678]	cytoplasm [GO:0005737]; nuclear speck [GO:0016607]	55	5	5	15	0
Q7TT18	Activating transcription factor 7-interacting protein 1 OS=Mus musculus OX=10090 GN=Atf7ip PE=1 SV=1	Atf7ip Mcaf1	1	0.634195	0.572742	0.434542	0.657003	-0.147041	-0.545432	0.0133653	0.373886	0.0442084	0.572029	1	0.716496	0.571767	-0.80584	-0.48097	-0.806502	0.0174777	0.0229609	0.0116518	3.53179	4.33763	3.85666	3.53113	4.43271	3.77571	3.62867	3.23028	0	0	0	0	0	0	0	0			DNA methylation [GO:0006306]; negative regulation of DNA-templated transcription [GO:0045892]; negative regulation of transcription by RNA polymerase II [GO:0000122]; positive regulation of DNA methylation-dependent heterochromatin formation [GO:0090309]; positive regulation of DNA-templated transcription [GO:0045893]; protein stabilization [GO:0050821]; regulation of DNA-templated transcription …	cytosol [GO:0005829]; nuclear body [GO:0016604]; nucleoplasm [GO:0005654]; nucleus [GO:0005634]; transcription regulator complex [GO:0005667]	3	3	3	5	0.001
Q9CPX6	Ubiquitin-like-conjugating enzyme ATG3 OS=Mus musculus OX=10090 GN=Atg3 PE=1 SV=1	Atg3 Apg3l	0.967039	1	0.71968	0.685432	-0.0483542	-0.474573	-0.544915	0.478753	0.0589445	0.0445511	0.772395	1	0.917874	0.820599	-0.37259	-0.123631	-0.285251	0.249143	0.403701	0.226182	4.76128	5.13387	5.01023	4.84861	5.69367	5.74203	5.26746	5.19711	0	0	0	0	0	0	0	0			autophagosome assembly [GO:0000045]; autophagy of mitochondrion [GO:0000422]; autophagy of nucleus [GO:0044804]; macroautophagy [GO:0016236]; mitochondrial fragmentation involved in apoptotic process [GO:0043653]; negative regulation of phagocytosis [GO:0050765]; protein modification process [GO:0036211]; protein transport [GO:0015031]; protein ubiquitination [GO:0016567]; regulation of cilium as…	cytoplasmic ubiquitin ligase complex [GO:0000153]; cytosol [GO:0005829]; phagophore assembly site [GO:0000407]	8	2	2	3	0
Q8BMQ2	General transcription factor 3C polypeptide 4 OS=Mus musculus OX=10090 GN=Gtf3c4 PE=1 SV=2	Gtf3c4	0.810099	0.714302	0.95247	1	0.181565	0.415139	0.485394	0.219328	0.127485	0.0452365	0.90369	0.92902	0.993965	1	-0.0398823	0.097485	0.106218	0.622687	0.291638	0.342015	5.32845	5.36833	5.46582	5.47455	5.001	4.81943	5.23457	5.30483	0	0	0	0	0	0	0	0			transcription initiation at RNA polymerase III promoter [GO:0006384]	mitochondrion [GO:0005739]; nucleoplasm [GO:0005654]; transcription factor TFIIIC complex [GO:0000127]	4	2	2	7	0
P68037	Ubiquitin-conjugating enzyme E2 L3 OS=Mus musculus OX=10090 GN=Ube2l3 PE=1 SV=1	Ube2l3 Ubce7	0.70867	0.715824	0.914256	1	-0.0144912	0.352994	0.482324	0.674435	0.180603	0.0455792	0.931086	0.916417	0.872529	1	0.0229111	-0.0707999	0.125924	0.416038	0.684716	0.289925	7.0586	7.03568	6.96488	7.16161	8.06809	8.08258	8.43557	8.5649	0.0638824	0.0877912	0.0928616	0.0966835	0.0626723	0.0554848	0.115193	0.104436			brain development [GO:0007420]; cell cycle phase transition [GO:0044770]; cell population proliferation [GO:0008283]; cellular response to glucocorticoid stimulus [GO:0071385]; cellular response to steroid hormone stimulus [GO:0071383]; positive regulation of protein ubiquitination [GO:0031398]; positive regulation of ubiquitin-protein transferase activity [GO:0051443]; protein K11-linked ubiquit…	cytoplasm [GO:0005737]; cytosol [GO:0005829]; nucleus [GO:0005634]; presynapse [GO:0098793]; ubiquitin ligase complex [GO:0000151]	36	4	4	8	0
A6BLY7	Keratin, type I cytoskeletal 28 OS=Mus musculus OX=10090 GN=Krt28 PE=1 SV=1	Krt28 Krt25d	0.708812	1	0.781712	0.690469	-0.496526	-0.355291	-0.534352	0.0185058	0.122687	0.0459219	0.798119	0.513398	0.641127	1	0.636527	0.320533	0.961851	0.0116518	0.0466073	0.00616861	7.72502	7.08849	7.40903	8.05034	6.74466	7.24118	6.88589	6.70683	0.0288838	0.0529687	0.0187083	0.0334557	0.0509196	0.0341887	0.0496567	0.0824666			epithelial cell differentiation [GO:0030855]; hair follicle morphogenesis [GO:0031069]; intermediate filament organization [GO:0045109]	cytoplasm [GO:0005737]; intermediate filament [GO:0005882]	5	3	1	7	0.001
Q6RHR9	Membrane-associated guanylate kinase, WW and PDZ domain-containing protein 1 OS=Mus musculus OX=10090 GN=Magi1 PE=1 SV=1	Magi1 Baiap1 Bap1	0.953843	0.989996	1	0.6836	-0.0536709	0.0145057	-0.534269	0.44791	0.912269	0.0462646	0.714306	0.674118	0.878916	1	0.0835403	0.382724	0.568927	0.27416	0.0287868	0.0198766	7.51773	7.43419	7.81692	8.00312	7.68978	7.74345	7.75795	7.20918	0.121551	0.11421	0.130838	0.121842	0.129037	0.113142	0.141096	0.0990805		presynapse (GO:0098793)	positive regulation of cell-cell adhesion [GO:0022409]; signal transduction [GO:0007165]	adherens junction [GO:0005912]; bicellular tight junction [GO:0005923]; cell junction [GO:0030054]; cell periphery [GO:0071944]; cell projection [GO:0042995]; cell-cell junction [GO:0005911]; cytoplasm [GO:0005737]; membrane [GO:0016020]; nucleolus [GO:0005730]; nucleoplasm [GO:0005654]; nucleus [GO:0005634]; plasma membrane [GO:0005886]	4	3	3	7	0
Q45VK7	Cytoplasmic dynein 2 heavy chain 1 OS=Mus musculus OX=10090 GN=Dync2h1 PE=1 SV=1	Dync2h1 Dhc1b Dnchc2 Kiaa1997	1	0.862319	0.927706	0.595752	0.213707	0.105446	-0.533511	0.1573	0.709733	0.04695	1	0.669533	0.605072	0.634692	0.578773	-0.146047	-0.0770991	0.0130226	0.32111	0.925634	5.5867	5.00793	4.86188	4.93083	3.77441	3.5607	3.66615	3.02719	0	0	0	0	0	0	0	0			cilium assembly [GO:0060271]; coronary vasculature development [GO:0060976]; determination of left/right symmetry [GO:0007368]; dorsal/ventral pattern formation [GO:0009953]; embryonic limb morphogenesis [GO:0030326]; forebrain development [GO:0030900]; Golgi organization [GO:0007030]; heart development [GO:0007507]; intraciliary retrograde transport [GO:0035721]; kidney development [GO:0001822];…	apical part of cell [GO:0045177]; axoneme [GO:0005930]; cytoplasmic dynein complex [GO:0005868]; Golgi apparatus [GO:0005794]; microtubule [GO:0005874]; motile cilium [GO:0031514]; plasma membrane [GO:0005886]	0	2	2	2	0.022
P56371	Ras-related protein Rab-4A OS=Mus musculus OX=10090 GN=Rab4a PE=1 SV=2	Rab4a Rab4	0.99004	1	0.899024	0.691657	-0.0144407	-0.153569	-0.531872	0.674777	0.360864	0.0472927	0.91562	0.767317	1	0.999471	0.254926	0.382105	0.381341	0.0815627	0.0291295	0.0555175	4.7399	4.48498	4.86708	4.86632	5.001	5.01544	4.86187	4.48357	0	0	0	0	0	0	0	0		anchored component of synaptic vesicle membrane (GO:0098993)	antigen processing and presentation [GO:0019882]; protein transport [GO:0015031]; Rab protein signal transduction [GO:0032482]; regulation of endocytosis [GO:0030100]; small GTPase mediated signal transduction [GO:0007264]; vesicle-mediated transport [GO:0016192]	cytoplasm [GO:0005737]; cytoplasmic vesicle membrane [GO:0030659]; cytosol [GO:0005829]; early endosome membrane [GO:0031901]; endosome [GO:0005768]; extracellular exosome [GO:0070062]; insulin-responsive compartment [GO:0032593]; intracellular membrane-bounded organelle [GO:0043231]; membrane [GO:0016020]; perinuclear region of cytoplasm [GO:0048471]; plasma membrane [GO:0005886]; postsynaptic r…	32	5	3	41	0
P70268	Serine/threonine-protein kinase N1 OS=Mus musculus OX=10090 GN=Pkn1 PE=1 SV=3	Pkn1 Pkn Prk1 Prkcl1	1	0.924008	0.810127	0.639191	0.114023	-0.189756	-0.531657	0.446539	0.296436	0.0476354	0.947625	1	0.962081	0.770537	-0.0776115	-0.0557697	-0.376064	0.75634	0.781357	0.122344	8.23558	8.31319	8.25742	7.93712	8.08895	7.97493	7.78518	7.44327	0.049835	0.0622314	0.0675228	0.0699848	0.0603229	0.0767099	0.0838874	0.0873349			B cell apoptotic process [GO:0001783]; B cell homeostasis [GO:0001782]; chromatin organization [GO:0006325]; epithelial cell migration [GO:0010631]; hyperosmotic response [GO:0006972]; intracellular signal transduction [GO:0035556]; negative regulation of B cell proliferation [GO:0030889]; negative regulation of protein kinase activity [GO:0006469]; negative regulation of protein phosphorylation …	cleavage furrow [GO:0032154]; cytoplasm [GO:0005737]; cytoplasmic vesicle [GO:0031410]; endosome [GO:0005768]; midbody [GO:0030496]; nucleus [GO:0005634]; protein-containing complex [GO:0032991]	3	2	2	3	0.001
Q8C2E7	WASH complex subunit 5 OS=Mus musculus OX=10090 GN=Washc5 PE=1 SV=2	Washc5 Kiaa0196	1	0.795702	0.573915	0.550513	0.329699	-0.471393	-0.531453	0.067512	0.0603153	0.0479781	0.725996	1	0.634708	0.696657	-0.461966	-0.655835	-0.521479	0.124058	0.0113091	0.050377	4.48117	4.94313	4.2873	4.42165	5.19679	4.86709	4.39569	4.33563	0.365197	0.18548	0.291142	0.401036	0.210288	0.336043	0	0.429287			actin filament polymerization [GO:0030041]; cholesterol homeostasis [GO:0042632]; endosomal transport [GO:0016197]; endosome fission [GO:0140285]; endosome organization [GO:0007032]; exocytosis [GO:0006887]; lysosome organization [GO:0007040]; meiotic spindle assembly [GO:0090306]; oocyte maturation [GO:0001556]; phagocytosis [GO:0006909]; polar body extrusion after meiotic divisions [GO:0040038]…	cytoplasm [GO:0005737]; cytosol [GO:0005829]; early endosome [GO:0005769]; early endosome membrane [GO:0031901]; endoplasmic reticulum [GO:0005783]; endosome [GO:0005768]; neuron projection [GO:0043005]; neuronal cell body [GO:0043025]; nucleoplasm [GO:0005654]; WASH complex [GO:0071203]	3	2	2	2	0.002
P35922	Fragile X messenger ribonucleoprotein 1 OS=Mus musculus OX=10090 GN=Fmr1 PE=1 SV=1	Fmr1 Fmr-1	0.929405	1	0.888762	0.693365	-0.105621	-0.170132	-0.528314	0.250514	0.326594	0.0486635	1	0.963544	0.880167	0.951271	0.0535768	-0.130575	-0.0184943	0.338931	0.371487	0.80329	8.08267	8.0291	7.89852	8.0106	7.55986	7.66549	7.49535	7.13717	0.110762	0.139304	0.0971614	0.107009	0.109835	0.0977711	0.141705	0.12128	regulation of translation at postsynapse, modulating synaptic transmission (GO:0099578)	postsynaptic cytosol (GO:0099524)	anterograde axonal transport [GO:0008089]; cellular response to virus [GO:0098586]; central nervous system development [GO:0007417]; dendritic spine development [GO:0060996]; DNA repair [GO:0006281]; excitatory chemical synaptic transmission [GO:0098976]; glutamate receptor signaling pathway [GO:0007215]; inhibitory chemical synaptic transmission [GO:0098977]; modulation by host of viral RNA geno…	axon [GO:0030424]; axon cytoplasm [GO:1904115]; axon terminus [GO:0043679]; Cajal body [GO:0015030]; cell body [GO:0044297]; cell projection [GO:0042995]; chromocenter [GO:0010369]; chromosome [GO:0005694]; chromosome, centromeric region [GO:0000775]; cytoplasm [GO:0005737]; cytoplasmic ribonucleoprotein granule [GO:0036464]; cytoplasmic stress granule [GO:0010494]; cytosol [GO:0005829]; dendrite…	9	3	3	8	0
P70318	Nucleolysin TIAR OS=Mus musculus OX=10090 GN=Tial1 PE=1 SV=1	Tial1	0.719596	0.724015	0.924389	1	-0.00883174	0.35248	0.465908	0.711103	0.181631	0.0490062	0.868406	0.838748	0.855171	1	0.0501314	0.0279747	0.25369	0.346127	0.59767	0.122687	6.79405	6.74392	6.77189	6.99761	6.84386	6.85269	7.20517	7.3186	0.0212481	0.0508373	0.0382667	0.00789483	0.133641	0.124668	0.171369	0.18941			apoptotic process [GO:0006915]; germ cell development [GO:0007281]; negative regulation of cell population proliferation [GO:0008285]; positive regulation of hippo signaling [GO:0035332]; positive regulation of miRNA-mediated gene silencing [GO:2000637]; positive regulation of stem cell proliferation [GO:2000648]; stem cell division [GO:0017145]; stem cell proliferation [GO:0072089]	cytolytic granule [GO:0044194]; cytoplasm [GO:0005737]; cytoplasmic stress granule [GO:0010494]; cytosol [GO:0005829]; nucleoplasm [GO:0005654]; nucleus [GO:0005634]; ribonucleoprotein complex [GO:1990904]	5	2	2	2	0.001
Q923X4	Glutaredoxin-2, mitochondrial OS=Mus musculus OX=10090 GN=Glrx2 PE=1 SV=1	Glrx2 Grx2	1	0.893752	0.869297	0.624131	0.162054	-0.0400255	-0.518024	0.259424	0.689513	0.0493489	0.855836	0.824182	0.849534	1	0.0543698	0.0437077	0.278964	0.337217	0.507882	0.10281	6.4453	6.39093	6.43464	6.6699	6.17279	6.01073	5.97071	5.49271	0.117597	0.112316	0.100905	0.108432	0.0985462	0.110335	0.117538	0.108226			response to hydrogen peroxide [GO:0042542]; response to organic substance [GO:0010033]	dendrite [GO:0030425]; intracellular membrane-bounded organelle [GO:0043231]; mitochondrial matrix [GO:0005759]; mitochondrion [GO:0005739]; neuronal cell body [GO:0043025]; nucleoplasm [GO:0005654]; nucleus [GO:0005634]	31	3	3	4	0
Q6P9S0	Protein MTSS 2 OS=Mus musculus OX=10090 GN=Mtss2 PE=1 SV=1	Mtss2 Mtss1l	0.963877	1	0.821328	0.698971	-0.0530797	-0.28397	-0.516695	0.451337	0.17889	0.0496916	0.990882	0.881176	1	0.944856	0.169283	0.182498	0.100665	0.139479	0.129541	0.360178	4.43536	4.26608	4.44858	4.36675	4.61913	4.67221	4.38824	4.15551	0.297609	0.305207	0.308521	0.302726	0.326743	0.203865	0.278225	0.281605			activation of GTPase activity [GO:0090630]; cell projection assembly [GO:0030031]; cellular response to platelet-derived growth factor stimulus [GO:0036120]; lamellipodium organization [GO:0097581]; membrane organization [GO:0061024]; plasma membrane organization [GO:0007009]	actin cytoskeleton [GO:0015629]; cortical actin cytoskeleton [GO:0030864]; lamellipodium [GO:0030027]; plasma membrane [GO:0005886]; ruffle [GO:0001726]; ruffle membrane [GO:0032587]	14	5	5	6	0
Q8BY89-2	Isoform 2 of Choline transporter-like protein 2 OS=Mus musculus OX=10090 GN=Slc44a2	Slc44a2 Ctl2	1	0.75502	0.419851	0.0887222	0.405414	-0.846636	-3.08915	0.0448938	0.010281	0.0003427	1	0.989157	0.892068	0.864331	0.0157291	-0.149046	-0.194615	0.438314	0.309116	0.441398	5.7771	5.76137	5.61233	5.56676	6.16157	5.75616	4.90952	2.66701	0	0	0	0	0	0	0	0			choline transport [GO:0015871]; transmembrane transport [GO:0055085]	membrane [GO:0016020]; mitochondrion [GO:0005739]; plasma membrane [GO:0005886]	3	2	2	9	0
P49769	Presenilin-1 OS=Mus musculus OX=10090 GN=Psen1 PE=1 SV=1	Psen1 Ad3h Psnl1	0.960757	1	0	0.26206	-0.0577562	-3.43984	-1.93203	0.430775	0.000685401	0.000685401	0.926334	0.894882	1	0.97261	0.0498351	0.160231	0.120165	0.346813	0.156271	0.302947	2.97759	2.92776	3.08799	3.04792	3.38209	3.43984		1.50781	0	0	0	0	0	0		0	protein catabolic process at postsynapse (GO:0140249)	postsynaptic SER	amyloid precursor protein catabolic process [GO:0042987]; amyloid precursor protein metabolic process [GO:0042982]; amyloid-beta formation [GO:0034205]; amyloid-beta metabolic process [GO:0050435]; apoptotic signaling pathway [GO:0097190]; astrocyte activation [GO:0048143]; astrocyte activation involved in immune response [GO:0002265]; autophagosome assembly [GO:0000045]; autophagy [GO:0006914]; …	aggresome [GO:0016235]; apical plasma membrane [GO:0016324]; axon [GO:0030424]; cell cortex [GO:0005938]; cell junction [GO:0030054]; cell surface [GO:0009986]; centrosome [GO:0005813]; ciliary rootlet [GO:0035253]; cytoplasm [GO:0005737]; cytoplasmic vesicle [GO:0031410]; dendrite [GO:0030425]; dendritic shaft [GO:0043198]; early endosome [GO:0005769]; early endosome membrane [GO:0031901]; endop…	8	2	2	2	0
Q8R554	OTU domain-containing protein 7A OS=Mus musculus OX=10090 GN=Otud7a PE=1 SV=1	Otud7a Cezanne2 Otud7	1	0.965963	0.478186	0.253647	0.0499604	-1.01439	-1.92914	0.849554	0.00616861	0.0010281	1	0.753631	0.907312	0.986432	0.40807	0.26774	0.388361	0.0328992	0.0657985	0.0524332	4.43536	4.02729	4.29503	4.41565	4.66749	4.61753	3.60314	2.68839	0	0	0	0	0	0	0	0			protein deubiquitination involved in ubiquitin-dependent protein catabolic process [GO:0071947]; protein K11-linked deubiquitination [GO:0035871]; protein K48-linked deubiquitination [GO:0071108]; protein K63-linked deubiquitination [GO:0070536]	cytoplasm [GO:0005737]; nucleus [GO:0005634]	12	9	9	21	0
Q91V36	Nuclear receptor-binding protein 2 OS=Mus musculus OX=10090 GN=Nrbp2 PE=1 SV=2	Nrbp2	1	0	0.647544	0.565733	2.32962	1.70267	1.50781	0.0013708	0.0013708	0.0013708	0.712339	0.961541	1	0.514318	-0.432785	0.0565794	-0.902687	0.154901	0.448938	0.00753941	1.06613	1.49891	1.55549	0.596227	2.32962		1.70267	1.50781	0	0	0	0	0		0	0			intracellular signal transduction [GO:0035556]; negative regulation of macroautophagy [GO:0016242]; negative regulation of neuron apoptotic process [GO:0043524]; neuron differentiation [GO:0030182]; protein phosphorylation [GO:0006468]	cytoplasm [GO:0005737]; endomembrane system [GO:0012505]	4	2	2	2	0.001
Q8CGM1	Adhesion G protein-coupled receptor B2 OS=Mus musculus OX=10090 GN=Adgrb2 PE=1 SV=2	Adgrb2 Bai2	0.423675	0.203793	1	0.560868	1.05585	2.29482	1.46056	0.00582591	0.0003427	0.0017135	0.728169	0.966472	1	0.864055	-0.408456	0.0491999	-0.161606	0.185744	0.481837	0.556888	3.5193	3.92776	3.97696	3.76615	1.89666	0.840807	3.13563	2.30136	0.195357	0.143279	0.120309	0.0683155	0	0	0.0861977	0.0972161			adenylate cyclase-activating G protein-coupled receptor signaling pathway [GO:0007189]; calcineurin-NFAT signaling cascade [GO:0033173]; cell surface receptor signaling pathway [GO:0007166]; G protein-coupled receptor signaling pathway [GO:0007186]; negative regulation of angiogenesis [GO:0016525]; peripheral nervous system development [GO:0007422]; positive regulation of synapse assembly [GO:005…	plasma membrane [GO:0005886]	8	10	10	79	0
Q8BUL6	Pleckstrin homology domain-containing family A member 1 OS=Mus musculus OX=10090 GN=Plekha1 PE=1 SV=1	Plekha1 Tapp1	0.364805	0.372405	0.956423	1	-0.0297472	1.36078	1.42506	0.57608	0.0023989	0.0020562	0.608778	0.912021	0.894583	1	-0.58315	-0.0278518	0.132861	0.0592872	0.999657	0.278273	3.79275	4.3759	4.34805	4.50876	5.05451	5.08426	6.44504	6.50932	0	0	0	0	0	0	0	0			androgen metabolic process [GO:0008209]; B cell receptor signaling pathway [GO:0050853]; cellular response to hydrogen peroxide [GO:0070301]; establishment of protein localization [GO:0045184]; estrogen metabolic process [GO:0008210]; face morphogenesis [GO:0060325]; female gonad development [GO:0008585]; Leydig cell differentiation [GO:0033327]; luteinization [GO:0001553]; multicellular organism…	cytoplasm [GO:0005737]; cytosol [GO:0005829]; membrane [GO:0016020]; nucleoplasm [GO:0005654]; plasma membrane [GO:0005886]; ruffle membrane [GO:0032587]	10	3	3	8	0
Q9JI39	ATP-binding cassette sub-family B member 10, mitochondrial OS=Mus musculus OX=10090 GN=Abcb10 PE=1 SV=1	Abcb10	1	0.58587	0.260541	0.227624	0.771349	-1.16907	-1.36392	0.00993831	0.0030843	0.0023989	1	0.902087	0.876501	0.792296	0.148661	-0.0415119	-0.187228	0.164154	0.88828	0.466073	4.29586	4.1472	4.10569	3.95998	2.98412	2.21278	1.04371	0.848851	0	0	0	0	0	0	0	0			erythrocyte development [GO:0048821]; heme biosynthetic process [GO:0006783]; mitochondrial unfolded protein response [GO:0034514]; positive regulation of erythrocyte differentiation [GO:0045648]; positive regulation of heme biosynthetic process [GO:0070455]; positive regulation of hemoglobin biosynthetic process [GO:0046985]	mitochondrial inner membrane [GO:0005743]; mitochondrial membrane [GO:0031966]; mitochondrion [GO:0005739]	4	2	2	3	0
Q80VC9	Calmodulin-regulated spectrin-associated protein 3 OS=Mus musculus OX=10090 GN=Camsap3 PE=1 SV=1	Camsap3 Kiaa1543	0.916522	1	0.445757	0.409583	-0.125759	-1.16567	-1.28777	0.211446	0.003427	0.0027416	0.81265	0.78632	1	0.747452	0.0475183	0.346812	-0.0731355	0.352981	0.0383825	0.947224	3.99574	3.94822	4.29503	3.87509	3.69367	3.81943	2.65376	2.53166	0	0	0	0	0	0	0	0			cilium movement [GO:0003341]; cytoplasmic microtubule organization [GO:0031122]; embryo development ending in birth or egg hatching [GO:0009792]; epithelial cell-cell adhesion [GO:0090136]; establishment of epithelial cell apical/basal polarity [GO:0045198]; establishment or maintenance of microtubule cytoskeleton polarity [GO:0030951]; in utero embryonic development [GO:0001701]; microtubule anc…	axoneme [GO:0005930]; centrosome [GO:0005813]; ciliary basal body [GO:0036064]; cytoplasm [GO:0005737]; microtubule cytoskeleton [GO:0015630]; microtubule minus-end [GO:0036449]; motile cilium [GO:0031514]; nucleoplasm [GO:0005654]; zonula adherens [GO:0005915]	18	12	12	20	0
Q8CGV2	Tryptophan 5-hydroxylase 2 OS=Mus musculus OX=10090 GN=Tph2 PE=1 SV=2	Tph2 Ntph	0.609116	1	0.522728	0.422605	-0.71521	-0.935868	-1.24262	0.00891021	0.00719671	0.003427	0.388054	1	0.80476	0.660746	-1.36567	-0.31337	-0.597833	0.00479781	0.0712817	0.0339273	1.71821	3.08388	2.77051	2.48604	3.08253	3.79774	2.86187	2.55512	0	0	0	0	0	0	0	0			cellular response to lithium ion [GO:0071285]; circadian rhythm [GO:0007623]; response to activity [GO:0014823]; response to calcium ion [GO:0051592]; response to estrogen [GO:0043627]; response to glucocorticoid [GO:0051384]; response to nutrient levels [GO:0031667]; serotonin biosynthetic process from tryptophan [GO:0006587]	neuron projection [GO:0043005]	13	3	3	6	0
P68373	Tubulin alpha-1C chain OS=Mus musculus OX=10090 GN=Tuba1c PE=1 SV=1	Tuba1c Tuba6	0.739291	0.506167	1	0.223062	0.54653	0.982316	-1.18217	0.0202193	0.00822481	0.00411241	0.503674	0.549132	1	0.757267	-0.124663	0.864775	0.463649	0.945168	0.0027416	0.036669	1.8031	1.92776	2.79253	2.39141	2.91458	2.36805	3.35037	1.18589	0	0	0	0	0	0	0	0			microtubule cytoskeleton organization [GO:0000226]; mitotic cell cycle [GO:0000278]	cytoplasm [GO:0005737]; cytoplasmic microtubule [GO:0005881]; membrane raft [GO:0045121]; microtubule [GO:0005874]; microtubule cytoskeleton [GO:0015630]; nucleus [GO:0005634]	53	22	1	139	0
O09126	Semaphorin-4D OS=Mus musculus OX=10090 GN=Sema4d PE=1 SV=2	Sema4d Semacl2 Semaj	0.597745	0	0.846017	1	0.382089	0.883244	1.12449	0.050377	0.0113091	0.00445511	1	0.835388	0.929807	0.845567	0.259481	0.154484	0.017471	0.0771076	0.166552	0.635709	2.9406	2.68112	2.8356	2.69859	0.382089		0.883244	1.12449	0	0	0	0	0		0	0			axonogenesis [GO:0007409]; leukocyte aggregation [GO:0070486]; negative chemotaxis [GO:0050919]; negative regulation of alkaline phosphatase activity [GO:0010693]; negative regulation of axon extension involved in axon guidance [GO:0048843]; negative regulation of cell adhesion [GO:0007162]; negative regulation of osteoblast differentiation [GO:0045668]; negative regulation of peptidyl-tyrosine p…	extracellular space [GO:0005615]; membrane [GO:0016020]; plasma membrane [GO:0005886]	4	3	3	23	0
Q9CQN1	Heat shock protein 75 kDa, mitochondrial OS=Mus musculus OX=10090 GN=Trap1 PE=1 SV=1	Trap1 Hsp75	0.935215	1	0.473721	0.455512	-0.0966299	-1.07789	-1.13444	0.27793	0.00445511	0.00479781	0.919396	0.963627	1	0.942206	-0.0677882	0.0534533	-0.0324326	0.723098	0.460247	0.862577	7.47552	7.54331	7.59676	7.51088	9.12356	9.22019	8.14229	8.08575	0.157615	0.207117	0.182764	0.142704	0.151313	0.155228	0.127782	0.15291			negative regulation of cellular respiration [GO:1901856]; negative regulation of intrinsic apoptotic signaling pathway in response to hydrogen peroxide [GO:1903751]; protein folding [GO:0006457]; translational attenuation [GO:0009386]	cell periphery [GO:0071944]; mitochondrial inner membrane [GO:0005743]; mitochondrial intermembrane space [GO:0005758]; mitochondrial matrix [GO:0005759]; mitochondrion [GO:0005739]; nucleoplasm [GO:0005654]	6	3	2	13	0
Q8R1I1	Cytochrome b-c1 complex subunit 9 OS=Mus musculus OX=10090 GN=Uqcr10 PE=1 SV=1	Uqcr10	0.810158	0.477916	0.909966	1	0.761447	0.929055	1.06517	0.010281	0.00993831	0.00514051	0.983028	0.975964	1	0.967826	0.0104036	0.0350997	-0.0120809	0.453735	0.557231	0.77279	5.3673	5.3569	5.392	5.34481	3.94106	3.17961	4.10866	4.24478	0	0	0	0	0	0	0	0			cellular respiration [GO:0045333]; mitochondrial electron transport, ubiquinol to cytochrome c [GO:0006122]; proton transmembrane transport [GO:1902600]	mitochondrial inner membrane [GO:0005743]; mitochondrial respiratory chain complex III [GO:0005750]; mitochondrion [GO:0005739]	53	2	2	3	0
P70429	Ena/VASP-like protein OS=Mus musculus OX=10090 GN=Evl PE=1 SV=2	Evl	0.705158	0.42565	1	0.885627	0.72828	1.23226	1.05703	0.0116518	0.00376971	0.00548321	1	0.866228	0.807681	0.745285	0.207181	-0.100962	-0.216954	0.10658	0.502399	0.374914	2.86364	2.65646	2.55549	2.4395	2.48162	1.75334	2.98561	2.81038	0	0	0	0	0	0	0	0			actin filament-based movement [GO:0030048]; actin nucleation [GO:0045010]; actin polymerization or depolymerization [GO:0008154]; axon guidance [GO:0007411]; barbed-end actin filament capping [GO:0051016]; cellular response to type II interferon [GO:0071346]; negative regulation of epithelial cell migration [GO:0010633]; negative regulation of ruffle assembly [GO:1900028]; platelet activation [GO…	cytoplasm [GO:0005737]; cytoskeleton [GO:0005856]; focal adhesion [GO:0005925]; lamellipodium [GO:0030027]; phagocytic vesicle [GO:0045335]	11	2	2	3	0.001
Q9QYF9	Protein NDRG3 OS=Mus musculus OX=10090 GN=Ndrg3 PE=1 SV=1	Ndrg3 Ndr3	1	0.991171	0.644354	0.479898	0.0127941	-0.62128	-1.04641	0.872173	0.0277587	0.00582591	1	0.934245	0.98233	0.895219	0.0981276	0.0724073	-0.0615604	0.246059	0.379712	0.997601	7.91341	7.81528	7.88769	7.75372	8.40999	8.3972	7.77592	7.35079	0.113582	0.130076	0.118731	0.0986127	0.118912	0.127106	0.0999374	0.0968352			decidualization [GO:0046697]; signal transduction [GO:0007165]	cytoplasm [GO:0005737]	14	3	3	6	0
E9Q236	ATP-binding cassette sub-family C member 4 OS=Mus musculus OX=10090 GN=Abcc4 PE=1 SV=1	Abcc4 Mrp4	1	0.9805	0.569306	0.494762	0.028411	-0.784313	-0.986783	0.988005	0.0123372	0.00719671	0.821436	0.945949	1	0.849402	-0.203614	0.0801662	-0.155315	0.736463	0.35401	0.576422	4.99574	5.19935	5.27952	5.04404	5.17836	5.14995	4.36564	4.16317	0	0	0	0	0	0	0	0			bile acid and bile salt transport [GO:0015721]; cAMP transport [GO:0070730]; cilium assembly [GO:0060271]; export across plasma membrane [GO:0140115]; fatty acid derivative transport [GO:1901571]; leukotriene transport [GO:0071716]; organic hydroxy compound transport [GO:0015850]; positive regulation of smooth muscle cell proliferation [GO:0048661]; prostaglandin secretion [GO:0032310]; prostagla…	apical plasma membrane [GO:0016324]; basolateral plasma membrane [GO:0016323]; external side of apical plasma membrane [GO:0098591]; Golgi apparatus [GO:0005794]; membrane [GO:0016020]; nucleolus [GO:0005730]; plasma membrane [GO:0005886]; platelet dense granule membrane [GO:0031088]	3	2	2	2	0
Q6QWF9	Calcium/calmodulin-dependent protein kinase II inhibitor 1 OS=Mus musculus OX=10090 GN=Camk2n1 PE=1 SV=1	Camk2n1	0.665472	0.527071	0.940862	1	0.336381	0.835986	0.923931	0.0651131	0.0140507	0.00753941	1	0.966325	0.833206	0.894466	0.0494199	-0.213835	-0.111482	0.348184	0.159013	0.766621	6.11468	6.06526	5.85143	5.95378	6.52018	6.1838	7.01978	7.10773	0.0401232	0.05437	0.0718303	0.0680223	0.0661396	0.0615568	0.178401	0.177381			calcium ion homeostasis [GO:0055074]; long-term memory [GO:0007616]; negative regulation of protein kinase activity [GO:0006469]; positive regulation of inflammatory response [GO:0050729]; positive regulation of insulin secretion involved in cellular response to glucose stimulus [GO:0035774]; positive regulation of systemic arterial blood pressure [GO:0003084]	dendrite [GO:0030425]; neuronal cell body [GO:0043025]; postsynaptic density [GO:0014069]; synapse [GO:0045202]	40	3	3	7	0
Q6ZQ58	La-related protein 1 OS=Mus musculus OX=10090 GN=Larp1 PE=1 SV=3	Larp1 Kiaa0731 Larp	1	0	0.910609	0.63645	1.57473	1.43964	0.922852	0.0030843	0.0017135	0.00788211	0.705553	1	0.891426	0.84953	-0.503174	-0.165813	-0.235263	0.0942426	0.258053	0.320425	0.99574	1.49891	1.3331	1.26365	1.57473		1.43964	0.922852	0	0	0	0	0		0	0			cell population proliferation [GO:0008283]; cellular response to rapamycin [GO:0072752]; mRNA stabilization [GO:0048255]; negative regulation of translation [GO:0017148]; negative regulation of translational initiation [GO:0045947]; positive regulation of macroautophagy [GO:0016239]; positive regulation of translation [GO:0045727]; positive regulation of translational initiation [GO:0045948]; pos…	cytoplasm [GO:0005737]; cytoplasmic stress granule [GO:0010494]; cytosol [GO:0005829]; polysomal ribosome [GO:0042788]; polysome [GO:0005844]; TORC1 complex [GO:0031931]	6	8	8	31	0
P0C7L0-2	Isoform 2 of WAS/WASL-interacting protein family member 3 OS=Mus musculus OX=10090 GN=Wipf3	Wipf3 Cr16	0.56013	0.541125	0.868689	1	0.0497997	0.682879	0.885967	0.851611	0.0287868	0.00856751	0.726473	0.908457	0.796461	1	-0.32251	-0.189814	0.138509	0.356066	0.203564	0.265936	6.9158	7.23831	7.04849	7.37682	7.5705	7.5207	8.20358	8.40667	0.133527	0.131457	0.128817	0.121731	0.13329	0.114828	0.0958584	0.112388			Arp2/3 complex-mediated actin nucleation [GO:0034314]; cell differentiation [GO:0030154]; spermatogenesis [GO:0007283]	early endosome [GO:0005769]; WASH complex [GO:0071203]	36	11	1	259	0
D3YZU1	SH3 and multiple ankyrin repeat domains protein 1 OS=Mus musculus OX=10090 GN=Shank1 PE=1 SV=1	Shank1	0.596044	0.498794	1	0.921481	0.256974	1.00348	0.885509	0.10658	0.00753941	0.00891021	1	0.890729	0.920401	0.944364	0.166941	0.047275	0.0843552	0.14462	0.491775	0.4061	5.9312	5.76426	5.81153	5.84861	4.94106	4.68408	5.68756	5.56959	0	0	0	0	0	0	0	0	structural constituent of postsynaptic density (GO:0098919)	postsynaptic density (GO:0014069)	adult behavior [GO:0030534]; associative learning [GO:0008306]; dendritic spine morphogenesis [GO:0060997]; determination of affect [GO:0050894]; habituation [GO:0046959]; long-term memory [GO:0007616]; modulation of chemical synaptic transmission [GO:0050804]; negative regulation of actin filament bundle assembly [GO:0032232]; neuromuscular process controlling balance [GO:0050885]; olfactory beh…	cytoplasm [GO:0005737]; dendrite [GO:0030425]; dendritic spine [GO:0043197]; excitatory synapse [GO:0060076]; glutamatergic synapse [GO:0098978]; membrane [GO:0016020]; neuron projection [GO:0043005]; plasma membrane [GO:0005886]; postsynaptic density [GO:0014069]; postsynaptic membrane [GO:0045211]; Schaffer collateral - CA1 synapse [GO:0098685]; synapse [GO:0045202]	46	74	1	266	0
Q8QZV4	Serine/threonine-protein kinase 32C OS=Mus musculus OX=10090 GN=Stk32c PE=1 SV=1	Stk32c Yank3 Pkek MNCb-1563	0.84622	1	0.601956	0.522736	-0.240895	-0.732271	-0.935845	0.0805346	0.0164496	0.00925291	0.554041	0.69609	1	0.800051	-0.32928	0.522654	0.200817	0.339273	0.0147361	0.179232	3.38806	3.71734	4.23999	3.91816	4.6622	4.90309	4.17082	3.96725	0	0	0	0	0	0	0	0			intracellular signal transduction [GO:0035556]; peptidyl-serine phosphorylation [GO:0018105]		7	5	5	58	0
Q8R3V6	CUE domain-containing protein 1 OS=Mus musculus OX=10090 GN=Cuedc1 PE=2 SV=2	Cuedc1	0.721894	0.544139	0.947029	1	0.407813	0.799434	0.877953	0.0442084	0.0167923	0.00959561	0.813883	0.99888	1	0.890694	-0.29549	0.00161628	-0.165382	0.424606	0.767649	0.54318	5.7318	6.02729	6.02891	5.86191	5.5231	5.11529	5.91472	5.99324	0	0.265197	0.237736	0.301368	0.244163	0	0	0					13	2	2	2	0.001
Q60829	Protein phosphatase 1 regulatory subunit 1B OS=Mus musculus OX=10090 GN=Ppp1r1b PE=1 SV=2	Ppp1r1b	1	0.991739	0.608128	0.522783	0.0119681	-0.705584	-0.923749	0.865661	0.0195339	0.00993831	0.705371	0.960706	1	0.623383	-0.445713	0.0578325	-0.623977	0.139136	0.441741	0.0298149	5.03576	5.48147	5.5393	4.85749	5.79874	5.78677	5.08118	4.86302	0	0	0	0	0	0	0	0		postsynapse (GO:0098794)	behavioral response to cocaine [GO:0048148]; cellular response to cocaine [GO:0071314]; DNA-templated transcription [GO:0006351]; intracellular signal transduction [GO:0035556]; locomotory behavior [GO:0007626]; memory [GO:0007613]; negative regulation of female receptivity [GO:0007621]; negative regulation of phosphoprotein phosphatase activity [GO:0032515]; response to amphetamine [GO:0001975];…	cytoplasm [GO:0005737]; dendritic spine head [GO:0044327]; dendritic spine neck [GO:0044326]; glutamatergic synapse [GO:0098978]; neuronal cell body [GO:0043025]; nucleus [GO:0005634]; postsynapse [GO:0098794]	31	3	3	15	0
Q9JJR8	Transmembrane protein 9B OS=Mus musculus OX=10090 GN=Tmem9b PE=1 SV=1	Tmem9b	0.801207	0.557722	0.900813	1	0.522627	0.69168	0.842381	0.0219328	0.0270733	0.010281	0.794741	1	0.793775	0.645714	-0.331443	-0.333198	-0.631033	0.333105	0.0616861	0.027416	4.86364	5.19508	4.86188	4.56405	4.39491	3.87229	4.56397	4.71467	0	0	0	0	0	0	0	0				early endosome membrane [GO:0031901]; lysosomal membrane [GO:0005765]	16	2	2	2	0.001
Q6IFZ6	Keratin, type II cytoskeletal 1b OS=Mus musculus OX=10090 GN=Krt77 PE=1 SV=1	Krt77 Krt1b	1	0.401902	0.861102	0.698276	1.31508	1.09934	0.796954	0.00445511	0.00582591	0.0106237	0.530248	0.96986	1	0.888688	-0.871109	0.0441511	-0.126099	0.0126799	0.505141	0.691912	4.76657	5.63768	5.68183	5.51158	4.51137	3.19629	4.29563	3.99324	0.00815042	0.0245161	0.0454578	0.0263507	0.048516	0.0642625	0.0219637	0.142272			keratinization [GO:0031424]	cornified envelope [GO:0001533]; cytoskeleton [GO:0005856]; keratin filament [GO:0045095]	5	3	1	9	0
Q99LW6	YY1-associated factor 2 OS=Mus musculus OX=10090 GN=Yaf2 PE=1 SV=1	Yaf2	0.70108	1	0.604478	0.557447	-0.512348	-0.726238	-0.843092	0.0174777	0.017135	0.0109664	0.659251	1	0.895295	0.852152	-0.601101	-0.159565	-0.230817	0.053804	0.27416	0.336189	2.78234	3.38344	3.22387	3.15262	2.76456	3.27691	2.55067	2.43381	0	0	0	0	0	0	0	0			negative regulation of DNA-templated transcription [GO:0045892]; positive regulation of DNA-templated transcription [GO:0045893]; regulation of DNA-templated transcription [GO:0006355]	cytosol [GO:0005829]; nucleoplasm [GO:0005654]; nucleus [GO:0005634]	25	2	2	2	0.001
O55028	[3-methyl-2-oxobutanoate dehydrogenase [lipoamide]] kinase, mitochondrial OS=Mus musculus OX=10090 GN=Bckdk PE=1 SV=1	Bckdk	0	1	0	0	-0.840807	-0.840807	-0.840807	0.00788211	0.0106237	0.0113091	1	0.482571	0.811227	0.818792	1.05119	0.749366	0.762757	0.00514051	0.00411241	0.00856751	2.60455	1.55336	2.30273	2.31612		0.840807			0	0	0	0		0					branched-chain amino acid catabolic process [GO:0009083]; isoleucine catabolic process [GO:0006550]; leucine catabolic process [GO:0006552]; phosphorylation [GO:0016310]; protein phosphorylation [GO:0006468]; regulation of glucose metabolic process [GO:0010906]; spermatogenesis [GO:0007283]; valine catabolic process [GO:0006574]	mitochondrial alpha-ketoglutarate dehydrogenase complex [GO:0005947]; mitochondrion [GO:0005739]	4	3	3	12	0
Q8VDS4	Regulation of nuclear pre-mRNA domain-containing protein 1A OS=Mus musculus OX=10090 GN=Rprd1a PE=1 SV=1	Rprd1a Kiaa4077 P15rs	0.516284	0.515582	1	0.878814	0.00196164	0.955725	0.769354	0.785812	0.00925291	0.0119945	0.652051	1	0.709409	0.651351	-0.616943	-0.495311	-0.618492	0.0476354	0.0219328	0.0301576	3.90263	4.51957	4.02426	3.90108	4.24716	4.2452	5.20092	5.01455	0	0	0	0	0	0	0	0			mRNA 3'-end processing [GO:0031124]; RNA polymerase II promoter clearance [GO:0001111]	nucleus [GO:0005634]; RNA polymerase II, holoenzyme [GO:0016591]; transcription preinitiation complex [GO:0097550]	13	2	2	4	0
Q80WW9	DDRGK domain-containing protein 1 OS=Mus musculus OX=10090 GN=Ddrgk1 PE=1 SV=2	Ddrgk1 Ufbp1	0.952461	0.666543	1	0.377599	0.514962	0.58523	-0.819845	0.0229609	0.0459219	0.0123372	0.903035	1	0.73175	0.792765	-0.147147	-0.450576	-0.335035	0.961275	0.027416	0.166552	4.25124	4.39839	3.94781	4.06335	3.60816	3.09319	3.67842	2.27335	0.194505	0.179898	0.222092	0.240401	0.158173	0.260056	0.267727	0.0624174			cartilage development [GO:0051216]; negative regulation of apoptotic process [GO:0043066]; negative regulation of gene expression [GO:0010629]; negative regulation of IRE1-mediated unfolded protein response [GO:1903895]; negative regulation of proteasomal ubiquitin-dependent protein catabolic process [GO:0032435]; positive regulation of cell migration [GO:0030335]; positive regulation of cell pop…	endoplasmic reticulum [GO:0005783]; endoplasmic reticulum membrane [GO:0005789]; nucleolus [GO:0005730]	18	4	4	5	0
Q8C0E2	Vacuolar protein sorting-associated protein 26B OS=Mus musculus OX=10090 GN=Vps26b PE=1 SV=1	Vps26b	1	0.97064	0.563635	0.553641	0.0429917	-0.784175	-0.809985	0.903701	0.0126799	0.0126799	0.959655	1	0.995293	0.923522	-0.059412	-0.00680681	-0.114782	0.687114	0.834133	0.750171	8.35285	8.41226	8.40546	8.29748	9.77808	9.73509	8.95092	8.9251	0.150014	0.144707	0.151237	0.143874	0.113432	0.122482	0.134384	0.131947			cellular response to type II interferon [GO:0071346]; intracellular protein transport [GO:0006886]; retrograde transport, endosome to Golgi [GO:0042147]	cytosol [GO:0005829]; early endosome [GO:0005769]; endosome [GO:0005768]; late endosome [GO:0005770]; phagocytic vesicle [GO:0045335]; retromer complex [GO:0030904]	15	4	4	7	0
Q8BHE3	Caytaxin OS=Mus musculus OX=10090 GN=Atcay PE=1 SV=1	Atcay	0.958979	1	0.634238	0.573858	-0.0604292	-0.656904	-0.801233	0.421522	0.0222755	0.0133653	0.736956	1	0.721493	0.763686	-0.44035	-0.470944	-0.388948	0.147704	0.0243317	0.113434	5.79275	6.2331	5.76216	5.84415	6.3724	6.43282	5.77592	5.63159	0.134428	0.327878	0.304464	0.145482	0.277271	0.306584	0.346569	0.277774			apoptotic process [GO:0006915]; mitochondrion distribution [GO:0048311]; negative regulation of glutamate metabolic process [GO:2000212]; neuron projection development [GO:0031175]; regulation of protein localization [GO:0032880]	axon [GO:0030424]; cytoplasm [GO:0005737]; dendrite [GO:0030425]; growth cone [GO:0030426]; mitochondrial membrane [GO:0031966]; neuron projection [GO:0043005]; neuron projection terminus [GO:0044306]; perinuclear region of cytoplasm [GO:0048471]; presynapse [GO:0098793]; synapse [GO:0045202]	22	5	5	11	0
P97326	Cadherin-6 OS=Mus musculus OX=10090 GN=Cdh6 PE=1 SV=2	Cdh6	0.761578	0.598546	0.931788	1	0.34753	0.63854	0.740466	0.0610007	0.0359836	0.013708	0.918046	1	0.965712	0.977401	-0.123362	-0.0503358	-0.0329776	0.938657	0.822481	0.865661	6.79016	6.91352	6.86318	6.88054	6.22758	5.88005	6.51859	6.62051	0.0714898	0.0794616	0.0796079	0.0665553	0.138462	0.123055	0.120354	0.107977	synapse adhesion between pre- and post-synapse (GO:0099560)	synapse (GO:0045202)	adherens junction organization [GO:0034332]; calcium-dependent cell-cell adhesion via plasma membrane cell adhesion molecules [GO:0016339]; cell morphogenesis [GO:0000902]; cell-cell adhesion mediated by cadherin [GO:0044331]; cell-cell junction assembly [GO:0007043]; homophilic cell adhesion via plasma membrane adhesion molecules [GO:0007156]; Notch signaling pathway [GO:0007219]; synaptic membr…	adherens junction [GO:0005912]; catenin complex [GO:0016342]; cell junction [GO:0030054]; glutamatergic synapse [GO:0098978]; nucleoplasm [GO:0005654]; plasma membrane [GO:0005886]; synapse [GO:0045202]	7	4	3	17	0
P97825	Jupiter microtubule associated homolog 1 OS=Mus musculus OX=10090 GN=Jpt1 PE=1 SV=3	Jpt1 Hn1	0.553651	0.598793	0.928033	1	-0.11308	0.632119	0.739871	0.235435	0.036669	0.0140507	0.800893	0.930777	1	0.921007	-0.216825	0.103492	-0.0152234	0.686429	0.274503	0.787526	6.05536	6.27218	6.37567	6.25696	6.76826	6.88134	7.51346	7.62121	0.180817	0.113092	0.142009	0.117884	0.0533825	0.0802242	0.125429	0.184922				cytoplasm [GO:0005737]; nuclear membrane [GO:0031965]; nucleolus [GO:0005730]; nucleoplasm [GO:0005654]; nucleus [GO:0005634]	36	4	4	11	0
Q9Z1W8	Potassium-transporting ATPase alpha chain 2 OS=Mus musculus OX=10090 GN=Atp12a PE=1 SV=3	Atp12a Atp1al1	0.983316	1	0.650611	0.577566	-0.0242735	-0.620132	-0.791942	0.609321	0.0284441	0.0147361	0.877753	0.944583	1	0.846963	-0.105861	0.0822512	-0.157377	0.870802	0.345785	0.569568	9.03246	9.13832	9.22058	8.98095	9.49788	9.52215	8.90202	8.73021	0.0857676	0.082247	0.081439	0.0838878	0.0833731	0.088274	0.090486	0.129371			intracellular potassium ion homeostasis [GO:0030007]; intracellular sodium ion homeostasis [GO:0006883]; potassium ion homeostasis [GO:0055075]; potassium ion import across plasma membrane [GO:1990573]; proton transmembrane transport [GO:1902600]; regulation of pH [GO:0006885]; response to metal ion [GO:0010038]; response to organic cyclic compound [GO:0014070]; sodium ion export across plasma me…	actin cytoskeleton [GO:0015629]; apical plasma membrane [GO:0016324]; basolateral plasma membrane [GO:0016323]; cytosol [GO:0005829]; plasma membrane [GO:0005886]	7	7	1	109	0
P62983	Ubiquitin-40S ribosomal protein S27a OS=Mus musculus OX=10090 GN=Rps27a PE=1 SV=2	Rps27a Uba80 Ubcep1	0.731667	1	0.639612	0.593728	-0.45074	-0.644731	-0.752125	0.0236463	0.0236463	0.0161069	0.985057	0.92902	0.930894	1	0.0844975	0.00290622	0.106218	0.272447	0.761138	0.3427	5.93825	5.85376	5.85666	5.95998	5.38209	5.83283	5.1881	5.0807	0	0	0	0	0	0	0	0	translation at postsynapse (GO:0140242)	postsynaptic ribosome	cytoplasmic translation [GO:0002181]; modification-dependent protein catabolic process [GO:0019941]; protein ubiquitination [GO:0016567]; ribosomal small subunit biogenesis [GO:0042274]; translation at postsynapse [GO:0140242]; translation at presynapse [GO:0140236]	cytoplasm [GO:0005737]; cytosol [GO:0005829]; cytosolic ribosome [GO:0022626]; cytosolic small ribosomal subunit [GO:0022627]; myelin sheath [GO:0043209]; nucleoplasm [GO:0005654]; postsynapse [GO:0098794]; presynapse [GO:0098793]; ribosome [GO:0005840]; small-subunit processome [GO:0032040]; synapse [GO:0045202]	51	11	1	120	0
O08529	Calpain-2 catalytic subunit OS=Mus musculus OX=10090 GN=Capn2 PE=1 SV=4	Capn2	0.981264	1	0.63972	0.594887	-0.0272866	-0.644488	-0.749313	0.591501	0.023989	0.0167923	0.290604	1	0.745797	0.809967	-1.78287	-0.423145	-0.304066	0.0023989	0.0315284	0.201165	2.67381	4.45669	4.03354	4.15262	5.45738	5.48466	4.84017	4.73535	0.155235	0.257263	0.21429	0.199081	0.11753	0.188456	0.0839821	0.205899			behavioral response to pain [GO:0048266]; blastocyst development [GO:0001824]; cellular response to amino acid stimulus [GO:0071230]; cellular response to interferon-beta [GO:0035458]; cellular response to lipopolysaccharide [GO:0071222]; female pregnancy [GO:0007565]; myoblast fusion [GO:0007520]; positive regulation of cardiac muscle cell apoptotic process [GO:0010666]; positive regulation of m…	calpain complex [GO:0110158]; cell projection [GO:0042995]; chromatin [GO:0000785]; cytoplasm [GO:0005737]; cytosol [GO:0005829]; dendrite [GO:0030425]; endoplasmic reticulum [GO:0005783]; external side of plasma membrane [GO:0009897]; focal adhesion [GO:0005925]; Golgi apparatus [GO:0005794]; lysosome [GO:0005764]; membrane [GO:0016020]; membrane raft [GO:0045121]; mitochondrial intermembrane sp…	15	7	7	7	0
Q8CH72	E3 ubiquitin-protein ligase TRIM32 OS=Mus musculus OX=10090 GN=Trim32 PE=1 SV=2	Trim32	0.571711	1	0.242318	0.599826	-0.806642	-2.04503	-0.737383	0.00822481	0.0010281	0.0178204	0.989484	1	0.678924	0.312353	-0.0152515	-0.558677	-1.67875	0.536669	0.0164496	0.0023989	4.14955	4.1648	3.60612	2.48604	1.61913	2.42577	0.380743	1.68839	0	0	0	0	0	0	0	0			actin ubiquitination [GO:0007014]; axon development [GO:0061564]; fat cell differentiation [GO:0045444]; free ubiquitin chain polymerization [GO:0010994]; innate immune response [GO:0045087]; muscle cell cellular homeostasis [GO:0046716]; negative regulation of fibroblast proliferation [GO:0048147]; negative regulation of intrinsic apoptotic signaling pathway in response to DNA damage [GO:1902230…	cytoplasm [GO:0005737]; nucleus [GO:0005634]; striated muscle myosin thick filament [GO:0005863]	7	3	3	4	0.001
P20917	Myelin-associated glycoprotein OS=Mus musculus OX=10090 GN=Mag PE=1 SV=3	Mag	0.752942	0.626168	0.963392	1	0.265988	0.621572	0.675377	0.0993831	0.040096	0.0185058	0.861721	1	0.816784	0.828252	-0.214708	-0.291974	-0.271859	0.695682	0.0843043	0.246059	8.74427	8.95898	8.667	8.68712	8.91263	8.64665	9.26822	9.32202	0.16236	0.167851	0.176282	0.162786	0.143306	0.183127	0.198129	0.200757			axon regeneration [GO:0031103]; cell adhesion [GO:0007155]; cell-cell adhesion via plasma-membrane adhesion molecules [GO:0098742]; cellular response to mechanical stimulus [GO:0071260]; central nervous system myelin formation [GO:0032289]; central nervous system myelination [GO:0022010]; myelination [GO:0042552]; negative regulation of axon extension [GO:0030517]; negative regulation of neuron a…	compact myelin [GO:0043218]; cytoplasm [GO:0005737]; membrane raft [GO:0045121]; mesaxon [GO:0097453]; myelin sheath [GO:0043209]; myelin sheath adaxonal region [GO:0035749]; paranode region of axon [GO:0033270]; plasma membrane [GO:0005886]; Schmidt-Lanterman incisure [GO:0043220]	19	9	9	18	0
Q99LB6	Methionine adenosyltransferase 2 subunit beta OS=Mus musculus OX=10090 GN=Mat2b PE=1 SV=1	Mat2b	1	0.968075	0.659762	0.582812	0.0468095	-0.553173	-0.732089	0.876628	0.0390679	0.0188485	0.349281	1	0.729516	0.311524	-1.51754	-0.454989	-1.68259	0.00376971	0.0270733	0.0020562	3.61633	5.13387	4.67888	3.45128	4.88762	4.84081	4.28763	4.10872	0	0	0	0	0	0	0	0			one-carbon metabolic process [GO:0006730]; S-adenosylmethionine biosynthetic process [GO:0006556]	methionine adenosyltransferase complex [GO:0048269]; mitochondrion [GO:0005739]; nucleus [GO:0005634]	20	4	4	4	0
Q60520-1	Isoform 2 of Paired amphipathic helix protein Sin3a OS=Mus musculus OX=10090 GN=Sin3a	Sin3a Kiaa4126	0.931017	1	0.489392	0.609741	-0.10312	-1.03094	-0.713732	0.256683	0.00548321	0.0198766	0.997337	0.739646	0.93689	1	0.431246	0.341044	0.435093	0.027416	0.0407814	0.0428376	7.12605	6.69481	7.03585	7.1299	4.56909	4.67221	3.64127	3.95848	0	0	0	0	0	0	0	0			activation of innate immune response [GO:0002218]; aging [GO:0007568]; cellular response to dopamine [GO:1903351]; cellular response to glucose stimulus [GO:0071333]; cerebral cortex neuron differentiation [GO:0021895]; DNA replication [GO:0006260]; hematopoietic progenitor cell differentiation [GO:0002244]; in utero embryonic development [GO:0001701]; negative regulation of apoptotic process [GO…	chromatin [GO:0000785]; histone deacetylase complex [GO:0000118]; kinetochore [GO:0000776]; nucleolus [GO:0005730]; nucleoplasm [GO:0005654]; nucleus [GO:0005634]; protein-containing complex [GO:0032991]; Sin3 complex [GO:0016580]; transcription regulator complex [GO:0005667]; transcription repressor complex [GO:0017053]	1	2	2	2	0.001
Q9DB43	Zinc finger protein-like 1 OS=Mus musculus OX=10090 GN=Zfpl1 PE=1 SV=1	Zfpl1	0.889586	0.643977	0.988068	1	0.466124	0.617602	0.634919	0.030843	0.0411241	0.0215901	0.732868	0.765948	0.806204	1	-0.0636947	0.0738971	0.384681	0.706991	0.374572	0.0534613	6.43868	6.50238	6.57628	6.88706	5.84152	5.3754	5.993	6.01031	0.156928	0.132414	0.151159	0.149785	0.127253	0.167239	0.0943663	0.170843			vesicle-mediated transport [GO:0016192]	Golgi apparatus [GO:0005794]; membrane [GO:0016020]	13	2	2	2	0
Q8VHK9	ATP-dependent DNA/RNA helicase DHX36 OS=Mus musculus OX=10090 GN=Dhx36 PE=1 SV=2	Dhx36 Ddx36 Kiaa1488 Mlel1	1	0.860971	0.549487	0.538255	0.215963	-0.647879	-0.677677	0.153187	0.0233036	0.0233036	0.842979	0.706273	0.856942	1	0.255271	0.278972	0.501703	0.0805346	0.060658	0.0294722	4.33915	4.08388	4.36285	4.58558	4.70402	4.48805	3.84017	3.81038	0.172878	0.383126	0.28286	0.243333	0.327611	0.207233	0	0.236341			3'-UTR-mediated mRNA destabilization [GO:0061158]; cell differentiation [GO:0030154]; cellular response to arsenite ion [GO:1903843]; cellular response to heat [GO:0034605]; cellular response to UV [GO:0034644]; defense response to virus [GO:0051607]; G-quadruplex DNA unwinding [GO:0044806]; innate immune response [GO:0045087]; negative regulation of translation [GO:0017148]; ossification [GO:000…	axon [GO:0030424]; chromosome, telomeric region [GO:0000781]; cytoplasm [GO:0005737]; cytoplasmic stress granule [GO:0010494]; cytosol [GO:0005829]; dendrite [GO:0030425]; mitochondrion [GO:0005739]; nuclear speck [GO:0016607]; nucleoplasm [GO:0005654]; nucleus [GO:0005634]; perikaryon [GO:0043204]	2	2	2	3	0.001
P53996	CCHC-type zinc finger nucleic acid binding protein OS=Mus musculus OX=10090 GN=Cnbp PE=1 SV=2	Cnbp Cnbp1 Znf9	1	0.894257	0.422103	0.574114	0.161239	-1.08309	-0.639351	0.262851	0.00411241	0.0267306	1	0.648258	0.775424	0.819583	0.625359	0.258417	0.338321	0.0123372	0.0705963	0.0699109	3.88327	3.25791	3.51632	3.59623	4.49955	4.33831	3.25521	3.69896	0	0	0	0	0	0	0	0			G-quadruplex DNA formation [GO:0071919]; negative regulation of transcription by RNA polymerase II [GO:0000122]; positive regulation of cell population proliferation [GO:0008284]; positive regulation of cytoplasmic translation [GO:2000767]; positive regulation of DNA-templated transcription [GO:0045893]; positive regulation of transcription by RNA polymerase II [GO:0045944]	cytoplasm [GO:0005737]; cytosol [GO:0005829]; endoplasmic reticulum [GO:0005783]; nucleus [GO:0005634]	23	4	4	4	0
Q9CXE7	Transmembrane emp24 domain-containing protein 5 OS=Mus musculus OX=10090 GN=Tmed5 PE=1 SV=1	Tmed5	0.883553	1	0.681833	0.645331	-0.178611	-0.55251	-0.63189	0.123372	0.0397533	0.0277587	0.917218	1	0.671088	0.956721	-0.124663	-0.575427	-0.0638291	0.944825	0.0150788	0.986977	4.14142	4.26608	3.69065	4.20225	3.75464	3.93325	3.38074	3.30136	0.0216773	0.036442	0.212614	0.00497593	0.0614679	0.00758993	0.222716	0.177188			endoplasmic reticulum to Golgi vesicle-mediated transport [GO:0006888]; Golgi ribbon formation [GO:0090161]; intracellular protein transport [GO:0006886]	cis-Golgi network [GO:0005801]; COPII-coated ER to Golgi transport vesicle [GO:0030134]; endoplasmic reticulum [GO:0005783]; endoplasmic reticulum exit site [GO:0070971]; endoplasmic reticulum membrane [GO:0005789]; endoplasmic reticulum-Golgi intermediate compartment [GO:0005793]; endoplasmic reticulum-Golgi intermediate compartment membrane [GO:0033116]; Golgi apparatus [GO:0005794]	15	2	2	2	0.001
Q7TQC7	G patch domain-containing protein 2 OS=Mus musculus OX=10090 GN=Gpatch2 PE=1 SV=2	Gpatch2 Gpatc2	0.478084	0.672709	0.45182	1	-0.492719	-0.574235	0.571945	0.0191912	0.0339273	0.0284441	0.284484	0.766277	0.898575	1	-1.42952	0.229772	0.384061	0.00445511	0.0894448	0.0541467	0.761275	2.19079	2.42056	2.57485	1.78419	2.27691	1.70267	2.84885	0	0	0	0	0	0	0	0				nuclear speck [GO:0016607]; nucleolus [GO:0005730]; nucleus [GO:0005634]	8	2	2	2	0.002
O35345	Importin subunit alpha-7 OS=Mus musculus OX=10090 GN=Kpna6 PE=1 SV=2	Kpna6 Kpna5	0.780031	1	0.670666	0.647224	-0.358397	-0.576333	-0.627662	0.0418095	0.0332419	0.0287868	0.949785	0.989014	1	0.981959	-0.0583895	0.0159374	-0.0103281	0.684373	0.679232	0.762851	4.61045	4.66884	4.68478	4.65851	4.91458	5.27298	4.69665	4.64532	0	0	0	0	0	0	0	0			entry of viral genome into host nucleus through nuclear pore complex via importin [GO:0075506]; maternal process involved in female pregnancy [GO:0060135]; mitigation of host defenses by symbiont [GO:0030682]; NLS-bearing protein import into nucleus [GO:0006607]; positive regulation of cytokine production involved in inflammatory response [GO:1900017]; positive regulation of transcription by RNA …	cytosol [GO:0005829]; host cell [GO:0043657]; NLS-dependent protein nuclear import complex [GO:0042564]; nucleoplasm [GO:0005654]; nucleus [GO:0005634]	7	2	1	3	0
Q8R191	Synaptogyrin-3 OS=Mus musculus OX=10090 GN=Syngr3 PE=1 SV=1	Syngr3	0.938355	1	0.573805	0.648461	-0.0917948	-0.801367	-0.624908	0.291981	0.0119945	0.0294722	0.979282	0.989645	1	0.82904	-0.0151873	0.015017	-0.255469	0.535984	0.683345	0.277587	8.57241	8.5876	8.60262	8.33213	8.1564	8.2482	7.44683	7.62329	0.252895	0.23821	0.26223	0.225315	0.203417	0.282677	0.221356	0.0589074	regulation of synaptic vesicle cycle (GO:0098693)	synaptic vesicle (GO:0008021)	positive regulation of transporter activity [GO:0032411]; regulated exocytosis [GO:0045055]; regulation of neurotransmitter uptake [GO:0051580]	neuromuscular junction [GO:0031594]; synapse [GO:0045202]; synaptic vesicle [GO:0008021]; synaptic vesicle membrane [GO:0030672]	23	3	3	13	0
Q9CR86	Calcium-regulated heat stable protein 1 OS=Mus musculus OX=10090 GN=Carhsp1 PE=1 SV=1	Carhsp1	0.688535	1	0.654095	0.648461	-0.538398	-0.612428	-0.624908	0.0161069	0.0291295	0.0298149	0.65995	1	0.818499	0.52875	-0.599572	-0.288947	-0.919342	0.0548321	0.0873886	0.00719671	3.55646	4.15603	3.86708	3.23668	4.00936	4.54776	3.93533	3.92285	0	0	0	0	0	0	0	0			regulation of mRNA stability [GO:0043488]	cytoplasm [GO:0005737]; cytosol [GO:0005829]; P granule [GO:0043186]; P-body [GO:0000932]	31	8	8	15	0
O55022	Membrane-associated progesterone receptor component 1 OS=Mus musculus OX=10090 GN=Pgrmc1 PE=1 SV=4	Pgrmc1 Pgrmc	0.710179	0.64228	1	0.950143	0.144979	0.638725	0.564942	0.310829	0.0356408	0.0301576	0.874878	1	0.96393	0.88747	-0.192846	-0.0530001	-0.17223	0.779301	0.802605	0.525017	11.4156	11.6085	11.5555	11.4363	11.7642	11.6193	12.258	12.1842	0.113107	0.104777	0.10208	0.099378	0.105494	0.105946	0.122749	0.128481			associative learning [GO:0008306]; axon guidance [GO:0007411]; heme biosynthetic process [GO:0006783]; memory [GO:0007613]; modification of synaptic structure [GO:0099563]; negative regulation of synapse organization [GO:1905809]; positive regulation of protein localization to plasma membrane [GO:1903078]	cell body [GO:0044297]; endomembrane system [GO:0012505]; endoplasmic reticulum [GO:0005783]; endoplasmic reticulum membrane [GO:0005789]; membrane [GO:0016020]; mitochondrial outer membrane [GO:0005741]; neuron projection [GO:0043005]; neuronal cell body [GO:0043025]; synapse [GO:0045202]	63	10	9	30	0
Q6PGE7	Sodium-dependent proline transporter OS=Mus musculus OX=10090 GN=Slc6a7 PE=1 SV=1	Slc6a7	0.789307	0.524347	1	0.774645	0.590064	0.931405	0.563012	0.0167923	0.00959561	0.030843	0.877519	0.889184	1	0.883943	-0.0190525	0.169445	-0.0085288	0.551405	0.14462	0.753256	3.0832	3.10226	3.2717	3.09373	3.68326	3.09319	4.0246	3.65621	0.204825	0.251545	0.193704	0.218771	0.325602	0.11148	0.0928333	0.0567579	metabolism	integral component of synaptic vesicle membrane (GO:0030285)	neurotransmitter transport [GO:0006836]; proline transmembrane transport [GO:0035524]; proline transport [GO:0015824]; protein catabolic process [GO:0030163]; sodium ion transmembrane transport [GO:0035725]	glutamatergic synapse [GO:0098978]; presynaptic membrane [GO:0042734]; Schaffer collateral - CA1 synapse [GO:0098685]; synapse [GO:0045202]; synaptic vesicle membrane [GO:0030672]	4	2	2	3	0
Q60967	Bifunctional 3'-phosphoadenosine 5'-phosphosulfate synthase 1 OS=Mus musculus OX=10090 GN=Papss1 PE=1 SV=1	Papss1 Asapk Atpsk1 Papss	0.705994	0.666841	1	0.98313	0.082313	0.584586	0.56004	0.620973	0.0462646	0.0311857	0.699726	0.966153	1	0.964495	-0.465462	0.0496759	-0.00247819	0.121659	0.477039	0.721385	4.99122	5.45669	5.50636	5.45421	5.99048	5.90816	6.49275	6.4682	0.327378	0.218335	0.196484	0.155883	0.263215	0.348666	0.417052	0.396255			3'-phosphoadenosine 5'-phosphosulfate biosynthetic process [GO:0050428]; phosphorylation [GO:0016310]; sulfate assimilation [GO:0000103]	cytosol [GO:0005829]; sulfate adenylyltransferase complex (ATP) [GO:0009336]	11	3	3	3	0
Q0VBD0	Integrin beta-8 OS=Mus musculus OX=10090 GN=Itgb8 PE=1 SV=1	Itgb8	0.934042	1	0.674085	0.654356	-0.0984403	-0.568998	-0.611852	0.270733	0.0349554	0.0318711	0.785729	1	0.999478	0.875274	-0.347896	-0.000753769	-0.192194	0.294037	0.785812	0.449966	4.61045	4.95835	4.95759	4.76615	5.24362	5.34206	4.77306	4.73021	0	0	0	0	0	0	0	0			cartilage development [GO:0051216]; cell-matrix adhesion [GO:0007160]; ganglioside metabolic process [GO:0001573]; hard palate development [GO:0060022]; immune response [GO:0006955]; integrin-mediated signaling pathway [GO:0007229]; Langerhans cell differentiation [GO:0061520]; negative regulation of gene expression [GO:0010629]; positive regulation of angiogenesis [GO:0045766]; positive regulati…	cell surface [GO:0009986]; focal adhesion [GO:0005925]; integrin alphav-beta8 complex [GO:0034686]; integrin complex [GO:0008305]	6	2	2	2	0
P60761	Neurogranin OS=Mus musculus OX=10090 GN=Nrgn PE=1 SV=1	Nrgn	0.650164	0.670977	1	0.985113	-0.0454584	0.575666	0.554026	0.494517	0.0490062	0.0322138	0.942547	1	0.984034	0.957593	-0.0853629	-0.0232201	-0.062515	0.787526	0.960932	0.993146	10.0105	10.0958	10.0726	10.0333	10.8283	10.8737	11.4494	11.4278	0.153351	0.160562	0.174064	0.13398	0.105856	0.109884	0.112663	0.119293	postsynaptic modulation of chemical synaptic transmission (GO:0099170)	postsynapse (GO:0098794)	associative learning [GO:0008306]; intracellular signal transduction [GO:0035556]; positive regulation of long-term synaptic potentiation [GO:1900273]; postsynaptic modulation of chemical synaptic transmission [GO:0099170]; telencephalon development [GO:0021537]	axon [GO:0030424]; cytoplasm [GO:0005737]; dendrite [GO:0030425]; dendritic spine head [GO:0044327]; glutamatergic synapse [GO:0098978]; mitochondrial membrane [GO:0031966]; neuronal cell body [GO:0043025]; nucleus [GO:0005634]; postsynapse [GO:0098794]; postsynaptic density [GO:0014069]; postsynaptic membrane [GO:0045211]; synapse [GO:0045202]; trans-Golgi network transport vesicle membrane [GO:…	55	7	6	41	0
P97295	Neuropeptide Y receptor type 2 OS=Mus musculus OX=10090 GN=Npy2r PE=2 SV=2	Npy2r	0.659956	0.57179	1	0.838898	0.206883	0.806442	0.55301	0.166895	0.0150788	0.0325565	0.794441	1	0.800958	0.755799	-0.331988	-0.320202	-0.403926	0.331049	0.0678547	0.100754	5.04013	5.37212	5.05192	4.9682	4.75464	4.54776	5.3542	5.10077	0	0	0	0	0	0	0	0	synaptic signaling via neuropeptide (GO:0099538)	presynapse (GO:0098793)	adenylate cyclase-inhibiting G protein-coupled receptor signaling pathway [GO:0007193]; behavioral fear response [GO:0001662]; cardiac left ventricle morphogenesis [GO:0003214]; G protein-coupled receptor signaling pathway [GO:0007186]; negative regulation of cAMP-mediated signaling [GO:0043951]; negative regulation of excitatory postsynaptic potential [GO:0090394]; negative regulation of feeding…	cilium [GO:0005929]; membrane [GO:0016020]; non-motile cilium [GO:0097730]; plasma membrane [GO:0005886]	8	2	2	3	0
Q3UFK8	FERM domain-containing protein 8 OS=Mus musculus OX=10090 GN=Frmd8 PE=1 SV=2	Frmd8	0.579422	0.634677	1	0.924306	-0.131408	0.655906	0.542349	0.201165	0.0322138	0.0346127	0.777108	1	0.927691	0.778129	-0.363813	-0.108283	-0.361919	0.266964	0.467101	0.135367	5.74527	6.10909	6.0008	5.74717	5.43892	5.57033	6.22623	6.11268	0	0.367734	0.419904	0.469554	0	0	0.346546	0.363759			negative regulation of canonical Wnt signaling pathway [GO:0090090]; positive regulation of tumor necrosis factor production [GO:0032760]; protein localization to plasma membrane [GO:0072659]	centriolar satellite [GO:0034451]; cytoplasm [GO:0005737]; cytosol [GO:0005829]; nucleoplasm [GO:0005654]; nucleus [GO:0005634]; plasma membrane [GO:0005886]	7	2	2	3	0.001
Q8BG18	N-terminal EF-hand calcium-binding protein 1 OS=Mus musculus OX=10090 GN=Necab1 PE=1 SV=1	Necab1 Efcbp1	0.881978	1	0.566663	0.660094	-0.181186	-0.819436	-0.599256	0.119602	0.0109664	0.0349554	0.912558	1	0.939213	0.88707	-0.132012	-0.0904752	-0.172881	0.977724	0.561343	0.52159	6.60898	6.74099	6.65051	6.56811	8.28812	8.46931	7.64987	7.87005	0.0573484	0.0506243	0.0386189	0.0218575	0.053155	0.0677885	0.0569577	0.0536611			blastocyst hatching [GO:0001835]; regulation of amyloid precursor protein biosynthetic process [GO:0042984]	cytoplasm [GO:0005737]; cytosol [GO:0005829]; nucleoplasm [GO:0005654]	9	2	2	2	0.003
Q9CYL5	Golgi-associated plant pathogenesis-related protein 1 OS=Mus musculus OX=10090 GN=Glipr2 PE=1 SV=3	Glipr2 Gapr1	0.607841	0.573292	1	0.828526	0.0844238	0.802658	0.531276	0.608293	0.0161069	0.036669	0.917218	1	0.762194	0.77412	-0.124663	-0.39177	-0.36937	0.942084	0.0421522	0.129198	4.59268	4.71734	4.32557	4.34797	4.1597	4.07527	4.87793	4.60655	0	0	0	0	0	0	0	0			positive regulation of epithelial cell migration [GO:0010634]; positive regulation of epithelial to mesenchymal transition [GO:0010718]; positive regulation of ERK1 and ERK2 cascade [GO:0070374]	extracellular space [GO:0005615]; Golgi membrane [GO:0000139]	22	2	2	2	0.001
Q9QZI8	Serine incorporator 1 OS=Mus musculus OX=10090 GN=Serinc1 PE=1 SV=1	Serinc1 Aigp2 Tde1l Tde2 Tms2	0.755445	0.553177	1	0.799244	0.449585	0.854187	0.530895	0.0346127	0.0130226	0.0370117	0.868693	1	0.994763	0.880015	-0.203081	-0.00757523	-0.1844	0.73852	0.840987	0.477382	6.50828	6.71136	6.70379	6.52696	6.21136	5.76177	6.61596	6.29267	0.00607136	0.0201278	0.0158494	0.00874369	0.0146089	0.0497503	0.0450131	0.105231			membrane biogenesis [GO:0044091]; phosphatidylserine metabolic process [GO:0006658]; phospholipid biosynthetic process [GO:0008654]; positive regulation of CDP-diacylglycerol-serine O-phosphatidyltransferase activity [GO:1904219]; positive regulation of serine C-palmitoyltransferase activity [GO:1904222]; sphingolipid metabolic process [GO:0006665]	endoplasmic reticulum membrane [GO:0005789]; membrane [GO:0016020]; plasma membrane [GO:0005886]	8	2	2	2	0.001
Q6NS82	Reticulophagy regulator 2 OS=Mus musculus OX=10090 GN=Retreg2 PE=1 SV=2	Retreg2 Fam134a	0.948057	0.670628	1	0.967939	0.499461	0.576415	0.529404	0.0260452	0.0486635	0.0373544	0.67815	1	0.857303	0.713565	-0.560324	-0.222124	-0.486884	0.0681974	0.147361	0.0599726	5.8362	6.39653	6.1744	5.90964	6.1597	5.66023	6.23665	6.18964	0	0	0	0	0	0	0	0			collagen catabolic process [GO:0030574]; endoplasmic reticulum organization [GO:0007029]; reticulophagy [GO:0061709]	endoplasmic reticulum [GO:0005783]; endoplasmic reticulum membrane [GO:0005789]	8	2	2	2	0.001
P97952	Sodium channel subunit beta-1 OS=Mus musculus OX=10090 GN=Scn1b PE=1 SV=1	Scn1b	1	0.985838	0.664538	0.656609	0.0205773	-0.568998	-0.586317	0.926319	0.0352981	0.0376971	0.798545	0.916785	1	0.905115	-0.19921	0.125344	-0.0184827	0.753598	0.219671	0.802947	5.71821	5.91742	6.04276	5.89893	5.36264	5.34206	4.77306	4.75574	0.155743	0.144687	0.134207	0.150168	0.262448	0.343728	0.320433	0.391939			axon guidance [GO:0007411]; cardiac conduction [GO:0061337]; cardiac muscle cell action potential involved in contraction [GO:0086002]; cardiac muscle contraction [GO:0060048]; corticospinal neuron axon guidance [GO:0021966]; locomotion [GO:0040011]; membrane depolarization [GO:0051899]; membrane depolarization during cardiac muscle cell action potential [GO:0086012]; membrane depolarization duri…	intercalated disc [GO:0014704]; node of Ranvier [GO:0033268]; perikaryon [GO:0043204]; plasma membrane [GO:0005886]; sodium channel complex [GO:0034706]; T-tubule [GO:0030315]; voltage-gated sodium channel complex [GO:0001518]	17	3	3	5	0
Q9D2N9	Vacuolar protein sorting-associated protein 33A OS=Mus musculus OX=10090 GN=Vps33a PE=1 SV=2	Vps33a Bf Buff	1	0.956774	0.384521	0.640386	0.0637502	-1.31512	-0.579235	0.751199	0.0020562	0.0387252	0.273464	0.32796	0.902156	1	-0.262166	1.45986	1.60841	0.531528	0.0010281	0.0017135	1.5807	1.84287	3.30273	3.45128	3.17465	3.1109	1.79578	2.53166	0	0	0	0	0	0	0	0			autophagosome maturation [GO:0097352]; endosome to lysosome transport [GO:0008333]; intracellular protein transport [GO:0006886]; lysosome localization [GO:0032418]; melanosome localization [GO:0032400]; pigmentation [GO:0043473]; platelet formation [GO:0030220]; regulation of developmental pigmentation [GO:0048070]; regulation of lysosomal lumen pH [GO:0035751]; vesicle-mediated transport [GO:00…	AP-3 adaptor complex [GO:0030123]; autophagosome [GO:0005776]; clathrin complex [GO:0071439]; clathrin-coated vesicle [GO:0030136]; CORVET complex [GO:0033263]; cytoplasmic vesicle [GO:0031410]; early endosome [GO:0005769]; HOPS complex [GO:0030897]; late endosome [GO:0005770]; late endosome membrane [GO:0031902]; lysosomal membrane [GO:0005765]; lysosome [GO:0005764]; perinuclear region of cytop…	7	2	2	3	0
Q9Z2Y8	Pyridoxal phosphate homeostasis protein OS=Mus musculus OX=10090 GN=Plpbp PE=1 SV=1	Plpbp Prosc	0.912648	1	0.692517	0.672076	-0.13187	-0.530078	-0.573304	0.198081	0.043523	0.0394106	0.794713	1	0.975633	0.882503	-0.331494	-0.0355892	-0.180327	0.332762	0.93523	0.493146	4.65681	4.9883	4.95271	4.80797	5.7939	5.92577	5.39569	5.35247	0.293867	0.121584	0.13658	0.199212	0.230292	0.257708	0.0809452	0.193173				cytosol [GO:0005829]; mitochondrion [GO:0005739]	38	5	5	9	0
E9Q7X7	Neurexin-2 OS=Mus musculus OX=10090 GN=Nrxn2 PE=1 SV=1	Nrxn2	0.96854	1	0.70187	0.672298	-0.0461158	-0.510725	-0.572827	0.488691	0.0479781	0.0397533	0.867194	0.91664	0.936035	1	-0.0799996	0.0302076	0.125573	0.766278	0.587046	0.290953	7.23319	7.31319	7.3434	7.43876	7.44278	7.4889	6.97818	6.91607	0.11795	0.113767	0.143428	0.14135	0.185526	0.166879	0.166088	0.200002	regulation of postsynaptic neurotransmitter receptor activity (GO:0098962)		adult behavior [GO:0030534]; cell adhesion [GO:0007155]; chemical synaptic transmission [GO:0007268]; gephyrin clustering involved in postsynaptic density assembly [GO:0097116]; neuroligin clustering involved in postsynaptic membrane assembly [GO:0097118]; neurotransmitter secretion [GO:0007269]; postsynaptic density protein 95 clustering [GO:0097119]; postsynaptic membrane assembly [GO:0097104];…	glutamatergic synapse [GO:0098978]; presynaptic membrane [GO:0042734]; protein-containing complex [GO:0032991]	2	2	1	3	0.001
Q925J9	Mediator of RNA polymerase II transcription subunit 1 OS=Mus musculus OX=10090 GN=Med1 PE=1 SV=2	Med1 Crsp210 Drip205 Pbp Pparbp Trap220 Trip2	0.902433	1	0.514926	0.676727	-0.148109	-0.957563	-0.563353	0.164839	0.00685401	0.0414668	1	0.768369	0.681858	0.671048	0.380129	-0.172326	-0.195383	0.0390679	0.241261	0.439685	5.70999	5.32986	5.15753	5.13447	4.4756	4.62371	3.66615	4.06036	0	0	0	0	0	0	0	0			androgen biosynthetic process [GO:0006702]; angiogenesis [GO:0001525]; animal organ morphogenesis [GO:0009887]; animal organ regeneration [GO:0031100]; brain development [GO:0007420]; camera-type eye development [GO:0043010]; cell morphogenesis [GO:0000902]; cellular response to epidermal growth factor stimulus [GO:0071364]; cellular response to hepatocyte growth factor stimulus [GO:0035729]; cel…	chromatin [GO:0000785]; core mediator complex [GO:0070847]; mediator complex [GO:0016592]; nucleolus [GO:0005730]; nucleoplasm [GO:0005654]; nucleus [GO:0005634]; protein-DNA complex [GO:0032993]; ubiquitin ligase complex [GO:0000151]	2	2	2	2	0.002
P62267	40S ribosomal protein S23 OS=Mus musculus OX=10090 GN=Rps23 PE=1 SV=3	Rps23	0.650161	1	0.650525	0.679738	-0.621132	-0.620323	-0.556949	0.0123372	0.0281014	0.0421522	0.764062	0.67014	0.703779	1	0.189227	0.0706593	0.577465	0.122001	0.387252	0.0185058	10.3621	10.1728	10.2435	10.7503	9.85246	10.4736	9.85326	9.91664	0.168083	0.158092	0.166253	0.199775	0.159489	0.181172	0.175255	0.186907		postsynaptic ribosome	cytoplasmic translation [GO:0002181]; maintenance of translational fidelity [GO:1990145]; ribosomal small subunit biogenesis [GO:0042274]; stress granule assembly [GO:0034063]; translation [GO:0006412]	cytoplasm [GO:0005737]; cytosol [GO:0005829]; cytosolic ribosome [GO:0022626]; cytosolic small ribosomal subunit [GO:0022627]; endoplasmic reticulum [GO:0005783]; polysomal ribosome [GO:0042788]; postsynapse [GO:0098794]; ribosome [GO:0005840]; rough endoplasmic reticulum [GO:0005791]; small ribosomal subunit [GO:0015935]; small-subunit processome [GO:0032040]; synapse [GO:0045202]	25	4	4	18	0
Q9CWF2	Tubulin beta-2B chain OS=Mus musculus OX=10090 GN=Tubb2b PE=1 SV=1	Tubb2b	1	0.950333	0.580384	0.646138	0.0734954	-0.711425	-0.556591	0.680946	0.0188485	0.0424949	0.629443	0.620392	0.735684	1	0.0208949	0.245906	0.688748	0.420836	0.0774503	0.0113091	8.90683	8.88594	9.13184	9.57469	10.3281	10.2546	9.54313	9.69797	0.116122	0.111919	0.101252	0.0940633	0.105654	0.107907	0.11274	0.126706	modulation of chemical synaptic transmission (GO:0050804)		cerebral cortex development [GO:0021987]; embryonic brain development [GO:1990403]; microtubule cytoskeleton organization [GO:0000226]; microtubule-based process [GO:0007017]; mitotic cell cycle [GO:0000278]; modulation of chemical synaptic transmission [GO:0050804]; neuron migration [GO:0001764]; positive regulation of axon guidance [GO:1902669]	cytoplasm [GO:0005737]; intercellular bridge [GO:0045171]; microtubule [GO:0005874]; microtubule cytoskeleton [GO:0015630]; mitotic spindle [GO:0072686]; Schaffer collateral - CA1 synapse [GO:0098685]	78	42	2	1416	0
Q8R105	Vacuolar protein sorting-associated protein 37C OS=Mus musculus OX=10090 GN=Vps37c PE=1 SV=1	Vps37c	0.389552	0.45139	1	0.637535	-0.212558	1.14755	0.49813	0.0956134	0.00479781	0.0428376	0.466044	0.726784	1	0.573511	-0.641061	0.460402	-0.341705	0.0418095	0.0195339	0.159356	2.97759	3.61865	4.07906	3.27695	2.96705	3.17961	4.32716	3.67774	0	0	0	0	0	0	0	0			cellular catabolic process [GO:0044248]; protein targeting to membrane [GO:0006612]; protein targeting to vacuole [GO:0006623]; ubiquitin-dependent protein catabolic process via the multivesicular body sorting pathway [GO:0043162]	ESCRT I complex [GO:0000813]; late endosome membrane [GO:0031902]	19	3	3	3	0
Q8K3G9	DCC-interacting protein 13-beta OS=Mus musculus OX=10090 GN=Appl2 PE=1 SV=1	Appl2 Dip13b Dip3b	0.724907	0.663424	1	0.935037	0.127866	0.591998	0.495093	0.383139	0.0448938	0.043523	0.824505	1	0.984592	0.955205	-0.278401	-0.0224022	-0.0661184	0.479095	0.954764	0.973955	7.7513	8.0297	8.00729	7.96358	7.95736	7.82949	8.42149	8.32458	0.155876	0.153892	0.177756	0.15839	0.148139	0.160085	0.162821	0.193064		spine apparatus (GO:0097444)	adiponectin-activated signaling pathway [GO:0033211]; cell cycle [GO:0007049]; cell population proliferation [GO:0008283]; cellular response to hepatocyte growth factor stimulus [GO:0035729]; cold acclimation [GO:0009631]; diet induced thermogenesis [GO:0002024]; glucose homeostasis [GO:0042593]; negative regulation of cellular response to insulin stimulus [GO:1900077]; negative regulation of cyt…	cytoplasm [GO:0005737]; cytoplasmic vesicle [GO:0031410]; early endosome membrane [GO:0031901]; early phagosome [GO:0032009]; early phagosome membrane [GO:0036186]; endosome [GO:0005768]; endosome membrane [GO:0010008]; macropinosome [GO:0044354]; membrane [GO:0016020]; nucleus [GO:0005634]; plasma membrane [GO:0005886]; ruffle [GO:0001726]; ruffle membrane [GO:0032587]; vesicle [GO:0031982]	11	3	3	3	0
Q9WV27	Sodium/potassium-transporting ATPase subunit alpha-4 OS=Mus musculus OX=10090 GN=Atp1a4 PE=1 SV=3	Atp1a4 Atp1al2	0.639329	0.666887	1	0.934821	-0.0608835	0.584485	0.487248	0.417752	0.04695	0.0448938	0.853681	0.981701	1	0.959855	-0.201587	0.0266442	-0.0324678	0.744345	0.604181	0.86292	6.61926	6.82084	6.84749	6.78837	7.70788	7.76876	8.35324	8.25601	0.0684828	0.105314	0.115266	0.12165	0.181167	0.0501689	0.133003	0.121803			establishment of localization in cell [GO:0051649]; fertilization [GO:0009566]; flagellated sperm motility [GO:0030317]; intracellular potassium ion homeostasis [GO:0030007]; intracellular sodium ion homeostasis [GO:0006883]; potassium ion import across plasma membrane [GO:1990573]; potassium ion transmembrane transport [GO:0071805]; proton transmembrane transport [GO:1902600]; regulation of cell…	cell projection [GO:0042995]; photoreceptor cell cilium [GO:0097733]; rod photoreceptor outer segment [GO:0120200]; sodium:potassium-exchanging ATPase complex [GO:0005890]; sperm midpiece [GO:0097225]	14	16	3	488	0
Q61771	Kinesin-like protein KIF3B OS=Mus musculus OX=10090 GN=Kif3b PE=1 SV=1	Kif3b	0.806621	1	0.646714	0.690829	-0.310036	-0.6288	-0.533599	0.0534613	0.0263879	0.0466073	0.629732	1	0.651495	0.852254	-0.66719	-0.618174	-0.230645	0.0352981	0.0133653	0.336532	4.5193	5.18649	4.56832	4.95585	5.00936	5.3194	4.6906	4.7858	0.0560883	0.190228	0.179113	0.141049	0.0731151	0.00214686	0.0259075	0.0512483			anterograde dendritic transport of neurotransmitter receptor complex [GO:0098971]; cilium assembly [GO:0060271]; intraciliary transport [GO:0042073]; microtubule-based movement [GO:0007018]; mitotic spindle assembly [GO:0090307]; opsin transport [GO:0036372]; positive regulation of cytokinesis [GO:0032467]; vesicle-mediated transport [GO:0016192]	axon [GO:0030424]; centrosome [GO:0005813]; cilium [GO:0005929]; cytosol [GO:0005829]; dendrite [GO:0030425]; dendrite cytoplasm [GO:0032839]; dendritic spine [GO:0043197]; kinesin complex [GO:0005871]; kinesin II complex [GO:0016939]; microtubule [GO:0005874]; microtubule cytoskeleton [GO:0015630]; midbody [GO:0030496]; spindle [GO:0005819]	7	3	3	4	0
P32233	Developmentally-regulated GTP-binding protein 1 OS=Mus musculus OX=10090 GN=Drg1 PE=1 SV=1	Drg1 Drg Nedd-3 Nedd3	0.744709	1	0.671856	0.692657	-0.425251	-0.573777	-0.529787	0.0281014	0.03427	0.0483208	0.861458	0.914759	0.814532	1	-0.0866114	-0.16742	0.128537	0.791981	0.253598	0.28684	5.52244	5.60905	5.44163	5.73758	5.6273	6.05255	5.47878	5.52276	0.0674917	0.00587857	0.0372593	0.0424897	0.0955254	0.0896388	0.0978071	0.0879847			cytoplasmic translation [GO:0002181]; positive regulation of microtubule polymerization [GO:0031116]; regulation of mitotic spindle assembly [GO:1901673]	cytoplasm [GO:0005737]; cytosol [GO:0005829]; nuclear body [GO:0016604]; nucleoplasm [GO:0005654]; nucleus [GO:0005634]; polysome [GO:0005844]	9	2	2	3	0

## Sheet: #4_PHOS_Shock-induced
					PSD_Relative Percentages			PSD_Log2 Ratio			PSD_adjust p-value			Hippocampus_Log2 Ratio			Hippocampus_adjust p-value			Normalized Intensities (Log2)								SynGO		UniProtKB/Swiss-Prot
Accession ID.	Phosphosites (Site-Localization Probability)	Master Protein Accessions	Protein Description	Gene Names	Walk	Shock	IA	Naïve/ Walk	Shock/ Walk	IA/ Walk	Naïve/ Walk	Shock/ Walk	IA/ Walk	Naïve/ Walk	Shock/ Walk	IA/ Walk	Naïve/ Walk	Shock/ Walk	IA/ Walk	Naïve Hippocampus	Walk Hippocampus	Shock Hippocampus	IA Hippocampus	Naïve PSD	Walk PSD	Shock PSD	IA PSD	GO Biological Process	GO Cellular Components	GO Biological Process	GO Cellular Components
F8WIG2-Begain-S527	S527(100)	F8WIG2	Brain-enriched guanylate kinase-associated	Begain	0.16199	1	0.124927	0.183959	2.62602	-0.374813	0.964782	0.00129241	0.248627	0.0526072	-0.56746	-0.662879	0.899354	0.0725363	0.080937	6.99574	6.94313	6.37567	6.28025	4.38851	4.20456	6.83058	3.82974	regulation of postsynaptic neurotransmitter receptor activity (GO:0098962)	postsynapse (GO:0098794)		membrane [GO:0016020]
E9QQ25-Speg-T453	T453(100)	E9QQ25	SPEG complex locus	Speg	1	0.224455	0.703643	0.090576	-2.1555	-0.507085	0.745719	0.00177706	0.159289	-0.220422	-0.0905997	-0.399683	0.329564	0.601939	0.232956	4.34624	4.56666	4.47606	4.16698	3.12932	3.03875	0.883244	2.53166			protein phosphorylation [GO:0006468]
G3X914-Cul5-S731	S731(100)	G3X914	Cullin 5	Cul5	0.242204	1	0.228062	-1.71368	2.04571	-0.0867956	0.00484653	0.00226171	0.624717	-1.48863	-0.226366	-1.47126	0.00468498	0.347819	0.00646204	4.5193	6.00793	5.78156	4.53667	4.82266	6.53634	8.58205	6.44955			protein ubiquitination [GO:0016567]; ubiquitin-dependent protein catabolic process [GO:0006511]	Cul5-RING ubiquitin ligase complex [GO:0031466]; site of DNA damage [GO:0090734]
G3X932-Arhgap39-S117	S117(100)	G3X932	Rho GTPase activating protein 39	Arhgap39	0.313276	1	0.276765	0.213396	1.67449	-0.178772	0.871082	0.00355412	0.466559	0.152358	0.633706	0.876919	0.859612	0.224394	0.141842	6.25689	6.10454	6.73824	6.98146	4.75464	4.54125	6.21574	4.36248	postsynapse organization (GO:0099173)	postsynapse (GO:0098794)	postsynapse organization [GO:0099173]; signal transduction [GO:0007165]	cytoskeleton [GO:0005856]; glutamatergic synapse [GO:0098978]
Q80YF9-Arhgap33-S594	S594(100)	Q80YF9	Rho GTPase-activating protein 33 (Rho-type GTPase-activating protein 33) (Sorting nexin-26) (Tc10/CDC42 GTPase-activating protein)	Arhgap33 Snx26 Tcgap	0.878051	0.311271	1	-0.0379674	-1.49613	0.187624	0.404523	0.00420032	0.801939	0.450948	-0.00960555	-0.29608	0.276414	0.759612	0.337641	8.3979	7.94695	7.93735	7.65087	5.55773	5.59569	4.09956	5.78332			protein transport [GO:0015031]; regulation of dendritic spine morphogenesis [GO:0061001]; response to toxic substance [GO:0009636]; small GTPase mediated signal transduction [GO:0007264]	actin cytoskeleton [GO:0015629]; cell cortex [GO:0005938]; cytoplasm [GO:0005737]; dendritic spine [GO:0043197]; fibrillar center [GO:0001650]; Golgi apparatus [GO:0005794]; nucleoplasm [GO:0005654]; plasma membrane [GO:0005886]; protein-containing complex [GO:0032991]
Q8CDI6-Ccdc158-Y82	Y82(98.9)	Q8CDI6	Coiled-coil domain-containing protein 158	Ccdc158	0.34306	1	0.404788	-0.413957	1.54347	0.238708	0.0479806	0.00468498	0.695477	-0.329623	-0.0726603	0.119778	0.2	0.634895	0.922294	5.49399	5.82361	5.75095	5.94339	5.51431	5.92827	7.47174	6.16698
P17710-Hk1-S536	S536(100)	P17710	Hexokinase-1 (EC 2.7.1.1) (Hexokinase type I) (HK I) (Hexokinase, tumor isozyme)	Hk1	0.360662	1	0.698928	2.29087	1.47128	0.954495	0.00452342	0.00613893	0.073021	0.385125	0.325969	0.108509	0.368174	0.75622	0.907754	5.42201	5.03688	5.36285	5.14539	2.74466	0.453784	1.92506	1.40828	voltage-gated ion channel activity involved in regulation of presynaptic membrane potential (GO:0099508)	integral component of postsynaptic membrane (GO:0099055)	canonical glycolysis [GO:0061621]; carbohydrate phosphorylation [GO:0046835]; establishment of protein localization to mitochondrion [GO:0072655]; fructose 6-phosphate metabolic process [GO:0006002]; glucose 6-phosphate metabolic process [GO:0051156]; glucose metabolic process [GO:0006006]; glycolytic process [GO:0006096]; inflammatory response [GO:0006954]; innate immune response [GO:0045087]; i…	caveola [GO:0005901]; cytosol [GO:0005829]; membrane raft [GO:0045121]; mitochondrial outer membrane [GO:0005741]; mitochondrion [GO:0005739]; protein-containing complex [GO:0032991]
H3BKJ0-Dlgap4-S56	S56(100)	H3BKJ0	DLG associated protein 4	Dlgap4	0.363497	1	0.377159	0.782698	1.45998	0.0532266	0.0434572	0.00630048	0.910501	-0.551863	-0.284173	-0.435789	0.0672052	0.264459	0.202423	5.64536	6.19722	5.91305	5.76143	6.02388	5.24118	6.70117	5.29441		postsynaptic specialization (GO:0099572)
A0A2C9F2C1-Syt7-T306	T306(94.1)	A0A2C9F2C1	Synaptotagmin VII	Syt7	0.768196	0.308596	1	0.416548	-1.31575	0.380454	0.332149	0.00678514	0.447496	-0.320928	-0.305797	-0.903432	0.209532	0.238934	0.0337641	5.31044	5.63136	5.32557	4.72793	4.30944	3.8929	2.57714	4.27335	regulation of synaptic vesicle endocytosis (GO:1900242)	integral component of presynaptic membrane (GO:0099056)		membrane [GO:0016020]
Q71M36-Cspg5-S498	S498(100)	Q71M36	Chondroitin sulfate proteoglycan 5 (Acidic leucine-rich EGF-like domain-containing brain protein) (Neuroglycan C)	Cspg5 Caleb Ngc	1	0.40731	0.59708	0.232518	-1.2958	-0.744005	0.813247	0.00726979	0.0785137	0.495651	0.410925	0.297487	0.225848	0.589822	0.832472	6.04232	5.54667	5.95759	5.84415	7.21588	6.98336	5.68756	6.23936	regulation of synaptic vesicle exocytosis (GO:2000300)	integral component of postsynaptic membrane (GO:0099055)	axon regeneration [GO:0031103]; cell projection morphogenesis [GO:0048858]; cytoskeleton organization [GO:0007010]; glial cell projection elongation [GO:0106091]; modulation of chemical synaptic transmission [GO:0050804]; positive regulation of substrate adhesion-dependent cell spreading [GO:1900026]; regulation of synaptic vesicle exocytosis [GO:2000300]	cell surface [GO:0009986]; endoplasmic reticulum membrane [GO:0005789]; GABA-ergic synapse [GO:0098982]; glutamatergic synapse [GO:0098978]; Golgi apparatus [GO:0005794]; Golgi membrane [GO:0000139]; Golgi-associated vesicle membrane [GO:0030660]; postsynaptic membrane [GO:0045211]; synapse [GO:0045202]
Q6NS60-Fbxo41-S395	S395(100)	Q6NS60	F-box only protein 41	Fbxo41 D6Ertd538e Kiaa1940	0.388405	1	0.621269	1.37938	1.36436	0.677655	0.00840065	0.00743134	0.16769	0.110905	-0.342787	-0.90139	0.960905	0.198708	0.0340872	5.26253	5.15162	4.80883	4.25023	2.30265	0.923269	2.28763	1.60092
Q8BGC0-Htatsf1-S446	S446(98.7)	Q8BGC0	HIV Tat-specific factor 1 homolog	Htatsf1	1	0.410845	0.545587	-0.485272	-1.28333	-0.874119	0.0355412	0.00759289	0.0521809	-0.662759	-0.351991	-0.33113	0.0400646	0.189661	0.299354	2.86364	3.5264	3.1744	3.19526	3.82266	4.30793	3.0246	3.43381			mRNA splicing, via spliceosome [GO:0000398]	nucleoplasm [GO:0005654]; U2 snRNP [GO:0005686]; U2-type spliceosomal complex [GO:0005684]
Q3UHD9-Agap2-T381	T381(100)	Q3UHD9	Arf-GAP with GTPase, ANK repeat and PH domain-containing protein 2 (AGAP-2) (Centaurin-gamma-1) (Cnt-g1) (Phosphatidylinositol 3-kinase enhancer) (PIKE)	Agap2 Centg1 Kiaa0167	0.603176	0.255822	1	0.568623	-1.23744	0.729349	0.128918	0.00840065	0.140226	0.327443	0.0477889	0.0402938	0.470921	0.856058	0.812601	9.3469	9.01946	9.06725	9.05975	7.12932	6.5607	5.32326	7.29005		postsynapse (GO:0098794)	actin cytoskeleton organization [GO:0030036]; activation of GTPase activity [GO:0090630]; apoptotic process [GO:0006915]; cellular response to glycine [GO:1905430]; endosomal transport [GO:0016197]; epithelial cell apoptotic process [GO:1904019]; mammary gland alveolus development [GO:0060749]; mammary gland epithelial cell proliferation [GO:0033598]; negative regulation of apoptotic process [GO:…	cytoplasm [GO:0005737]; cytosol [GO:0005829]; dendrite [GO:0030425]; endosome [GO:0005768]; external side of plasma membrane [GO:0009897]; Flemming body [GO:0090543]; glutamatergic synapse [GO:0098978]; nucleoplasm [GO:0005654]; nucleus [GO:0005634]; postsynapse [GO:0098794]
P43277-H1-3-S37	S37(100)	P43277	Histone H1.3 (H1 VAR.4) (H1d)	H1-3 H1f3 Hist1h1d	1	0.424466	0.699122	-0.00435968	-1.23628	-0.516384	0.486107	0.0085622	0.15412	0.0273404	-0.511916	-0.532281	0.836026	0.0946688	0.13748	4.8031	4.77575	4.26384	4.24347	3.95844	3.9628	2.72652	3.44641			chromatin organization [GO:0006325]; chromosome condensation [GO:0030261]; histone H3-K27 trimethylation [GO:0098532]; histone H3-K4 trimethylation [GO:0080182]; negative regulation of DNA recombination [GO:0045910]; negative regulation of transcription by RNA polymerase II [GO:0000122]; nucleosome assembly [GO:0006334]; regulation of transcription by RNA polymerase II [GO:0006357]	chromatin [GO:0000785]; euchromatin [GO:0000791]; nucleosome [GO:0000786]; nucleus [GO:0005634]
Q8K019-Bclaf1-T303	T303(97.3)	Q8K019	Bcl-2-associated transcription factor 1 (Btf)	Bclaf1 Btf Kiaa0164	0.408059	1	0.472046	-0.57609	1.29315	0.21015	0.0240711	0.0088853	0.754281	0.104211	0.0182808	0.202785	0.976737	0.806624	0.963005	5.34977	5.24556	5.26384	5.44834	5.11389	5.68998	6.98313	5.90013			cellular response to leukemia inhibitory factor [GO:1990830]; DNA damage response [GO:0006974]; negative regulation of DNA-templated transcription [GO:0045892]; positive regulation of apoptotic process [GO:0043065]; positive regulation of DNA-templated transcription initiation [GO:2000144]; positive regulation of intrinsic apoptotic signaling pathway [GO:2001244]; positive regulation of transcrip…	cytoplasm [GO:0005737]; mediator complex [GO:0016592]; nuclear speck [GO:0016607]; nucleoplasm [GO:0005654]; nucleus [GO:0005634]
Q8BTI8-Srrm2-S797	S797(99)	Q8BTI8	Serine/arginine repetitive matrix protein 2	Srrm2 Kiaa0324	1	0.435415	0.734346	-0.243706	-1.19954	-0.445467	0.113893	0.00936995	0.194507	-0.20439	0.151972	-0.0344535	0.354281	0.993215	0.703393	3.13324	3.33763	3.48961	3.30318	4.5971	4.84081	3.64127	4.39534			mRNA splicing, via spliceosome [GO:0000398]	Cajal body [GO:0015030]; catalytic step 2 spliceosome [GO:0071013]; nuclear speck [GO:0016607]; nucleus [GO:0005634]; U2-type catalytic step 2 spliceosome [GO:0071007]; U2-type precatalytic spliceosome [GO:0071005]
Q8BYI9-Tnr-S728	S728(96.6)	Q8BYI9	Tenascin-R (TN-R) (Janusin) (Neural recognition molecule J1-160/180) (Restrictin)	Tnr	0.812718	0.354746	1	0.507797	-1.19597	0.299173	0.18853	0.00969305	0.580291	0.159974	0.0620767	-0.0486068	0.843134	0.878675	0.681422	7.13836	6.97838	7.04046	6.92978	5.49955	4.99175	3.79578	5.29092	modulation of chemical synaptic transmission (GO:0050804)	perisynaptic extracellular matrix (GO:0098966)	associative learning [GO:0008306]; axon extension [GO:0048675]; axon extension involved in regeneration [GO:0048677]; extracellular matrix organization [GO:0030198]; locomotory exploration behavior [GO:0035641]; long-term synaptic potentiation [GO:0060291]; modulation of chemical synaptic transmission [GO:0050804]; negative regulation of axon extension [GO:0030517]; negative regulation of axon ex…	cell surface [GO:0009986]; collagen-containing extracellular matrix [GO:0062023]; extracellular matrix [GO:0031012]; extracellular matrix of synaptic cleft [GO:0098965]; extracellular space [GO:0005615]; glutamatergic synapse [GO:0098978]; hippocampal mossy fiber to CA3 synapse [GO:0098686]; membrane raft [GO:0045121]; perineuronal net [GO:0072534]; perisynaptic extracellular matrix [GO:0098966];…
A2ARP8-Map1a-S1872	S1872(98.4)	A2ARP8	Microtubule-associated protein 1 A	Map1a Mtap1a	1	0.439594	0.579832	0.235425	-1.18576	-0.786292	0.804523	0.0098546	0.0678514	0.586809	-0.231214	-0.045819	0.142326	0.339257	0.68643	8.26487	7.67806	7.44684	7.63224	7.06558	6.83016	5.6444	6.04387			microtubule cytoskeleton organization [GO:0000226]	dendrite [GO:0030425]; microtubule [GO:0005874]; neuronal cell body [GO:0043025]
Q6KAU4-Mvb12b-T43	T43(100)	Q6KAU4	Multivesicular body subunit 12B (ESCRT-I complex subunit MVB12B) (Protein FAM125B)	Mvb12b Fam125b	0.425195	1	0.591484	0.720757	1.2338	0.476213	0.0596123	0.0103393	0.335703	-0.401443	-0.0472299	-0.399499	0.140226	0.685299	0.233279	5.25501	5.65646	5.60923	5.25696	4.61365	3.8929	5.1267	4.36911			protein transport [GO:0015031]; regulation of epidermal growth factor receptor signaling pathway [GO:0042058]; viral budding [GO:0046755]; virus maturation [GO:0019075]	cytosol [GO:0005829]; early endosome [GO:0005769]; ESCRT I complex [GO:0000813]; late endosome [GO:0005770]; late endosome membrane [GO:0031902]; nucleus [GO:0005634]; plasma membrane [GO:0005886]; vesicle [GO:0031982]
G3UWG2-Tiam1-S1506	S1506(100)	G3UWG2	T cell lymphoma invasion and metastasis 1	Tiam1	1	0.448586	0.678945	0.267077	-1.15654	-0.558634	0.715509	0.0106624	0.133764	0.414857	0.0779883	0.142006	0.322617	0.900162	0.953958	3.6396	3.22474	3.30273	3.36675	4.36915	4.10207	2.94553	3.54344	regulation of modification of postsynaptic actin cytoskeleton (GO:1905274)	extrinsic component of postsynaptic density membrane (GO:0099147)	activation of GTPase activity [GO:0090630]; cell migration [GO:0016477]; cell-matrix adhesion [GO:0007160]; positive regulation of cell migration [GO:0030335]; positive regulation of cell population proliferation [GO:0008284]; positive regulation of protein binding [GO:0032092]; protein-containing complex assembly [GO:0065003]; Rac protein signal transduction [GO:0016601]; regulation of epithelia…	cell-cell contact zone [GO:0044291]; cytosol [GO:0005829]; extrinsic component of cytoplasmic side of plasma membrane [GO:0031234]
A0A1L1SQ51-Tln2-T2172	T2172(99.2)	A0A1L1SQ51	Talin 2	Tln2	1	0.44899	0.607599	0.0822229	-1.15524	-0.718809	0.721809	0.0109855	0.0833603	0.0215581	-0.524267	0.288826	0.821486	0.0894992	0.846204	4.04885	4.02729	3.50303	4.31612	6.19312	6.1109	4.95565	5.39209			cell adhesion [GO:0007155]	cytoplasm [GO:0005737]; cytoskeleton [GO:0005856]; focal adhesion [GO:0005925]; ruffle [GO:0001726]
Q8K0L9-Zbtb20-T695	T695(99.9)	Q8K0L9	Zinc finger and BTB domain-containing protein 20 (BTB/POZ domain zinc finger factor HOF) (Zinc finger protein 288)	Zbtb20 Zfp288	1	0.458373	0.759318	-0.212359	-1.12541	-0.397224	0.136511	0.0122779	0.230533	-0.268027	-0.274896	0.0907993	0.268013	0.27609	0.882714	4.32486	4.59289	4.31799	4.68369	3.97561	4.18797	3.06257	3.79075			cellular response to glucose stimulus [GO:0071333]; lipid homeostasis [GO:0055088]; negative regulation of DNA-templated transcription [GO:0045892]; negative regulation of gene expression [GO:0010629]; negative regulation of transcription by RNA polymerase II [GO:0000122]; positive regulation of glycolytic process [GO:0045821]; positive regulation of interferon-beta production [GO:0032728]; posit…	cytoplasm [GO:0005737]; nuclear body [GO:0016604]; nucleoplasm [GO:0005654]; nucleus [GO:0005634]
A0A140LJC7-Gm19410-Y639	Y639(96.4)	A0A140LJC7	Predicted gene, 19410	Gm19410	1	0.459472	0.553686	-0.235194	-1.12195	-0.85286	0.119709	0.0124394	0.0542811	0.0600161	-0.476005	-0.354708	0.915509	0.111147	0.273344	4.68504	4.62502	4.14902	4.27032	3.54052	3.77571	2.65376	2.92285			endocytosis [GO:0006897]	plasma membrane [GO:0005886]
Q62188-Dpysl3-S522	S522(100)	Q62188	Dihydropyrimidinase-related protein 3 (DRP-3) (Unc-33-like phosphoprotein 1) (ULIP-1)	Dpysl3 Drp3 Ulip	1	0.467402	0.544099	-0.205813	-1.09726	-0.878059	0.14378	0.0132472	0.0515347	0.337782	0.110963	0.358474	0.451212	0.947334	0.750081	9.07068	8.7329	8.84387	9.09138	11.5043	11.7101	10.6129	10.8321		synapse (GO:0045202)	actin crosslink formation [GO:0051764]; actin filament bundle assembly [GO:0051017]; cellular response to cytokine stimulus [GO:0071345]; negative regulation of cell migration [GO:0030336]; negative regulation of neuron projection development [GO:0010977]; nervous system development [GO:0007399]; positive regulation of filopodium assembly [GO:0051491]; positive regulation of neuron projection dev…	cell body [GO:0044297]; cytosol [GO:0005829]; exocytic vesicle [GO:0070382]; extracellular space [GO:0005615]; filamentous actin [GO:0031941]; growth cone [GO:0030426]; lamellipodium [GO:0030027]; synapse [GO:0045202]
E9Q9C3-Afdn-S1282	S1282(100)	E9Q9C3	Afadin, adherens junction formation factor	Afdn	1	0.468926	0.656272	0.618879	-1.09257	-0.607635	0.0975767	0.0135703	0.117447	0.0530975	-0.11179	-0.261762	0.900323	0.556866	0.376414	9.03521	8.98211	8.87032	8.72035	7.5434	6.92452	5.83195	6.31689			anatomical structure development [GO:0048856]; cell adhesion [GO:0007155]; cell differentiation [GO:0030154]; signal transduction [GO:0007165]
P17751-Tpi1-T28 T38	T28(100); T38(100)	P17751	Triosephosphate isomerase (TIM) (EC 5.3.1.1) (Methylglyoxal synthase) (EC 4.2.3.3) (Triose-phosphate isomerase)	Tpi1 Tpi	0.45238	1	0.670468	-0.316796	1.14439	0.567634	0.0783522	0.0140549	0.24475	-0.881168	-0.450356	-0.631179	0.0156704	0.125525	0.092084	3.71821	4.59937	4.14902	3.9682	5.74716	6.06396	7.20835	6.63159			canonical glycolysis [GO:0061621]; gluconeogenesis [GO:0006094]; glucose metabolic process [GO:0006006]; glyceraldehyde-3-phosphate biosynthetic process [GO:0046166]; glyceraldehyde-3-phosphate metabolic process [GO:0019682]; glycerol catabolic process [GO:0019563]; glycolytic process [GO:0006096]; methylglyoxal biosynthetic process [GO:0019242]	cytosol [GO:0005829]; nucleus [GO:0005634]
Q6NS69-Amer3-S396	S396(95.9)	Q6NS69	APC membrane recruitment protein 3 (Amer3) (Protein FAM123C)	Amer3 Fam123c	0.454719	1	0.519934	0.540208	1.13695	0.193354	0.154766	0.014378	0.784814	-0.430676	-0.206174	-0.105089	0.120517	0.37916	0.595961	4.56256	4.99323	4.78706	4.88814	3.87851	3.33831	4.47526	3.53166			regulation of canonical Wnt signaling pathway [GO:0060828]; Wnt signaling pathway [GO:0016055]	plasma membrane [GO:0005886]
Q9ET77-Jph3-S163	S163(98.8)	Q9ET77	Junctophilin-3 (JP-3) (Junctophilin type 3)	Jph3 Jp3	0.456163	1	0.29642	0.725465	1.13238	-0.621906	0.0578352	0.0147011	0.112763	-0.197332	-0.0775894	-0.327318	0.365428	0.625848	0.303877	6.34092	6.53826	6.46067	6.21094	5.89666	5.1712	6.30358	4.54929			exploration behavior [GO:0035640]; learning [GO:0007612]; locomotion [GO:0040011]; memory [GO:0007613]; neuromuscular process controlling balance [GO:0050885]; regulation of neuronal synaptic plasticity [GO:0048168]; regulation of ryanodine-sensitive calcium-release channel activity [GO:0060314]; regulation of synaptic plasticity [GO:0048167]	endoplasmic reticulum [GO:0005783]; endoplasmic reticulum membrane [GO:0005789]; junctional membrane complex [GO:0030314]; membrane [GO:0016020]; plasma membrane [GO:0005886]
P58252-Eef2-T57	T57(100)	P58252	Elongation factor 2 (EF-2)	Eef2	0.458367	1	0.936894	0.340025	1.12543	1.03138	0.512924	0.0151858	0.0563813	0.0413122	-0.243442	-0.00637873	0.86979	0.321163	0.750889	6.64392	6.60261	6.35916	6.59623	8.95601	8.61598	9.74141	9.64737	translation at postsynapse (GO:0140242)	synapse (GO:0045202)	hematopoietic progenitor cell differentiation [GO:0002244]; positive regulation of cytoplasmic translation [GO:2000767]; positive regulation of translation [GO:0045727]; translation at postsynapse [GO:0140242]; translational elongation [GO:0006414]	aggresome [GO:0016235]; cytoplasm [GO:0005737]; cytosol [GO:0005829]; glutamatergic synapse [GO:0098978]; membrane raft [GO:0045121]; plasma membrane [GO:0005886]; polysomal ribosome [GO:0042788]; polysome [GO:0005844]; postsynapse [GO:0098794]; ribonucleoprotein complex [GO:1990904]; synapse [GO:0045202]
Q8VBT0-Tmx1-T259	T259(96.1)	Q8VBT0	Thioredoxin-related transmembrane protein 1 (Thioredoxin domain-containing protein 1)	Tmx1 Txndc Txndc1	1	0.483238	0.609055	-0.380799	-1.04919	-0.715357	0.0573506	0.0153473	0.0844911	0.434765	-0.391373	0.425836	0.296931	0.155574	0.642326	3.8031	3.36833	2.97696	3.79417	4.39491	4.77571	3.72652	4.06036			response to endoplasmic reticulum stress [GO:0034976]	endomembrane system [GO:0012505]; endoplasmic reticulum membrane [GO:0005789]
Q8BQP9-Rgs7bp-S38	S38(100)	Q8BQP9	Regulator of G-protein signaling 7-binding protein (R7 family-binding protein)	Rgs7bp D13Bwg1146e R7bp	1	0.48356	0.666812	0.413657	-1.04823	-0.584648	0.339257	0.0155089	0.126333	-0.0242608	-0.297857	-0.28676	0.710178	0.247658	0.349435	8.02806	8.05232	7.75447	7.76556	5.78905	5.3754	4.32716	4.79075	regulation of postsynaptic membrane potential (GO:0060078)	anchored component of postsynaptic density membrane (GO:0099031)	G protein-coupled receptor signaling pathway [GO:0007186]; negative regulation of signal transduction [GO:0009968]; regulation of postsynaptic membrane potential [GO:0060078]	axon [GO:0030424]; cytoplasm [GO:0005737]; dendritic shaft [GO:0043198]; dendritic spine head [GO:0044327]; glutamatergic synapse [GO:0098978]; neuron projection [GO:0043005]; nucleus [GO:0005634]; perikaryon [GO:0043204]; plasma membrane [GO:0005886]; postsynapse [GO:0098794]; postsynaptic density membrane [GO:0098839]; presynapse [GO:0098793]; presynaptic membrane [GO:0042734]
Q4KMM3-Oxr1-T72	T72(100)	Q4KMM3	Oxidation resistance protein 1 (Protein C7)	Oxr1 C7 Gm1238	0.461268	1	0.945188	0.671741	1.11632	1.035	0.0751212	0.015832	0.055412	-0.11735	-0.297622	0.0310441	0.510824	0.247981	0.799192	6.62364	6.74099	6.44337	6.77203	9.06759	8.39585	9.51217	9.43084			adult walking behavior [GO:0007628]; cellular response to hydroperoxide [GO:0071447]; negative regulation of cellular response to oxidative stress [GO:1900408]; negative regulation of neuron apoptotic process [GO:0043524]; negative regulation of oxidative stress-induced neuron death [GO:1903204]; negative regulation of peptidyl-cysteine S-nitrosylation [GO:1902083]; neuron apoptotic process [GO:0…	mitochondrion [GO:0005739]; nucleolus [GO:0005730]; nucleus [GO:0005634]
Q6ZPE2-Sbf1-S1047	S1047(100)	Q6ZPE2	Myotubularin-related protein 5 (Inactive phosphatidylinositol 3-phosphatase 5) (SET-binding factor 1) (Sbf1)	Sbf1 Kiaa3020 Mtmr5	0.461798	1	0.723412	1.18896	1.11466	0.647555	0.0105008	0.0159935	0.187399	-0.166593	-0.368512	0.0171107	0.414701	0.173667	0.780452	5.21684	5.38344	5.01493	5.40055	6.74966	5.5607	6.67536	6.20825			regulation of cell growth [GO:0001558]; spermatid development [GO:0007286]; spermatogenesis [GO:0007283]	cytoplasm [GO:0005737]; nuclear body [GO:0016604]; perinuclear region of cytoplasm [GO:0048471]
H3BJX8-Arhgef2-S1083	S1083(100)	H3BJX8	Rho guanine nucleotide exchange factor 2 (Guanine nucleotide exchange factor H1)	Arhgef2	1	0.486516	0.667048	-0.528797	-1.03944	-0.584137	0.0295638	0.0163166	0.126817	0.653869	0.0462375	0.606785	0.101939	0.853796	0.386753	4.47471	3.82084	3.86708	4.42763	5.40446	5.93325	4.89381	5.34912		postsynaptic density, intracellular component (GO:0099092)	actin filament organization [GO:0007015]; asymmetric neuroblast division [GO:0055059]; cell cycle [GO:0007049]; cell morphogenesis [GO:0000902]; cellular response to muramyl dipeptide [GO:0071225]; innate immune response [GO:0045087]; negative regulation of microtubule depolymerization [GO:0007026]; positive regulation of interleukin-6 production [GO:0032755]; positive regulation of neuron differ…	bicellular tight junction [GO:0005923]; Golgi apparatus [GO:0005794]; microtubule [GO:0005874]; protein-containing complex [GO:0032991]; ruffle membrane [GO:0032587]; spindle [GO:0005819]; vesicle [GO:0031982]
Q9Z2D6-Mecp2-T160	T160(95.7)	Q9Z2D6	Methyl-CpG-binding protein 2 (MeCp-2 protein) (MeCp2)	Mecp2	0.463287	1	0.352862	0.207598	1.11002	-0.3928	0.889499	0.0164782	0.234249	0.139924	-0.151647	-0.314774	0.892569	0.478514	0.317932	6.79793	6.65801	6.50636	6.34324	5.66485	5.45725	6.56727	5.06445	regulation of synapse organization (GO:0050807)		adult locomotory behavior [GO:0008344]; associative learning [GO:0008306]; behavioral fear response [GO:0001662]; biogenic amine metabolic process [GO:0006576]; brain development [GO:0007420]; cardiolipin metabolic process [GO:0032048]; catecholamine secretion [GO:0050432]; cell population proliferation [GO:0008283]; cellular response to isoquinoline alkaloid [GO:0071317]; cellular response to po…	centrosome [GO:0005813]; chromatin [GO:0000785]; cytoplasm [GO:0005737]; cytosol [GO:0005829]; glutamatergic synapse [GO:0098978]; heterochromatin [GO:0000792]; nucleoplasm [GO:0005654]; nucleus [GO:0005634]; postsynapse [GO:0098794]; protein-containing complex [GO:0032991]
E9Q7G0-Numa1-S398	S398(98.6)	E9Q7G0	Nuclear mitotic apparatus protein 1 (Nuclear mitotic apparatus protein) (NuMA protein)	Numa1	1	0.496536	0.803339	-0.165787	-1.01003	-0.315919	0.183845	0.0169628	0.301454	-0.315887	-0.754511	-0.599255	0.215509	0.0339257	0.103554	3.6625	3.97838	3.22387	3.37913	3.39491	3.5607	2.55067	3.24478			anastral spindle assembly [GO:0055048]; astral microtubule organization [GO:0030953]; cell division [GO:0051301]; establishment of mitotic spindle orientation [GO:0000132]; meiotic cell cycle [GO:0051321]; microtubule bundle formation [GO:0001578]; positive regulation of BMP signaling pathway [GO:0030513]; positive regulation of chromosome segregation [GO:0051984]; positive regulation of chromoso…	cell cortex [GO:0005938]; cell cortex region [GO:0099738]; centrosome [GO:0005813]; chromosome [GO:0005694]; cortical microtubule [GO:0055028]; cytoplasmic microtubule bundle [GO:1905720]; cytosol [GO:0005829]; dendrite [GO:0030425]; extrinsic component of plasma membrane [GO:0019897]; lateral cell cortex [GO:0097575]; lateral plasma membrane [GO:0016328]; microtubule bundle [GO:0097427]; microtu…
E9Q0J5-Kif21a-T581	T581(100)	E9Q0J5	Kinesin family member 21A	Kif21a	0.472887	1	0.357348	0.260202	1.08043	-0.404167	0.732956	0.0172859	0.225848	-0.301139	-0.15229	0.17892	0.231018	0.476737	0.996284	5.37078	5.67192	5.51963	5.85084	6.9692	6.70899	7.78943	6.30483			microtubule-based movement [GO:0007018]	axon [GO:0030424]; cytosol [GO:0005829]; plasma membrane [GO:0005886]
Q9QYX7-Pclo-S5063	S5063(97.5)	Q9QYX7	Protein piccolo (Aczonin) (Brain-derived HLMN protein) (Multidomain presynaptic cytomatrix protein)	Pclo Acz	0.473429	1	0.643292	1.02686	1.07878	0.442323	0.0161551	0.017609	0.369305	-0.527491	-0.138821	-0.360917	0.0754443	0.505977	0.266397	4.73451	5.262	5.12318	4.90108	4.39491	3.36805	4.44683	3.81038	structural constituent of active zone (GO:0098882)	presynaptic active zone cytoplasmic component (GO:0098831)	cytoskeleton organization [GO:0007010]; insulin secretion [GO:0030073]; maintenance of presynaptic active zone structure [GO:0048790]; modulation of excitatory postsynaptic potential [GO:0098815]; positive regulation of synaptic vesicle recycling [GO:1903423]; presynapse to nucleus signaling pathway [GO:0099526]; presynaptic active zone assembly [GO:1904071]; protein localization to synapse [GO:0…	axon [GO:0030424]; cone cell pedicle [GO:0044316]; cytoskeleton of presynaptic active zone [GO:0048788]; dendrite [GO:0030425]; GABA-ergic synapse [GO:0098982]; glutamatergic synapse [GO:0098978]; Golgi-associated vesicle [GO:0005798]; growth cone [GO:0030426]; inhibitory synapse [GO:0060077]; neuromuscular junction [GO:0031594]; neuron projection [GO:0043005]; neuronal cell body [GO:0043025]; pa…
Q8CE90-6-Map2k7-S287	S287(100)	Q8CE90-6	Dual specificity mitogen-activated protein kinase kinase 7 (MAP kinase kinase 7) (MAPKK 7) (EC 2.7.12.2) (JNK-activating kinase 2) (MAPK/ERK kinase 7) (MEK 7) (c-Jun N-terminal kinase kinase 2) (JNK kinase 2) (JNKK 2)	Map2k7 Mkk7	0.47363	1	0.950728	0.788121	1.07817	1.00527	0.0416801	0.0177706	0.0615509	0.302759	0.253147	0.198706	0.519709	0.877383	0.969144	6.20714	5.90438	6.15753	6.10309	6.90341	6.11529	7.19346	7.12056			apoptotic process [GO:0006915]; cellular response to interleukin-1 [GO:0071347]; cellular response to lipopolysaccharide [GO:0071222]; cellular response to osmotic stress [GO:0071470]; cellular response to sorbitol [GO:0072709]; JNK cascade [GO:0007254]; positive regulation of DNA-templated transcription [GO:0045893]; positive regulation of ERK1 and ERK2 cascade [GO:0070374]; positive regulation …	cytoplasm [GO:0005737]; cytosol [GO:0005829]; nucleus [GO:0005634]
A2A690-Tanc2-S400	S400(100)	A2A690	Protein TANC2 (Tetratricopeptide repeat, ankyrin repeat and coiled-coil domain-containing protein 2)	Tanc2 Kiaa1148	0.474988	1	0.463229	0.0190701	1.07404	-0.0361673	0.550242	0.0179321	0.722294	-0.107266	0.125965	0.299413	0.529887	0.964459	0.829564	5.86364	5.9709	6.09687	6.27032	5.51725	5.49818	6.57221	5.46201		postsynaptic density, intracellular component (GO:0099092)	dense core granule cytoskeletal transport [GO:0099519]; in utero embryonic development [GO:0001701]; regulation of dendritic spine development [GO:0060998]; regulation of dendritic spine morphogenesis [GO:0061001]	axon [GO:0030424]; dendritic spine [GO:0043197]; glutamatergic synapse [GO:0098978]; postsynaptic density, intracellular component [GO:0099092]
O88737-Bsn-S3364	S3364(99.2)	O88737	Protein bassoon	Bsn Kiaa0434	0.475017	1	0.853436	0.323622	1.07395	0.845302	0.560582	0.0180937	0.101292	-0.0582693	-0.105742	0.0675652	0.636349	0.568336	0.852504	6.05536	6.11362	6.00788	6.18119	5.38531	5.06168	6.13563	5.90699	structural constituent of active zone (GO:0098882)	presynaptic active zone cytoplasmic component (GO:0098831)	axo-dendritic transport [GO:0008088]; presynapse to nucleus signaling pathway [GO:0099526]; presynaptic active zone assembly [GO:1904071]; protein localization to synapse [GO:0035418]; regulation of synaptic vesicle cycle [GO:0098693]; regulation of ubiquitin protein ligase activity [GO:1904666]; retrograde axonal transport [GO:0008090]; synapse organization [GO:0050808]; synaptic vesicle cluster…	axon [GO:0030424]; axon cytoplasm [GO:1904115]; cell surface [GO:0009986]; cochlear hair cell ribbon synapse [GO:0098683]; cytoskeleton of presynaptic active zone [GO:0048788]; cytosol [GO:0005829]; dendrite [GO:0030425]; excitatory synapse [GO:0060076]; extrinsic component of membrane [GO:0019898]; GABA-ergic synapse [GO:0098982]; glutamatergic synapse [GO:0098978]; Golgi-associated vesicle [GO:…
A0A140LIW3-Frmpd3-T518	T518(98.9)	A0A140LIW3	FERM and PDZ domain containing 3	Frmpd3	0.475321	1	0.552299	0.161341	1.07302	0.216548	0.960097	0.0182553	0.740388	-0.0813856	-0.21849	-0.302522	0.586107	0.360097	0.331341	6.70861	6.79	6.57151	6.48747	5.3659	5.20456	6.27758	5.4211			signal transduction [GO:0007165]	cytoskeleton [GO:0005856]
Q3ULB5-Pak6-S352	S352(100)	Q3ULB5	Serine/threonine-protein kinase PAK 6 (EC 2.7.11.1) (p21-activated kinase 6) (PAK-6)	Pak6	1	0.500044	0.6449	0.00147101	-0.999874	-0.632852	0.501454	0.0184168	0.108401	0.271481	-0.855012	-0.981795	0.585137	0.0239095	0.0264943	6.14142	5.86994	5.01493	4.88814	5.18944	5.18797	4.1881	4.55512		postsynaptic density (GO:0014069)	intracellular signal transduction [GO:0035556]; learning [GO:0007612]; locomotory behavior [GO:0007626]; memory [GO:0007613]; neuron projection arborization [GO:0140058]; neuron projection extension [GO:1990138]; protein phosphorylation [GO:0006468]; regulation of MAPK cascade [GO:0043408]	cell junction [GO:0030054]; cytoplasm [GO:0005737]; fibrillar center [GO:0001650]; nucleoplasm [GO:0005654]; postsynaptic density [GO:0014069]
B5TVM2-Ildr2-S414	S414(100)	B5TVM2	Immunoglobulin-like domain-containing receptor 2 (Angulin-3) (Lisch-like protein)	Ildr2 D1Ertd471e Ll	0.477278	1	0.47808	0.627729	1.0671	0.0024227	0.0932149	0.0187399	0.805977	-0.491202	-0.534838	-0.592119	0.0903069	0.085622	0.106785	4.59268	5.08388	4.54904	4.49176	5.04641	4.41868	5.48578	4.4211			cell differentiation [GO:0030154]; homeostasis of number of cells within a tissue [GO:0048873]; insulin secretion [GO:0030073]; negative regulation of T cell activation [GO:0050868]; pancreas development [GO:0031016]; regulation of RNA splicing [GO:0043484]; response to glucose [GO:0009749]	bicellular tight junction [GO:0005923]; endoplasmic reticulum membrane [GO:0005789]; membrane [GO:0016020]; nucleus [GO:0005634]; tight junction [GO:0070160]
E9Q8M8-Nr3c2-S312	S312(98.9)	E9Q8M8	Nuclear receptor subfamily 3, group C, member 2	Nr3c2	1	0.50397	0.737021	0.185664	-0.98859	-0.440223	0.957512	0.019063	0.198384	0.845217	0.440192	0.361282	0.0423263	0.531987	0.74685	4.56256	3.71734	4.15753	4.07862	3.4936	3.30793	2.31934	2.86771	regulation of postsynaptic membrane potential (GO:0060078)	postsynaptic density, intracellular component (GO:0099092)	positive regulation of NIK/NF-kappaB signaling [GO:1901224]	nucleoplasm [GO:0005654]; receptor complex [GO:0043235]
Q9CZW5-Tomm70-S99	S99(100)	Q9CZW5	Mitochondrial import receptor subunit TOM70 (Mitochondrial precursor proteins import receptor) (Translocase of outer membrane 70 kDa subunit) (Translocase of outer mitochondrial membrane protein 70)	Tomm70 D16Wsu109e Tomm70a	0.480941	1	0.572398	0.477611	1.05607	0.251158	0.225525	0.0192246	0.668821	-0.0389981	-0.23669	-0.792211	0.676575	0.331018	0.0494346	6.4908	6.52979	6.2931	5.73758	4.53474	4.05712	5.11319	4.30828			activation of innate immune response [GO:0002218]; cellular response to virus [GO:0098586]; negative regulation of cell growth involved in cardiac muscle cell development [GO:0061052]; positive regulation of defense response to virus by host [GO:0002230]; positive regulation of interferon-beta production [GO:0032728]; positive regulation of protein import [GO:1904591]; protein import into mitocho…	mitochondrial outer membrane translocase complex [GO:0005742]; mitochondrion [GO:0005739]
Q8BH59-Slc25a12-S312	S312(100)	Q8BH59	Electrogenic aspartate/glutamate antiporter SLC25A12, mitochondrial (Solute carrier family 25 member 12)	Slc25a12	0.482014	1	0.911371	0.22066	1.05285	0.918964	0.850565	0.0193861	0.0812601	-0.147434	0.131375	-0.0798211	0.452666	0.970598	0.634895	5.45517	5.60261	5.73398	5.52278	4.08253	3.86187	4.91472	4.78083			aspartate transmembrane transport [GO:0015810]; glutamate biosynthetic process [GO:0006537]; L-glutamate transmembrane transport [GO:0015813]; malate-aspartate shuttle [GO:0043490]; negative regulation of glucose catabolic process to lactate via pyruvate [GO:1904024]; positive regulation of ATP biosynthetic process [GO:2001171]; positive regulation of glucose metabolic process [GO:0010907]; posit…	mitochondrial inner membrane [GO:0005743]; mitochondrion [GO:0005739]; myelin sheath [GO:0043209]
A0A0R4J036-Nefm-S30	S30(97.9)	A0A0R4J036	Neurofilament, medium polypeptide	Nefm	0.482032	1	0.859181	0.42808	1.0528	0.833832	0.310178	0.0195477	0.104847	-0.362978	-0.291857	-0.949894	0.16769	0.254766	0.0292407	9.18976	9.55274	9.26088	8.60284	7.54556	7.11748	8.17028	7.95131		postsynaptic intermediate filament cytoskeleton (GO:0099160)		axon [GO:0030424]; intermediate filament [GO:0005882]
P20065-Tmsb4x-T29	T29(100)	P20065	Thymosin beta-4 (T beta 4) [Cleaved into: Hemoregulatory peptide AcSDKP (N-acetyl-SDKP) (AcSDKP) (Seraspenide)]	Tmsb4x Ptmb4 Tmsb4	0.483088	1	0.876458	0.733636	1.04964	0.859399	0.0558966	0.0200323	0.0957997	-0.17399	-0.382911	0.0633992	0.401777	0.159774	0.847334	4.5193	4.69329	4.31038	4.75669	7.93613	7.20249	8.25214	8.06189			actin filament organization [GO:0007015]; negative regulation of cell cycle G1/S phase transition [GO:1902807]; negative regulation of hematopoietic stem cell differentiation [GO:1902037]; positive regulation of DNA-templated transcription [GO:0045893]; positive regulation of smooth muscle cell differentiation [GO:0051152]; positive regulation of smooth muscle cell migration [GO:0014911]; regulat…	cytoplasm [GO:0005737]; cytoskeleton [GO:0005856]; cytosol [GO:0005829]; nucleus [GO:0005634]
A2ARP8-Map1a-S2304	S2304(100)	A2ARP8	Microtubule-associated protein 1 A	Map1a Mtap1a	1	0.508411	0.635624	-0.148801	-0.975934	-0.653755	0.202423	0.0201939	0.102585	0.110288	-0.710508	-0.125881	0.962359	0.03958	0.561389	8.58296	8.47267	7.76216	8.34679	8.81582	8.96462	7.98869	8.31087			microtubule cytoskeleton organization [GO:0000226]	dendrite [GO:0030425]; microtubule [GO:0005874]; neuronal cell body [GO:0043025]
Q61361-Bcan-S587	S587(100)	Q61361	Brevican core protein	Bcan	1	0.50889	0.560159	0.106377	-0.974576	-0.836092	0.789661	0.0203554	0.0575121	0.536345	0.187031	0.493999	0.182391	0.966559	0.536995	9.91743	9.38109	9.56812	9.87509	8.79783	8.69145	7.71688	7.85536	synapse maturation (GO:0060074)	perisynaptic extracellular matrix (GO:0098966)	cell-matrix adhesion [GO:0007160]; glial cell differentiation [GO:0010001]; hippocampus development [GO:0021766]; neuron projection extension [GO:1990138]; positive regulation of neuroblast proliferation [GO:0002052]; synapse maturation [GO:0060074]	axon [GO:0030424]; axon initial segment [GO:0043194]; cell surface [GO:0009986]; dendrite [GO:0030425]; extracellular matrix [GO:0031012]; extracellular space [GO:0005615]; GABA-ergic synapse [GO:0098982]; glutamatergic synapse [GO:0098978]; node of Ranvier [GO:0033268]; perineuronal net [GO:0072534]; perisynaptic extracellular matrix [GO:0098966]; synapse [GO:0045202]
Q8C079-Strip1-S59	S59(100)	Q8C079	Striatin-interacting protein 1 (Protein FAM40A)	Strip1 Fam40a Kiaa1761	0.484392	1	0.973988	0.00921079	1.04575	1.00773	0.521163	0.0206785	0.0613893	-0.407062	0.0406251	0.0621331	0.13538	0.843134	0.845719	5.69062	6.09768	6.13831	6.15982	6.84736	6.83815	7.88391	7.84588			cortical actin cytoskeleton organization [GO:0030866]; cytoskeleton organization [GO:0007010]; regulation of cell morphogenesis [GO:0022604]	cytosol [GO:0005829]; nucleus [GO:0005634]
O88737-Bsn-S1554	S1554(98.7)	O88737	Protein bassoon	Bsn Kiaa0434	0.485507	1	0.750669	0.344342	1.04244	0.628685	0.502746	0.0210016	0.198708	-0.285436	-0.339842	-1.00068	0.245396	0.202746	0.0250404	4.61633	4.90176	4.56192	3.90108	3.78419	3.43984	4.48228	4.06853	structural constituent of active zone (GO:0098882)	presynaptic active zone cytoplasmic component (GO:0098831)	axo-dendritic transport [GO:0008088]; presynapse to nucleus signaling pathway [GO:0099526]; presynaptic active zone assembly [GO:1904071]; protein localization to synapse [GO:0035418]; regulation of synaptic vesicle cycle [GO:0098693]; regulation of ubiquitin protein ligase activity [GO:1904666]; retrograde axonal transport [GO:0008090]; synapse organization [GO:0050808]; synaptic vesicle cluster…	axon [GO:0030424]; axon cytoplasm [GO:1904115]; cell surface [GO:0009986]; cochlear hair cell ribbon synapse [GO:0098683]; cytoskeleton of presynaptic active zone [GO:0048788]; cytosol [GO:0005829]; dendrite [GO:0030425]; excitatory synapse [GO:0060076]; extrinsic component of membrane [GO:0019898]; GABA-ergic synapse [GO:0098982]; glutamatergic synapse [GO:0098978]; Golgi-associated vesicle [GO:…
Q9ET77-Jph3-T487	T487(97.1)	Q9ET77	Junctophilin-3 (JP-3) (Junctophilin type 3)	Jph3 Jp3	0.485507	1	0.790812	0.285336	1.04244	0.703844	0.661712	0.0211632	0.154927	-0.0795748	0.280723	0.384061	0.589176	0.832472	0.706462	4.69618	4.77575	5.05648	5.15982	2.89666	2.61133	3.65376	3.31517			exploration behavior [GO:0035640]; learning [GO:0007612]; locomotion [GO:0040011]; memory [GO:0007613]; neuromuscular process controlling balance [GO:0050885]; regulation of neuronal synaptic plasticity [GO:0048168]; regulation of ryanodine-sensitive calcium-release channel activity [GO:0060314]; regulation of synaptic plasticity [GO:0048167]	endoplasmic reticulum [GO:0005783]; endoplasmic reticulum membrane [GO:0005789]; junctional membrane complex [GO:0030314]; membrane [GO:0016020]; plasma membrane [GO:0005886]
Q9JIX8-Acin1-S825	S825(100)	Q9JIX8	Apoptotic chromatin condensation inducer in the nucleus (Acinus)	Acin1 Acinus	0.486525	1	0.681345	0.978514	1.03942	0.485872	0.019063	0.0213247	0.324071	-0.41974	-0.0671115	-0.224493	0.125687	0.644426	0.423102	3.81336	4.2331	4.16599	4.00861	5.63273	4.65421	5.69363	5.14008			apoptotic chromosome condensation [GO:0030263]; apoptotic process [GO:0006915]; erythrocyte differentiation [GO:0030218]; mRNA processing [GO:0006397]; negative regulation of mRNA splicing, via spliceosome [GO:0048025]; positive regulation of apoptotic process [GO:0043065]; positive regulation of monocyte differentiation [GO:0045657]; RNA splicing [GO:0008380]	ASAP complex [GO:0061574]; cytosol [GO:0005829]; exon-exon junction complex [GO:0035145]; nuclear speck [GO:0016607]; nucleolus [GO:0005730]; nucleoplasm [GO:0005654]; nucleus [GO:0005634]; plasma membrane [GO:0005886]
P97434-Mprip-S364	S364(100)	P97434	Myosin phosphatase Rho-interacting protein (Rho-interacting protein 3) (RIP3) (p116Rip)	Mprip Kiaa0864 Mrip Rhoip3	0.486557	1	0.5837	0.161639	1.03932	0.262617	0.961874	0.0214863	0.646527	-0.172515	0.034818	0.0249251	0.404039	0.834087	0.789661	7.60824	7.78076	7.81557	7.80568	7.0924	6.93076	7.97008	7.19338			maintenance of protein location in cell [GO:0032507]; negative regulation of myosin-light-chain-phosphatase activity [GO:0035509]; positive regulation of protein phosphorylation [GO:0001934]	actin cytoskeleton [GO:0015629]; cytosol [GO:0005829]; stress fiber [GO:0001725]
Q6P1H6-Ankle2-S789	S789(99.9)	Q6P1H6	Ankyrin repeat and LEM domain-containing protein 2 (LEM domain-containing protein 4)	Ankle2 D5Ertd585e Kiaa0692 Lem4	0.488065	1	0.494368	0.668378	1.03486	0.0185125	0.0759289	0.0219709	0.838611	-0.496505	0.152516	0.0335109	0.0877221	0.994346	0.802908	5.68783	6.18434	6.33685	6.21785	6.31957	5.65119	6.68605	5.6697			cell division [GO:0051301]; central nervous system development [GO:0007417]; mitotic nuclear membrane reassembly [GO:0007084]; negative regulation of apoptotic process [GO:0043066]; negative regulation of phosphorylation [GO:0042326]; positive regulation of protein dephosphorylation [GO:0035307]	endoplasmic reticulum [GO:0005783]; endoplasmic reticulum membrane [GO:0005789]
E9PVX6-Mki67-T634	T634(100)	E9PVX6	Proliferation marker protein Ki-67 (Antigen identified by monoclonal antibody Ki-67 homolog) (Antigen KI-67 homolog) (Antigen Ki67 homolog)	Mki67	0.95317	0.491429	1	-0.421104	-0.95575	0.0691941	0.0470113	0.0224556	0.945396	0.458652	0.0184057	-0.145262	0.266882	0.807108	0.533603	7.44695	6.9883	7.00671	6.84304	5.96705	6.38816	5.43241	6.45735			cell population proliferation [GO:0008283]; cholangiocyte proliferation [GO:1990705]; epithelial cell proliferation [GO:0050673]; hepatocyte proliferation [GO:0072574]; meiotic cell cycle [GO:0051321]; regulation of chromatin organization [GO:1902275]; regulation of chromosome segregation [GO:0051983]; regulation of mitotic nuclear division [GO:0007088]; stem cell proliferation [GO:0072089]	chromosome [GO:0005694]; chromosome, centromeric region [GO:0000775]; condensed chromosome [GO:0000793]; cytoplasm [GO:0005737]; nuclear body [GO:0016604]; nucleolus [GO:0005730]; nucleoplasm [GO:0005654]; nucleus [GO:0005634]
G3X8S2-Brf1-S552	S552(100)	G3X8S2	B-related factor 1	Brf1	1	0.517522	0.645696	0.0455127	-0.950308	-0.631074	0.618578	0.0226171	0.109532	0.0989206	-0.0713361	0.00358168	0.989984	0.637318	0.765428	5.33202	5.2331	5.16177	5.23668	6.0156	5.97009	5.01978	5.33902			positive regulation of transcription by RNA polymerase III [GO:0045945]; transcription preinitiation complex assembly [GO:0070897]
Q8VD37-Sgip1-T259	T259(94.7)	Q8VD37	SH3-containing GRB2-like protein 3-interacting protein 1 (Endophilin-3-interacting protein)	Sgip1	1	0.518842	0.725265	0.056266	-0.946634	-0.463419	0.648142	0.0231018	0.18433	-0.192062	-0.562346	0.189718	0.374798	0.0752827	0.980937	4.5193	4.71136	4.14902	4.90108	5.84853	5.79226	4.84563	5.32884		presynapse (GO:0098793)	clathrin-dependent endocytosis [GO:0072583]; energy homeostasis [GO:0097009]; positive regulation of eating behavior [GO:1904000]; positive regulation of feeding behavior [GO:2000253]; positive regulation of multicellular organism growth [GO:0040018]; positive regulation of receptor-mediated endocytosis [GO:0048260]; response to dietary excess [GO:0002021]	AP-2 adaptor complex [GO:0030122]; clathrin-coated pit [GO:0005905]; clathrin-coated vesicle [GO:0030136]; cytoplasm [GO:0005737]; plasma membrane [GO:0005886]; presynapse [GO:0098793]
Q7TPV4-Mybbp1a-S1253	S1253(96.9)	Q7TPV4	Myb-binding protein 1A (Myb-binding protein of 160 kDa)	Mybbp1a P160	0.494667	1	0.439388	0.00131119	1.01547	-0.170964	0.501131	0.0232633	0.478675	-0.27333	-0.162811	-0.00924907	0.259935	0.455897	0.747819	6.43204	6.70537	6.54255	6.69612	6.36752	6.36621	7.38168	6.19525			cellular response to glucose starvation [GO:0042149]; chromatin remodeling [GO:0006338]; circadian regulation of gene expression [GO:0032922]; intrinsic apoptotic signaling pathway by p53 class mediator [GO:0072332]; negative regulation of DNA-templated transcription [GO:0045892]; positive regulation of anoikis [GO:2000210]; positive regulation of histone acetylation [GO:0035066]; positive regula…	B-WICH complex [GO:0110016]; cytoplasm [GO:0005737]; intracellular membrane-bounded organelle [GO:0043231]; NLS-dependent protein nuclear import complex [GO:0042564]; nucleolus [GO:0005730]; nucleus [GO:0005634]
E9Q0N0-Itsn1-S203	S203(100)	E9Q0N0	Intersectin 1 (SH3 domain protein 1A)	Itsn1	0.496023	1	0.871294	0.284061	1.01152	0.812752	0.666397	0.0234249	0.111793	-0.318451	0.192108	0.251024	0.211793	0.959612	0.897254	5.55951	5.87796	6.07007	6.12898	6.18206	5.898	6.90952	6.71075	regulation of modification of postsynaptic actin cytoskeleton (GO:1905274)	postsynaptic actin cytoskeleton (GO:0098871)	endocytosis [GO:0006897]; intracellular signal transduction [GO:0035556]; protein localization [GO:0008104]	cell projection [GO:0042995]; clathrin-coated pit [GO:0005905]; synapse [GO:0045202]
Q9ERU9-Ranbp2-S2113	S2113(100)	Q9ERU9	E3 SUMO-protein ligase RanBP2 (EC 2.3.2.-) (Ran-binding protein 2) (RanBP2)	Ranbp2	1	0.521866	0.543239	-0.125171	-0.93825	-0.880341	0.235057	0.0235864	0.0508885	-0.289722	-0.927593	-0.76736	0.241034	0.0187399	0.0547658	4.52556	4.81528	3.88769	4.04792	5.16345	5.28862	4.35037	4.40828			centrosome localization [GO:0051642]; mRNA transport [GO:0051028]; NLS-bearing protein import into nucleus [GO:0006607]; nuclear export [GO:0051168]; nucleocytoplasmic transport [GO:0006913]; positive regulation of glucokinase activity [GO:0033133]; protein folding [GO:0006457]; protein peptidyl-prolyl isomerization [GO:0000413]; protein sumoylation [GO:0016925]; regulation of gluconeogenesis [GO…	annulate lamellae [GO:0005642]; cytoplasm [GO:0005737]; cytoplasmic periphery of the nuclear pore complex [GO:1990723]; intracellular membrane-bounded organelle [GO:0043231]; nuclear envelope [GO:0005635]; nuclear inclusion body [GO:0042405]; nuclear membrane [GO:0031965]; nuclear pore [GO:0005643]; nuclear pore cytoplasmic filaments [GO:0044614]; nuclear pore nuclear basket [GO:0044615]; nucleop…
Q9JM96-Cdc42ep4-S64	S64(100)	Q9JM96	Cdc42 effector protein 4 (Binder of Rho GTPases 4)	Cdc42ep4 Borg4 Cep4	0.496591	1	0.949456	0.213707	1.00987	0.935042	0.869467	0.023748	0.0780291	-0.141636	-0.084484	-0.239958	0.46252	0.613409	0.402908	4.07469	4.21633	4.13184	3.97637	3.77441	3.5607	4.57057	4.49574			cellular response to type II interferon [GO:0071346]; positive regulation of actin filament polymerization [GO:0030838]; positive regulation of pseudopodium assembly [GO:0031274]; regulation of cell shape [GO:0008360]; Rho protein signal transduction [GO:0007266]	actin cytoskeleton [GO:0015629]; adherens junction [GO:0005912]; cytoplasm [GO:0005737]; endomembrane system [GO:0012505]; membrane [GO:0016020]; microtubule cytoskeleton [GO:0015630]; phagocytic vesicle [GO:0045335]; plasma membrane [GO:0005886]
A0A0G2JDT9-Lrrc7-T1291	T1291(97.7)	A0A0G2JDT9	Leucine rich repeat containing 7	Lrrc7	0.497798	1	0.829424	0.481539	1.00637	0.736548	0.219871	0.0239095	0.137803	-0.246082	-0.157749	-0.490698	0.294023	0.465913	0.161874	4.35329	4.59937	4.44163	4.10868	3.57473	3.09319	4.09956	3.82974		integral component of postsynaptic density membrane (GO:0099061)
Q3UH99-Shisa6-S398	S398(100)	Q3UH99	Protein shisa-6 (Cystine-knot AMPAR modulating protein of 52 kDa) (CKAMP52) (Shisa family member 6)	Shisa6 Gm879	0.497829	1	0.72731	0.250641	1.00628	0.54692	0.760582	0.0240711	0.263328	-0.211374	-0.382318	-0.53839	0.344103	0.160743	0.134087	5.07895	5.29033	4.90801	4.75194	3.6622	3.41156	4.41783	3.95848	postsynaptic neurotransmitter receptor diffusion trapping (GO:0098970)	integral component of postsynaptic density membrane (GO:0099061)	excitatory chemical synaptic transmission [GO:0098976]; negative regulation of canonical Wnt signaling pathway [GO:0090090]; postsynaptic neurotransmitter receptor diffusion trapping [GO:0098970]; regulation of AMPA glutamate receptor clustering [GO:1904717]; regulation of AMPA receptor activity [GO:2000311]; regulation of postsynaptic neurotransmitter receptor activity [GO:0098962]; regulation o…	AMPA glutamate receptor complex [GO:0032281]; asymmetric, glutamatergic, excitatory synapse [GO:0098985]; dendritic spine membrane [GO:0032591]; glutamatergic synapse [GO:0098978]; postsynaptic density [GO:0014069]; postsynaptic density membrane [GO:0098839]; postsynaptic membrane [GO:0045211]
Q9JJR8-Tmem9b-S138	S138(99.9)	Q9JJR8	Transmembrane protein 9B	Tmem9b	0.497956	1	0.78032	0.891779	1.00591	0.648048	0.0273021	0.0242326	0.186914	-0.0818072	0.351959	-0.0683542	0.584653	0.705008	0.650242	4.35329	4.4351	4.78706	4.36675	4.55201	3.66023	4.66615	4.30828				early endosome membrane [GO:0031901]; lysosomal membrane [GO:0005765]
Q6ZQ29-2-Taok2-S9	S9(100)	Q6ZQ29-2	Serine/threonine-protein kinase TAO2 (EC 2.7.11.1) (Thousand and one amino acid protein 2)	Taok2 Kiaa0881	1	0.523653	0.640493	0.0884935	-0.933316	-0.642746	0.740711	0.0243942	0.105493	0.755498	-0.0927711	-0.515592	0.0633279	0.596769	0.147496	4.6625	3.907	3.81423	3.39141	2.72448	2.63599	1.70267	1.99324	regulation of postsynapse organization (GO:0099175)	postsynapse (GO:0098794)	actin cytoskeleton organization [GO:0030036]; axonogenesis [GO:0007409]; basal dendrite arborization [GO:0150020]; basal dendrite morphogenesis [GO:0150019]; DNA damage response [GO:0006974]; focal adhesion assembly [GO:0048041]; MAPK cascade [GO:0000165]; mitotic G2 DNA damage checkpoint signaling [GO:0007095]; neuron projection morphogenesis [GO:0048812]; positive regulation of JNK cascade [GO:…	axon [GO:0030424]; axonal growth cone [GO:0044295]; cytoplasm [GO:0005737]; cytoplasmic vesicle [GO:0031410]; cytoplasmic vesicle membrane [GO:0030659]; cytoskeleton [GO:0005856]; cytosol [GO:0005829]; dendritic growth cone [GO:0044294]; glutamatergic synapse [GO:0098978]; neuron projection [GO:0043005]; nucleolus [GO:0005730]; nucleoplasm [GO:0005654]; postsynapse [GO:0098794]; receptor complex …
Q69Z89-Radil-S235	S235(98.8)	Q69Z89	Ras-associating and dilute domain-containing protein	Radil Kiaa1849	1	0.525435	0.691637	0.416133	-0.928417	-0.531914	0.333603	0.0245557	0.145234	-0.166832	-0.264342	-0.353436	0.414055	0.29063	0.275121	5.55646	5.72329	5.45895	5.36985	4.36915	3.95302	3.0246	3.4211			neural crest cell migration [GO:0001755]; signal transduction [GO:0007165]; substrate adhesion-dependent cell spreading [GO:0034446]	microtubule [GO:0005874]; protein-containing complex [GO:0032991]
Q8BWT1-Acaa2-S42	S42(100)	Q8BWT1	3-ketoacyl-CoA thiolase, mitochondrial (EC 2.3.1.16) (Acetyl-CoA acetyltransferase) (EC 2.3.1.9) (Acetyl-CoA acyltransferase) (Acyl-CoA hydrolase, mitochondrial) (EC 3.1.2.-, EC 3.1.2.1, EC 3.1.2.2) (Beta-ketothiolase) (Mitochondrial 3-oxoacyl-CoA thiolase)	Acaa2	1	0.526901	0.732346	-0.313321	-0.924396	-0.449402	0.079483	0.0252019	0.19273	0.202912	0.272723	0.604679	0.735703	0.84588	0.388207	4.99574	4.79283	5.06555	5.39751	4.45125	4.76457	3.84017	4.31517			acetyl-CoA metabolic process [GO:0006084]; cellular response to hypoxia [GO:0071456]; fatty acid beta-oxidation [GO:0006635]; negative regulation of mitochondrial membrane permeability involved in apoptotic process [GO:1902109]; negative regulation of mitochondrial outer membrane permeabilization involved in apoptotic signaling pathway [GO:1901029]	mitochondrial inner membrane [GO:0005743]; mitochondrial matrix [GO:0005759]; mitochondrion [GO:0005739]
Q3UHD9-Agap2-S921	S921(100)	Q3UHD9	Arf-GAP with GTPase, ANK repeat and PH domain-containing protein 2 (AGAP-2) (Centaurin-gamma-1) (Cnt-g1) (Phosphatidylinositol 3-kinase enhancer) (PIKE)	Agap2 Centg1 Kiaa0167	0.501238	1	0.969407	0.544259	0.996432	0.951607	0.15105	0.0253635	0.0741519	-0.414109	-0.2115	0.283306	0.130856	0.370921	0.852989	7.76591	8.18002	7.96852	8.46332	7.96383	7.41957	8.416	8.37117		postsynapse (GO:0098794)	actin cytoskeleton organization [GO:0030036]; activation of GTPase activity [GO:0090630]; apoptotic process [GO:0006915]; cellular response to glycine [GO:1905430]; endosomal transport [GO:0016197]; epithelial cell apoptotic process [GO:1904019]; mammary gland alveolus development [GO:0060749]; mammary gland epithelial cell proliferation [GO:0033598]; negative regulation of apoptotic process [GO:…	cytoplasm [GO:0005737]; cytosol [GO:0005829]; dendrite [GO:0030425]; endosome [GO:0005768]; external side of plasma membrane [GO:0009897]; Flemming body [GO:0090543]; glutamatergic synapse [GO:0098978]; nucleoplasm [GO:0005654]; nucleus [GO:0005634]; postsynapse [GO:0098794]
Q61851-2-Fgfr3-S441	S441(98.6)	Q61851-2	Fibroblast growth factor receptor 3 (FGFR-3) (EC 2.7.10.1) (Heparin-binding growth factor receptor) (CD antigen CD333)	Fgfr3 Mfr3 Sam3	1	0.527042	0.566307	-0.257085	-0.924011	-0.820344	0.105654	0.025525	0.0605816	0.582401	0.308118	0.143705	0.145557	0.788691	0.956866	4.25124	3.66884	3.97696	3.81255	3.90565	4.16274	3.23872	3.34239			alveolar secondary septum development [GO:0061144]; astrocyte differentiation [GO:0048708]; axonogenesis involved in innervation [GO:0060385]; bone development [GO:0060348]; bone maturation [GO:0070977]; bone mineralization [GO:0030282]; bone morphogenesis [GO:0060349]; bone trabecula morphogenesis [GO:0061430]; calcium ion homeostasis [GO:0055074]; cartilage development [GO:0051216]; cell popula…	cell surface [GO:0009986]; cytoplasm [GO:0005737]; cytoplasmic side of plasma membrane [GO:0009898]; endoplasmic reticulum [GO:0005783]; Golgi apparatus [GO:0005794]; lysosome [GO:0005764]; nucleus [GO:0005634]; perinuclear region of cytoplasm [GO:0048471]; plasma membrane [GO:0005886]; receptor complex [GO:0043235]; transport vesicle [GO:0030133]
Q8K207--S93	S93(97)	Q8K207	Uncharacterized protein C1orf21 homolog		0.501314	1	0.906168	0.284361	0.996214	0.854064	0.665428	0.0256866	0.0978998	-0.296067	-0.468004	-0.289711	0.235703	0.115509	0.34588	5.01811	5.31417	4.84617	5.02446	3.83212	3.54776	4.54397	4.40182
A0A0N4SVF2-Rasgef1a-S196	S196(100)	A0A0N4SVF2	RasGEF domain family, member 1A	Rasgef1a	0.501401	1	0.501834	0.444644	0.995962	0.00124484	0.281745	0.0258481	0.803393	0.0652787	0.0437684	-0.225209	0.92811	0.84895	0.421809	8.17266	8.10738	8.15115	7.88217	6.63678	6.19214	7.1881	6.19338			cell migration [GO:0016477]; positive regulation of GTPase activity [GO:0043547]; positive regulation of Ras protein signal transduction [GO:0046579]; Ras protein signal transduction [GO:0007265]	plasma membrane [GO:0005886]
Q80Z37-Topors-S99	S99(100)	Q80Z37	E3 ubiquitin-protein ligase Topors (EC 2.3.2.27) (RING-type E3 ubiquitin transferase Topors) (SUMO1-protein E3 ligase Topors) (Topoisomerase I-binding RING finger protein) (Topoisomerase I-binding arginine/serine-rich protein) (Tumor suppressor p53-binding protein 3) (p53-binding protein 3) (p53BP3)	Topors	1	0.528129	0.669037	-0.094779	-0.921037	-0.579842	0.288045	0.0260097	0.128595	-0.488937	-0.268759	-0.0896327	0.0909532	0.28336	0.618255	3.2284	3.71734	3.44858	3.62771	3.52893	3.62371	2.70267	3.04387			DNA damage response [GO:0006974]; intrinsic apoptotic signaling pathway in response to DNA damage [GO:0008630]; intrinsic apoptotic signaling pathway in response to DNA damage by p53 class mediator [GO:0042771]; maintenance of protein location in nucleus [GO:0051457]; positive regulation of DNA-templated transcription [GO:0045893]; positive regulation of ubiquitin-protein transferase activity [GO…	centriole [GO:0005814]; ciliary basal body [GO:0036064]; gamma-tubulin complex [GO:0000930]; nuclear speck [GO:0016607]; nucleoplasm [GO:0005654]; nucleus [GO:0005634]; photoreceptor connecting cilium [GO:0032391]; PML body [GO:0016605]; spindle pole [GO:0000922]; ubiquitin ligase complex [GO:0000151]
A0A3B2WCN9-Tjp2-S262	S262(97.4)	A0A3B2WCN9	Tight junction protein 2	Tjp2	0.503944	1	0.713304	0.613585	0.988665	0.501255	0.100323	0.0261712	0.305977	-0.237557	-0.152089	-0.465465	0.307593	0.477221	0.181099	4.68504	4.9226	4.77051	4.45713	3.72448	3.1109	4.09956	3.61215			establishment of endothelial intestinal barrier [GO:0090557]; homotypic cell-cell adhesion [GO:0034109]; intestinal absorption [GO:0050892]; positive regulation of blood-brain barrier permeability [GO:1905605]; regulation of membrane permeability [GO:0090559]	bicellular tight junction [GO:0005923]; cell-cell contact zone [GO:0044291]; nucleus [GO:0005634]; plasma membrane [GO:0005886]
Q3UHC1-Rapgef1-S297	S297(100)	Q3UHC1	Rap guanine nucleotide exchange factor (GEF) 1	Rapgef1	1	0.530071	0.668189	-0.408092	-0.915743	-0.581672	0.0500808	0.0264943	0.127464	0.0289605	0.167418	-0.143392	0.840065	0.987399	0.534895	4.30317	4.27421	4.44163	4.13082	3.43271	3.84081	2.92506	3.25914			activation of GTPase activity [GO:0090630]; blood vessel development [GO:0001568]; canonical Wnt signaling pathway [GO:0060070]; cell-cell adhesion [GO:0098609]; cellular response to cAMP [GO:0071320]; cellular response to nerve growth factor stimulus [GO:1990090]; ERK1 and ERK2 cascade [GO:0070371]; establishment of endothelial barrier [GO:0061028]; negative regulation of canonical Wnt signaling…	cytoplasm [GO:0005737]; cytosol [GO:0005829]; early endosome [GO:0005769]; intracellular membrane-bounded organelle [GO:0043231]; perinuclear region of cytoplasm [GO:0048471]; phagocytic vesicle membrane [GO:0030670]; plasma membrane [GO:0005886]; protein-containing complex [GO:0032991]
F7CZ64-Cacng8-S276	S276(98.3)	F7CZ64	Voltage-dependent calcium channel gamma-8 subunit	Cacng8	1	0.53244	0.642671	0.176306	-0.909308	-0.637847	0.987884	0.0266559	0.10727	0.0107324	0.399053	0.643589	0.79273	0.613247	0.342326	5.76921	5.75848	6.15753	6.40207	4.12932	3.95302	3.04371	3.31517	regulation of postsynaptic membrane neurotransmitter receptor levels (GO:0099072)	integral component of postsynaptic density membrane (GO:0099061)	regulation of monoatomic ion transmembrane transport [GO:0034765]	membrane [GO:0016020]
Q3UH60-Dip2b-T280	T280(100)	Q3UH60	Disco-interacting protein 2 homolog B (DIP2 homolog B)	Dip2b Kiaa1463	0.495606	0.977846	1	0.551195	0.980415	1.01274	0.14475	0.0268174	0.0594507	0.328388	0.402715	0.0572119	0.468659	0.605977	0.838126	3.81336	3.48498	3.88769	3.54219	4.96275	4.41156	5.39197	5.42429			negative regulation of axon extension [GO:0030517]; nervous system development [GO:0007399]; positive regulation of peptidyl-lysine acetylation [GO:2000758]	axon [GO:0030424]; cytoplasm [GO:0005737]; dendrite [GO:0030425]; nucleus [GO:0005634]; perikaryon [GO:0043204]
Q3UMF9-Faxc-T354	T354(99.2)	Q3UMF9	Failed axon connections homolog	Faxc	0.508194	1	0.527462	0.505888	0.976549	0.053687	0.19063	0.026979	0.911309	-0.278654	-0.0804558	-0.385207	0.252666	0.620679	0.242649	5.43868	5.71734	5.63688	5.33213	5.38851	4.88263	5.85918	4.93631				cytoplasm [GO:0005737]; membrane [GO:0016020]
A0A571BDA2-Rimbp2-S710	S710(81.1)	A0A571BDA2	RIMS binding protein 2	Rimbp2	0.510619	1	0.790812	0.723542	0.96968	0.631088	0.0584814	0.0277868	0.196769	-0.166182	-0.134605	-0.0805337	0.415186	0.515347	0.633764	3.77184	3.93803	3.80342	3.85749	3.40762	2.68408	3.65376	3.31517	structural constituent of active zone (GO:0098882)	presynaptic active zone cytoplasmic component (GO:0098831)
P16330-Cnp-S239	S239(100)	P16330	2',3'-cyclic-nucleotide 3'-phosphodiesterase (CNP) (CNPase) (EC 3.1.4.37)	Cnp Cnp1	0.512782	1	0.873659	0.836656	0.963581	0.768724	0.034895	0.0281099	0.128433	0.144524	-0.0210415	-0.0328547	0.878675	0.73748	0.705977	4.55033	4.40581	4.38476	4.37295	3.14459	2.30793	3.27151	3.07666			adult locomotory behavior [GO:0008344]; aging [GO:0007568]; axonogenesis [GO:0007409]; cyclic nucleotide catabolic process [GO:0009214]; forebrain development [GO:0030900]; microtubule cytoskeleton organization [GO:0000226]; oligodendrocyte differentiation [GO:0048709]; regulation of mitochondrial membrane permeability [GO:0046902]; response to lipopolysaccharide [GO:0032496]; response to toxic s…	cell projection [GO:0042995]; cytoplasm [GO:0005737]; extracellular space [GO:0005615]; melanosome [GO:0042470]; membrane [GO:0016020]; microtubule [GO:0005874]; microvillus [GO:0005902]; mitochondrial inner membrane [GO:0005743]; mitochondrial outer membrane [GO:0005741]; myelin sheath [GO:0043209]; myelin sheath abaxonal region [GO:0035748]; myelin sheath adaxonal region [GO:0035749]; perinucle…
Q3UIL6-Plekha7-S362	S362(100)	Q3UIL6	Pleckstrin homology domain-containing family A member 7 (PH domain-containing family A member 7) (Heart adapter protein 1)	Plekha7 Hadp1	0.512988	1	0.752776	0.417757	0.963002	0.553294	0.330048	0.028433	0.257835	-0.185127	-0.197562	-0.690464	0.38546	0.392892	0.0726979	4.67944	4.86456	4.667	4.1741	3.56342	3.14566	4.10866	3.69896			cell-cell adhesion mediated by cadherin [GO:0044331]; epithelial cell-cell adhesion [GO:0090136]; pore complex assembly [GO:0046931]; vasodilation [GO:0042311]; zonula adherens maintenance [GO:0045218]	cell junction [GO:0030054]; cell-cell junction [GO:0005911]; centrosome [GO:0005813]; cytosol [GO:0005829]; nucleoplasm [GO:0005654]; pore complex [GO:0046930]; zonula adherens [GO:0005915]
P97823-Lypla1-T33	T33(100)	P97823	Acyl-protein thioesterase 1 (APT-1) (EC 3.1.2.-) (Lysophospholipase 1) (Lysophospholipase I) (LPL-I) (LysoPLA I) (Palmitoyl-protein hydrolase) (EC 3.1.2.22)	Lypla1 Apt1 Pla1a	0.513137	1	0.75291	0.241965	0.962583	0.553132	0.784491	0.0285945	0.258481	-1.14304	-0.266654	-0.45394	0.00775444	0.286268	0.18853	2.95921	4.10226	3.8356	3.64832	3.01768	2.77571	3.7383	3.32884			fatty acid metabolic process [GO:0006631]; fatty acid transport [GO:0015908]; negative regulation of Golgi to plasma membrane protein transport [GO:0042997]; protein depalmitoylation [GO:0002084]	cell surface [GO:0009986]; cytoplasm [GO:0005737]; cytosol [GO:0005829]; endoplasmic reticulum [GO:0005783]; mitochondrion [GO:0005739]; nuclear membrane [GO:0031965]; plasma membrane [GO:0005886]
Q3UVT7-Palmd-S515	S515(100)	Q3UVT7	Palmdelphin	Palmd	0.51344	1	0.861692	0.577661	0.961732	0.746976	0.122456	0.0289176	0.133926	-0.546811	-0.466793	-0.529945	0.0680129	0.116801	0.138772	4.65681	5.20362	4.73682	4.67367	4.92346	4.3458	5.30753	5.09278			regulation of cell shape [GO:0008360]	membrane [GO:0016020]
D3YYH0-Pex5l-S226	S226(100)	D3YYH0	Peroxisomal biogenesis factor 5-like	Pex5l	1	0.539897	0.611889	0.169147	-0.889244	-0.708658	0.985945	0.0290792	0.0861066	-0.00122039	-0.0687143	0.123891	0.763651	0.64168	0.927948	8.23032	8.23154	8.16282	8.35543	9.00962	8.84048	7.95123	8.13182
Q3UTJ2-2-Sorbs2-S602	S602(99)	Q3UTJ2-2	Sorbin and SH3 domain-containing protein 2 (Arg-binding protein 2) (ArgBP2) (Arg/Abl-interacting protein 2)	Sorbs2 Argbp2 Kiaa0777	1	0.540326	0.714143	-0.238044	-0.888099	-0.485715	0.117609	0.0292407	0.168659	-0.0218754	-0.141966	-0.334798	0.716155	0.499515	0.295638	5.1209	5.14277	5.0008	4.80797	4.3162	4.55424	3.66615	4.06853			acetylcholine receptor signaling pathway [GO:0095500]; cell growth involved in cardiac muscle cell development [GO:0061049]; Notch signaling pathway [GO:0007219]; regulation of skeletal muscle acetylcholine-gated channel clustering [GO:1904393]	apical plasma membrane [GO:0016324]; cytoskeleton [GO:0005856]; dendrite [GO:0030425]; focal adhesion [GO:0005925]; lamellipodium [GO:0030027]; neuronal cell body [GO:0043025]; perinuclear region of cytoplasm [GO:0048471]; plasma membrane [GO:0005886]; postsynaptic density [GO:0014069]; synapse [GO:0045202]; Z disc [GO:0030018]
P56399-Usp5-T623	T623(100)	P56399	Ubiquitin carboxyl-terminal hydrolase 5 (EC 3.4.19.12) (Deubiquitinating enzyme 5) (Isopeptidase T) (Ubiquitin thioesterase 5) (Ubiquitin-specific-processing protease 5)	Usp5 Isot	1	0.540982	0.62353	0.0240809	-0.886347	-0.681468	0.563328	0.0294023	0.0932149	0.308617	0.176985	0.504005	0.507431	0.976252	0.52294	5.4908	5.18218	5.35916	5.68618	7.79632	7.77224	6.88589	7.09077			positive regulation of proteasomal ubiquitin-dependent protein catabolic process [GO:0032436]; protein deubiquitination [GO:0016579]; protein K48-linked deubiquitination [GO:0071108]; ubiquitin-dependent protein catabolic process [GO:0006511]	cytosol [GO:0005829]; nucleus [GO:0005634]
A0A2C9F2C1-Syt7-S205	S205(100)	A0A2C9F2C1	Synaptotagmin VII	Syt7	0.515212	1	0.917474	0.453746	0.956762	0.832501	0.264136	0.0295638	0.10517	0.0198983	-1.40864	-1.37478	0.816155	0.00581583	0.00759289	7.05319	7.03329	5.62466	5.65851	7.25421	6.80047	7.75723	7.63297	regulation of synaptic vesicle endocytosis (GO:1900242)	integral component of presynaptic membrane (GO:0099056)		membrane [GO:0016020]
A0A2R8VKG2-D430041D05Rik-T1467	T1467(100)	A0A2R8VKG2	RIKEN cDNA D430041D05 gene	D430041D05Rik	0.51664	1	0.560232	0.270101	0.952769	0.116866	0.705654	0.0297254	0.950404	-0.279688	-0.0368124	0.0740942	0.250404	0.7063	0.859935	6.70861	6.9883	6.95149	7.06239	6.28554	6.01544	6.96821	6.13231				membrane [GO:0016020]
Q91Z69-Srgap1-S492	S492(99.9)	Q91Z69	SLIT-ROBO Rho GTPase-activating protein 1 (srGAP1) (Rho GTPase-activating protein 13)	Srgap1 Arhgap13	1	0.543711	0.944447	0.112524	-0.879089	-0.0824578	0.809208	0.0300485	0.632149	0.262038	-0.031299	0.577023	0.6042	0.718901	0.420679	6.10217	5.84013	5.80883	6.41716	4.19679	4.08426	3.20517	4.0018			cell migration [GO:0016477]; negative regulation of cell migration [GO:0030336]; Rho protein signal transduction [GO:0007266]	cytoplasm [GO:0005737]
Q8BM47-Plekhm3-S350	S350(100)	Q8BM47	Pleckstrin homology domain-containing family M member 3 (PH domain-containing family M member 3) (Differentiation-associated protein)	Plekhm3 Dapr	0.719162	0.391738	1	0.194081	-0.876427	0.475611	0.931502	0.0303716	0.336026	0.0045238	0.14821	-0.0193742	0.777706	0.988853	0.729564	5.54109	5.53657	5.68478	5.51719	5.45125	5.25717	4.38074	5.73278			myoblast differentiation [GO:0045445]	cytoplasm [GO:0005737]; Golgi apparatus [GO:0005794]; plasma membrane [GO:0005886]
Q640R3-Hepacam-S352	S352(100)	Q640R3	Hepatic and glial cell adhesion molecule (glialCAM) (Hepatocyte cell adhesion molecule) (Protein hepaCAM)	Hepacam	0.519886	1	0.940864	0.686971	0.943734	0.855792	0.0689822	0.0308562	0.096769	-0.535827	-0.219897	0.295252	0.0709208	0.358643	0.836834	5.21684	5.75267	5.53277	6.04792	7.47786	6.79089	7.73463	7.64668			cell adhesion [GO:0007155]; cell cycle [GO:0007049]; protein localization [GO:0008104]; regulation of cell cycle [GO:0051726]	axon [GO:0030424]; cell-cell junction [GO:0005911]; cytoplasm [GO:0005737]; membrane [GO:0016020]
Q9ERG2-Strn3-S334	S334(100)	Q9ERG2	Striatin-3 (Cell cycle autoantigen SG2NA) (S/G2 antigen)	Strn3 Gs2na Sg2na	1	0.546999	0.668436	-0.248918	-0.870389	-0.581138	0.111147	0.0310178	0.127787	0.0515669	-0.210553	-0.0390145	0.896607	0.373021	0.696607	6.27	6.21844	6.00788	6.17942	6.2907	6.53961	5.66922	5.95848			negative regulation of DNA-templated transcription [GO:0045892]; negative regulation of intracellular estrogen receptor signaling pathway [GO:0033147]; negative regulation of transcription by RNA polymerase II [GO:0000122]; positive regulation of transcription by RNA polymerase II [GO:0045944]; response to estradiol [GO:0032355]	cytoplasm [GO:0005737]; dendrite [GO:0030425]; FAR/SIN/STRIPAK complex [GO:0090443]; Golgi apparatus [GO:0005794]; neuronal cell body [GO:0043025]; nucleoplasm [GO:0005654]; nucleus [GO:0005634]; plasma membrane [GO:0005886]; protein-containing complex [GO:0032991]
Q9CWK3-Cd2bp2-S49	S49(100)	Q9CWK3	CD2 antigen cytoplasmic tail-binding protein 2 (CD2 cytoplasmic domain-binding protein 2) (CD2 tail-binding protein 2)	Cd2bp2	1	0.547003	0.755191	-0.327988	-0.870379	-0.405086	0.0747981	0.0311793	0.225363	1.22681	-1.10096	0.829588	0.0103393	0.0116317	0.172698	2.88327	1.65646	0.555494	2.48604	4.67802	5.00601	4.13563	4.60092			mRNA processing [GO:0006397]; RNA splicing [GO:0008380]	cytosol [GO:0005829]; fibrillar center [GO:0001650]; nuclear speck [GO:0016607]; nucleoplasm [GO:0005654]; nucleus [GO:0005634]; U5 snRNP [GO:0005682]
Q9QYX7-Pclo-S1575	S1575(98.6)	Q9QYX7	Protein piccolo (Aczonin) (Brain-derived HLMN protein) (Multidomain presynaptic cytomatrix protein)	Pclo Acz	1	0.547109	0.993463	0.465246	-0.8701	-0.0094624	0.244588	0.0313409	0.77496	0.276543	-0.26358	-0.0991319	0.573344	0.291599	0.604362	5.10844	4.8319	4.56832	4.73277	3.80355	3.33831	2.46821	3.32884	structural constituent of active zone (GO:0098882)	presynaptic active zone cytoplasmic component (GO:0098831)	cytoskeleton organization [GO:0007010]; insulin secretion [GO:0030073]; maintenance of presynaptic active zone structure [GO:0048790]; modulation of excitatory postsynaptic potential [GO:0098815]; positive regulation of synaptic vesicle recycling [GO:1903423]; presynapse to nucleus signaling pathway [GO:0099526]; presynaptic active zone assembly [GO:1904071]; protein localization to synapse [GO:0…	axon [GO:0030424]; cone cell pedicle [GO:0044316]; cytoskeleton of presynaptic active zone [GO:0048788]; dendrite [GO:0030425]; GABA-ergic synapse [GO:0098982]; glutamatergic synapse [GO:0098978]; Golgi-associated vesicle [GO:0005798]; growth cone [GO:0030426]; inhibitory synapse [GO:0060077]; neuromuscular junction [GO:0031594]; neuron projection [GO:0043005]; neuronal cell body [GO:0043025]; pa…
Q62172-Ralbp1-S62	S62(100)	Q62172	RalA-binding protein 1 (RalBP1) (Dinitrophenyl S-glutathione ATPase) (DNP-SG ATPase) (EC 7.6.2.2, EC 7.6.2.3) (Ral-interacting protein 1)	Ralbp1 Rip1	0.521081	1	0.689731	0.156574	0.940422	0.404528	0.945396	0.031664	0.417447	-0.344034	-0.0425794	-0.0425337	0.186591	0.694346	0.691922	6.57468	6.91871	6.87613	6.87618	6.93229	6.77571	7.71613	7.18024	regulation of postsynaptic membrane neurotransmitter receptor levels (GO:0099072)		doxorubicin transport [GO:1900753]; endocytosis [GO:0006897]; positive regulation of GTPase activity [GO:0043547]; positive regulation of mitochondrial fission [GO:0090141]; positive regulation of protein phosphorylation [GO:0001934]; regulation of Cdc42 protein signal transduction [GO:0032489]; regulation of GTPase activity [GO:0043087]; small GTPase mediated signal transduction [GO:0007264]; tr…	cytosol [GO:0005829]; membrane [GO:0016020]; mitochondrion [GO:0005739]; neuron projection [GO:0043005]; nuclear body [GO:0016604]; plasma membrane [GO:0005886]; Schaffer collateral - CA1 synapse [GO:0098685]; spindle pole [GO:0000922]
F8VQK5-Sash1-S500	S500(100)	F8VQK5	SAM and SH3 domain containing 1	Sash1	1	0.547921	0.597497	0.188	-0.86796	-0.742996	0.950889	0.0318255	0.0788368	-0.0793886	0.171365	0.230902	0.589661	0.983522	0.923102	5.93825	6.01764	6.18901	6.24854	5.94977	5.76177	4.89381	5.01878			positive regulation of angiogenesis [GO:0045766]; positive regulation of endothelial cell migration [GO:0010595]; positive regulation of JUN kinase activity [GO:0043507]; positive regulation of lipopolysaccharide-mediated signaling pathway [GO:0031666]; positive regulation of NIK/NF-kappaB signaling [GO:1901224]; positive regulation of p38MAPK cascade [GO:1900745]; protein polyubiquitination [GO:…	cytoplasm [GO:0005737]; protein-containing complex [GO:0032991]
Q8BGD9-Eif4b-S497	S497(98.4)	Q8BGD9	Eukaryotic translation initiation factor 4B (eIF-4B)	Eif4b	1	0.547924	0.62432	-0.0797344	-0.867952	-0.679642	0.313732	0.0319871	0.0941842	0.292986	0.0391755	0.405896	0.538934	0.841519	0.671405	6.78495	6.49196	6.53114	6.89786	8.38571	8.46544	7.59749	7.7858		postsynapse (GO:0098794)		cytosol [GO:0005829]; dendrite [GO:0030425]; neuronal cell body [GO:0043025]
A0A140LIW3-Frmpd3-S1265	S1265(97.3)	A0A140LIW3	FERM and PDZ domain containing 3	Frmpd3	0.52147	1	0.930286	0.563321	0.939343	0.835089	0.132149	0.0323102	0.104362	0.350675	-0.198434	0.0874471	0.423425	0.390792	0.878191	4.5067	4.15603	3.95759	4.24347	3.17465	2.61133	3.55067	3.44641			signal transduction [GO:0007165]	cytoskeleton [GO:0005856]
Q8BL97-Srsf7-S212	S212(100)	Q8BL97	Serine/arginine-rich splicing factor 7 (Splicing factor, arginine/serine-rich 7)	Srsf7 Sfrs7	1	0.548956	0.543756	0.136779	-0.865238	-0.878969	0.884168	0.0326333	0.0513732	-0.0236191	0.0948621	-0.0942394	0.71147	0.925202	0.612763	5.76921	5.79283	5.88769	5.69859	7.05754	6.92076	6.05552	6.04179			cellular response to leukemia inhibitory factor [GO:1990830]; mRNA splicing, via spliceosome [GO:0000398]; mRNA transport [GO:0051028]; negative regulation of mRNA splicing, via spliceosome [GO:0048025]; RNA splicing [GO:0008380]	cytoplasm [GO:0005737]; nuclear speck [GO:0016607]; nucleoplasm [GO:0005654]
Q8CBW3-Abi1-S231	S231(100)	Q8CBW3	Abl interactor 1 (Abelson interactor 1) (Abi-1) (Ablphilin-1) (Eps8 SH3 domain-binding protein) (Eps8-binding protein) (Spectrin SH3 domain-binding protein 1) (e3B1)	Abi1 Ssh3bp1	0.496278	0.948494	1	-0.209127	0.934489	1.01078	0.13958	0.0329564	0.0599354	0.307143	-0.811725	-0.729172	0.510662	0.0277868	0.0633279	5.22456	4.91742	4.10569	4.18824	5.29241	5.50154	6.43603	6.51232	postsynapse to nucleus signaling pathway (GO:0099527)	postsynaptic density (GO:0014069)	dendrite morphogenesis [GO:0048813]; lamellipodium morphogenesis [GO:0072673]; megakaryocyte development [GO:0035855]; positive regulation of protein tyrosine kinase activity [GO:0061098]; postsynapse to nucleus signaling pathway [GO:0099527]; somitogenesis [GO:0001756]	cell leading edge [GO:0031252]; cytoskeleton [GO:0005856]; filopodium tip [GO:0032433]; glutamatergic synapse [GO:0098978]; growth cone [GO:0030426]; lamellipodium [GO:0030027]; neuron projection [GO:0043005]; nucleus [GO:0005634]; postsynaptic density [GO:0014069]; SCAR complex [GO:0031209]
P17809-Slc2a1-S490	S490(100)	P17809	Solute carrier family 2, facilitated glucose transporter member 1 (Glucose transporter type 1, erythrocyte/brain) (GLUT-1) (GT1)	Slc2a1 Glut1	0.52388	1	0.798603	0.871065	0.932691	0.608241	0.03021	0.0331179	0.215347	-0.379777	-0.146095	-0.443185	0.154281	0.490145	0.196607	4.77184	5.15162	5.00553	4.70844	4.91903	4.04796	4.98066	4.65621			cellular hyperosmotic response [GO:0071474]; cellular response to glucose starvation [GO:0042149]; cellular response to mechanical stimulus [GO:0071260]; central nervous system development [GO:0007417]; cerebral cortex development [GO:0021987]; dehydroascorbic acid transport [GO:0070837]; female pregnancy [GO:0007565]; glucose import [GO:0046323]; glucose import across plasma membrane [GO:0098708…	apical plasma membrane [GO:0016324]; basolateral plasma membrane [GO:0016323]; caveola [GO:0005901]; cell-cell junction [GO:0005911]; cortical actin cytoskeleton [GO:0030864]; cytoplasm [GO:0005737]; cytosol [GO:0005829]; female germ cell nucleus [GO:0001674]; female pronucleus [GO:0001939]; Golgi membrane [GO:0000139]; intercalated disc [GO:0014704]; membrane [GO:0016020]; membrane raft [GO:0045…
Q9R0L7-Akap8l-S284	S284(100)	Q9R0L7	A-kinase anchor protein 8-like (AKAP8-like protein) (Neighbor of A-kinase-anchoring protein 95) (Neighbor of AKAP95)	Akap8l Nakap Nakap95	1	0.550909	0.698111	-0.328684	-0.860115	-0.518471	0.074475	0.0332795	0.152827	0.235969	0.286336	0.222245	0.660097	0.82391	0.935541	5.40513	5.16916	5.4555	5.39141	5.12163	5.45031	4.5902	4.93184			cell cycle G2/M phase transition [GO:0044839]; mitotic chromosome condensation [GO:0007076]; mRNA processing [GO:0006397]; nuclear membrane disassembly [GO:0051081]; positive regulation of histone deacetylation [GO:0031065]; positive regulation of transcription by RNA polymerase II [GO:0045944]; regulation of mRNA export from nucleus [GO:0010793]	chromatin [GO:0000785]; cytoplasm [GO:0005737]; nuclear matrix [GO:0016363]; nuclear speck [GO:0016607]; nucleus [GO:0005634]; PML body [GO:0016605]; ribonucleoprotein complex [GO:1990904]
Q6PFA2-Clta-S176	S176(98.3)	Q6PFA2	Clathrin light chain	Clta	0.524244	1	0.859718	0.101497	0.93169	0.713625	0.77609	0.033441	0.149111	-0.568269	-0.393638	-0.432315	0.0626817	0.154281	0.205008	4.6396	5.20787	4.81423	4.77555	5.52018	5.41868	6.35037	6.13231		postsynaptic endocytic zone (GO:0098843)	intracellular protein transport [GO:0006886]; vesicle-mediated transport [GO:0016192]	clathrin coat of coated pit [GO:0030132]; clathrin coat of trans-Golgi network vesicle [GO:0030130]
D3Z0X5-Phldb1-S566	S566(98.9)	D3Z0X5	Pleckstrin homology like domain, family B, member 1	Phldb1	0.524801	1	0.911371	0.466685	0.930157	0.796268	0.242811	0.0336026	0.117286	-0.348938	-0.0707999	-0.0936828	0.179968	0.637964	0.61357	5.76921	6.11815	6.04735	6.02446	6.45125	5.98457	6.91472	6.78083			positive regulation of basement membrane assembly involved in embryonic body morphogenesis [GO:1904261]; regulation of epithelial to mesenchymal transition [GO:0010717]; regulation of gastrulation [GO:0010470]; regulation of microtubule cytoskeleton organization [GO:0070507]	basal cortex [GO:0045180]; cytosol [GO:0005829]; intercellular bridge [GO:0045171]; intracellular membrane-bounded organelle [GO:0043231]; plasma membrane [GO:0005886]
O09111-Ndufb11-S137	S137(100)	O09111	NADH dehydrogenase [ubiquinone] 1 beta subcomplex subunit 11, mitochondrial (Complex I-ESSS) (CI-ESSS) (NADH-ubiquinone oxidoreductase ESSS subunit) (Neuronal protein 15.6) (Np15.6) (p15.6)	Ndufb11 Np15	0.524918	1	0.523592	-0.151217	0.929837	-0.00364734	0.199838	0.0337641	0.787884	-0.38892	0.0328054	-0.0226065	0.148788	0.831341	0.722456	5.2922	5.68112	5.71392	5.65851	4.89215	5.04336	5.9732	5.03972			aerobic respiration [GO:0009060]; mitochondrial respiratory chain complex I assembly [GO:0032981]; proton motive force-driven mitochondrial ATP synthesis [GO:0042776]	mitochondrial respiratory chain complex I [GO:0005747]; mitochondrion [GO:0005739]
Q8BQP9-Rgs7bp-S231	S231(98.9)	Q8BQP9	Regulator of G-protein signaling 7-binding protein (R7 family-binding protein)	Rgs7bp D13Bwg1146e R7bp	0.525343	1	0.795254	0.488307	0.928668	0.598156	0.212116	0.0339257	0.222456	-0.0868193	-0.101561	-0.181256	0.573021	0.577706	0.475606	5.94528	6.03209	5.93053	5.85084	4.96275	4.47444	5.40311	5.0726	regulation of postsynaptic membrane potential (GO:0060078)	anchored component of postsynaptic density membrane (GO:0099031)	G protein-coupled receptor signaling pathway [GO:0007186]; negative regulation of signal transduction [GO:0009968]; regulation of postsynaptic membrane potential [GO:0060078]	axon [GO:0030424]; cytoplasm [GO:0005737]; dendritic shaft [GO:0043198]; dendritic spine head [GO:0044327]; glutamatergic synapse [GO:0098978]; neuron projection [GO:0043005]; nucleus [GO:0005634]; perikaryon [GO:0043204]; plasma membrane [GO:0005886]; postsynapse [GO:0098794]; postsynaptic density membrane [GO:0098839]; presynapse [GO:0098793]; presynaptic membrane [GO:0042734]
A2AWA9-Rabgap1-S42	S42(100)	A2AWA9	Rab GTPase-activating protein 1 (GAP and centrosome-associated protein) (Rab6 GTPase-activating protein GAPCenA)	Rabgap1 Kiaa4104	1	0.552524	0.555554	0.109021	-0.855892	-0.848002	0.796769	0.0340872	0.0546042	0.0278766	0.0380732	0.39705	0.837964	0.841034	0.686591	4.89781	4.86994	4.90801	5.26699	6.16157	6.05255	5.19666	5.20455			cell cycle [GO:0007049]; regulation of GTPase activity [GO:0043087]	cytosol [GO:0005829]; microtubule organizing center [GO:0005815]
Q61029-Tmpo-S183	S183(96.7)	Q61029	Lamina-associated polypeptide 2, isoforms beta/delta/epsilon/gamma (Thymopoietin isoforms beta/delta/epsilon/gamma) (TP beta/delta/epsilon/gamma)	Tmpo Lap2	1	0.553818	0.598014	-0.00240356	-0.852517	-0.741748	0.491438	0.0342488	0.0791599	0.150445	0.138769	0.15235	0.865267	0.978029	0.968659	5.4287	5.27826	5.41702	5.43061	5.12163	5.12403	4.27151	4.38228			regulation of DNA-templated transcription [GO:0006355]	chromatin [GO:0000785]; nuclear envelope [GO:0005635]; nuclear inner membrane [GO:0005637]; nuclear membrane [GO:0031965]; nucleus [GO:0005634]
Q8BNW9-Kbtbd11-S70	S70(100)	Q8BNW9	Kelch repeat and BTB domain-containing protein 11	Kbtbd11 Kiaa0711	1	0.553941	0.560686	-0.0226643	-0.852197	-0.834736	0.438934	0.0347334	0.0581583	-0.543482	-0.452376	-0.498304	0.0689822	0.124394	0.157189	8.37685	8.92033	8.46796	8.42203	9.2795	9.30217	8.44997	8.46743
Q8C483-Sars-S530	S530(98.5)	Q8C483	serine--tRNA ligase (EC 6.1.1.11) (Seryl-tRNA synthetase) (Seryl-tRNA(Ser/Sec) synthetase)	Sars Sars1	0.527122	1	0.805015	1.52766	0.923792	0.610879	0.00726979	0.034895	0.213732	-0.436876	-0.462776	-0.526471	0.11664	0.119548	0.140388	3.89298	4.32986	3.86708	3.80339	4.52893	3.00127	3.92506	3.61215			cytoplasmic translation [GO:0002181]; negative regulation of angiogenesis [GO:0016525]; negative regulation of transcription by RNA polymerase II [GO:0000122]; negative regulation of vascular endothelial growth factor production [GO:1904046]; selenocysteine incorporation [GO:0001514]; seryl-tRNA aminoacylation [GO:0006434]; tRNA modification [GO:0006400]	cytosol [GO:0005829]; nucleus [GO:0005634]
Q9ES97-Rtn3-T524	T524(100)	Q9ES97	Reticulon-3	Rtn3	1	0.555426	0.970506	-0.236492	-0.848334	-0.0431913	0.119063	0.0350565	0.709532	0.0624229	0.0147592	0.582739	0.921325	0.801616	0.414378	2.88327	2.82084	2.8356	3.40358	3.99259	4.22908	3.38074	4.18589		synapse (GO:0045202)	apoptotic process [GO:0006915]; brain development [GO:0007420]; endoplasmic reticulum tubular network formation [GO:0071787]; endoplasmic reticulum tubular network organization [GO:0071786]; negative regulation of amyloid-beta formation [GO:1902430]; neuron differentiation [GO:0030182]; vesicle-mediated transport [GO:0016192]	endoplasmic reticulum [GO:0005783]; endoplasmic reticulum membrane [GO:0005789]; glutamatergic synapse [GO:0098978]; Golgi apparatus [GO:0005794]; Golgi membrane [GO:0000139]; neuron projection [GO:0043005]; postsynaptic density [GO:0014069]; presynapse [GO:0098793]; synapse [GO:0045202]
Q8QZT2-Ccsap-S145	S145(100)	Q8QZT2	Centriole, cilia and spindle-associated protein	Ccsap	1	0.555489	0.615413	-0.163172	-0.84817	-0.700374	0.186591	0.0352181	0.0886914	0.155214	-0.198634	-0.0392525	0.853635	0.39063	0.696123	8.47431	8.31909	8.12046	8.27984	9.01118	9.17436	8.32619	8.47398			cell cycle [GO:0007049]; cell division [GO:0051301]; mitotic spindle microtubule depolymerization [GO:1990755]; regulation of cilium beat frequency involved in ciliary motility [GO:0060296]; regulation of embryonic development [GO:0045995]; regulation of mitotic spindle assembly [GO:1901673]	axon [GO:0030424]; axoneme [GO:0005930]; centriole [GO:0005814]; centrosome [GO:0005813]; ciliary basal body [GO:0036064]; ciliary transition zone [GO:0035869]; cilium [GO:0005929]; mitotic spindle [GO:0072686]; mitotic spindle astral microtubule [GO:0061673]; spindle [GO:0005819]
G5E866-Sf3b1-T1096	T1096(100)	G5E866	Splicing factor 3b, subunit 1	Sf3b1	1	0.555763	0.67419	-0.230835	-0.847458	-0.568774	0.123425	0.0355412	0.131179	-0.390501	-0.234336	0.0387393	0.147173	0.335218	0.810178	4.67944	5.06994	4.8356	5.10868	6.62186	6.85269	6.00523	6.28392			positive regulation of transcription by RNA polymerase III [GO:0045945]; spliceosomal complex assembly [GO:0000245]	B-WICH complex [GO:0110016]; catalytic step 2 spliceosome [GO:0071013]; nuclear speck [GO:0016607]; U11/U12 snRNP [GO:0034693]; U12-type spliceosomal complex [GO:0005689]; U2 snRNP [GO:0005686]; U2-type precatalytic spliceosome [GO:0071005]
P58281-Opa1-S478	S478(100)	P58281	Dynamin-like 120 kDa protein, mitochondrial (EC 3.6.5.5) (Large GTP-binding protein) (LargeG) (Optic atrophy protein 1 homolog) [Cleaved into: Dynamin-like 120 kDa protein, form S1]	Opa1	1	0.555895	0.70744	-0.0786249	-0.847116	-0.499321	0.31567	0.0357027	0.163005	0.132546	-0.11662	0.117832	0.910339	0.547981	0.919709	6.10844	5.97589	5.85927	6.09373	5.9989	6.07752	5.23041	5.5782			apoptotic process [GO:0006915]; calcium import into the mitochondrion [GO:0036444]; cellular senescence [GO:0090398]; GTP metabolic process [GO:0046039]; inner mitochondrial membrane organization [GO:0007007]; intracellular distribution of mitochondria [GO:0048312]; membrane tubulation [GO:0097749]; mitochondrial fusion [GO:0008053]; mitochondrial genome maintenance [GO:0000002]; mitochondrion mo…	cytoplasm [GO:0005737]; cytosol [GO:0005829]; dendrite [GO:0030425]; microtubule [GO:0005874]; mitochondrial crista [GO:0030061]; mitochondrial inner membrane [GO:0005743]; mitochondrial intermembrane space [GO:0005758]; mitochondrial membrane [GO:0031966]; mitochondrial outer membrane [GO:0005741]; mitochondrion [GO:0005739]; nucleoplasm [GO:0005654]
Q8BUD0-Gpr4-T336	T336	Q8BUD0	G-protein coupled receptor 4	Gpr4	1	0.556574	0.702922	-0.339777	-0.845354	-0.508564	0.0693053	0.0358643	0.158481	0.840772	0.218153	0.76261	0.0436187	0.927464	0.221163	6.68364	5.84287	6.06102	6.60548	6.50103	6.84081	5.99545	6.33224			adenylate cyclase-activating G protein-coupled receptor signaling pathway [GO:0007189]; angiogenesis involved in wound healing [GO:0060055]; G protein-coupled receptor signaling pathway [GO:0007186]; glomerular mesangial cell development [GO:0072144]; negative regulation of angiogenesis [GO:0016525]; phospholipase C-activating G protein-coupled receptor signaling pathway [GO:0007200]; positive re…	plasma membrane [GO:0005886]
A2APS1-Nphp1-S149	S149(100)	A2APS1	Nephronophthisis 1 (juvenile) homolog (human)	Nphp1	0.529578	1	0.464457	0.229274	0.917085	-0.1893	0.822617	0.0360258	0.450565	0.0676001	0.0479251	0.19364	0.934249	0.856381	0.975606	7.74795	7.68035	7.72828	7.87399	7.50029	7.27101	8.1881	7.08171			positive regulation of bicellular tight junction assembly [GO:1903348]	cell-cell junction [GO:0005911]; motile cilium [GO:0031514]
Q80YF9-Arhgap33-S1144	S1144(100)	Q80YF9	Rho GTPase-activating protein 33 (Rho-type GTPase-activating protein 33) (Sorting nexin-26) (Tc10/CDC42 GTPase-activating protein)	Arhgap33 Snx26 Tcgap	0.530049	1	0.723374	0.434366	0.915803	0.448617	0.3	0.0361874	0.36462	-0.73216	-0.318825	-0.577058	0.0297254	0.22504	0.112763	5.60159	6.33375	6.01493	5.75669	5.08253	4.64816	5.56397	5.09678			protein transport [GO:0015031]; regulation of dendritic spine morphogenesis [GO:0061001]; response to toxic substance [GO:0009636]; small GTPase mediated signal transduction [GO:0007264]	actin cytoskeleton [GO:0015629]; cell cortex [GO:0005938]; cytoplasm [GO:0005737]; dendritic spine [GO:0043197]; fibrillar center [GO:0001650]; Golgi apparatus [GO:0005794]; nucleoplasm [GO:0005654]; plasma membrane [GO:0005886]; protein-containing complex [GO:0032991]
Q9Z239-Fxyd1-S82	S82(97.2)	Q9Z239	Phospholemman (FXYD domain-containing ion transport regulator 1) (Sodium/potassium-transporting ATPase subunit FXYD1)	Fxyd1 Plm	1	0.558507	0.587298	-0.212545	-0.840354	-0.767835	0.136187	0.0365105	0.0725363	-0.284161	-0.0125	-0.443105	0.24685	0.753635	0.196769	7.36294	7.6471	7.6346	7.20399	7.96759	8.18013	7.33978	7.4123			negative regulation of protein glutathionylation [GO:0010734]; positive regulation of inorganic anion transmembrane transport [GO:1903797]; positive regulation of organic acid transport [GO:0032892]; positive regulation of sodium ion export across plasma membrane [GO:1903278]; potassium ion transport [GO:0006813]; regulation of cardiac muscle cell contraction [GO:0086004]; regulation of cardiac m…	apical plasma membrane [GO:0016324]; caveola [GO:0005901]; intercalated disc [GO:0014704]; plasma membrane [GO:0005886]; sarcolemma [GO:0042383]; sodium:potassium-exchanging ATPase complex [GO:0005890]; T-tubule [GO:0030315]
Q9CQD1-Rab5a-T7	T7(100)	Q9CQD1	Ras-related protein Rab-5A (EC 3.6.5.2)	Rab5a nnyRab5a	0.531284	1	0.78467	-0.106063	0.912445	0.562603	0.266236	0.0366721	0.249596	-0.579327	-0.376935	-0.41395	0.0581583	0.165751	0.218578	6.88448	7.46381	7.08688	7.04986	7.28209	7.38816	8.3006	7.95076	postsynaptic neurotransmitter receptor endocytosis (GO:0098884)	postsynaptic endocytic zone membrane (GO:0098844)	amyloid-beta clearance by transcytosis [GO:0150093]; early endosome to late endosome transport [GO:0045022]; endocytosis [GO:0006897]; intracellular protein transport [GO:0006886]; modulation by host of viral process [GO:0044788]; phagocytosis [GO:0006909]; positive regulation of exocytosis [GO:0045921]; receptor internalization involved in canonical Wnt signaling pathway [GO:2000286]; regulation…	actin cytoskeleton [GO:0015629]; axon [GO:0030424]; axon terminus [GO:0043679]; cytoplasm [GO:0005737]; cytoplasmic side of early endosome membrane [GO:0098559]; cytosol [GO:0005829]; dendrite [GO:0030425]; early endosome [GO:0005769]; early phagosome [GO:0032009]; endocytic vesicle [GO:0030139]; endomembrane system [GO:0012505]; endosome [GO:0005768]; endosome membrane [GO:0010008]; glutamatergi…
Q8K1M3-Prkar2a-S97	S97(100)	Q8K1M3	Protein kinase, cAMP dependent regulatory, type II alpha (cAMP-dependent protein kinase type II-alpha regulatory chain)	Prkar2a	1	0.560741	0.590476	0.0141716	-0.834595	-0.760051	0.536187	0.0369952	0.0746365	0.437921	-0.463554	-0.130626	0.291922	0.118901	0.553312	7.60381	7.16589	6.70234	7.03526	7.12836	7.11419	6.2796	6.35414	modulation of chemical synaptic transmission (GO:0050804)	synapse (GO:0045202)	negative regulation of cAMP-dependent protein kinase activity [GO:2000480]; phosphorylation [GO:0016310]	axoneme [GO:0005930]; cAMP-dependent protein kinase complex [GO:0005952]; centrosome [GO:0005813]; nucleotide-activated protein kinase complex [GO:0031588]; plasma membrane raft [GO:0044853]
Q9Z0P4-Palm-T322	T322(100)	Q9Z0P4	Paralemmin-1 (Paralemmin)	Palm	0.53341	1	0.822405	1.59637	0.906683	0.624603	0.00646204	0.0371567	0.202585	-0.420257	-0.597824	-0.864082	0.125202	0.0634895	0.0387722	5.27	5.69026	5.09243	4.82618	6.03621	4.43984	5.34653	5.06445			adenylate cyclase-inhibiting G protein-coupled receptor signaling pathway [GO:0007193]; cellular response to electrical stimulus [GO:0071257]; cytoskeleton organization [GO:0007010]; negative regulation of adenylate cyclase activity [GO:0007194]; negative regulation of dopamine receptor signaling pathway [GO:0060160]; positive regulation of dendritic spine development [GO:0060999]; positive regul…	apicolateral plasma membrane [GO:0016327]; axon [GO:0030424]; basolateral plasma membrane [GO:0016323]; cytoplasm [GO:0005737]; dendrite membrane [GO:0032590]; dendritic spine membrane [GO:0032591]; filopodium [GO:0030175]; filopodium membrane [GO:0031527]; neuron spine [GO:0044309]; nucleoplasm [GO:0005654]; plasma membrane [GO:0005886]; postsynaptic density [GO:0014069]
B9EJA2-Cttnbp2-S576	S576(100)	B9EJA2	Cortactin-binding protein 2 (CortBP2)	Cttnbp2 Kiaa1758	1	0.561177	0.859332	-0.258534	-0.833473	-0.218712	0.104847	0.0373183	0.414055	0.628934	0.0699584	0.221374	0.115347	0.889015	0.937157	5.1209	4.49196	4.56192	4.71334	4.87851	5.13705	4.30358	4.91834	regulation of modification of postsynaptic actin cytoskeleton (GO:1905274)	postsynaptic actin cytoskeleton (GO:0098871)	brain development [GO:0007420]; regulation of modification of postsynaptic actin cytoskeleton [GO:1905274]; regulation of synapse organization [GO:0050807]	cell cortex [GO:0005938]; dendritic spine [GO:0043197]; glutamatergic synapse [GO:0098978]; postsynaptic actin cytoskeleton [GO:0098871]; synaptic vesicle [GO:0008021]
Q80U49-Cep170b-S1122	S1122(100)	Q80U49	Centrosomal protein of 170 kDa protein B (Centrosomal protein 170B) (Cep170B)	Cep170b Kiaa0284	1	0.561962	0.555849	0.681283	-0.831455	-0.847236	0.0710824	0.0379645	0.0549273	-0.245709	-0.231732	-0.284778	0.294992	0.338288	0.351535	5.74259	5.9883	5.75657	5.70352	6.13507	5.45378	4.62233	4.60655				cytoplasm [GO:0005737]; microtubule [GO:0005874]
Q7TN98-Cpeb4-S332	S332(100)	Q7TN98	Cytoplasmic polyadenylation element-binding protein 4 (CPE-BP4) (CPE-binding protein 4) (mCPEB-4)	Cpeb4 Kiaa1673	0.535339	1	0.645637	0.628744	0.901476	0.270271	0.0927302	0.0382876	0.634087	-0.077476	0.000417503	-0.0242184	0.593538	0.77706	0.719386	5.33202	5.4095	5.40992	5.38528	4.93668	4.30793	5.20941	4.5782		postsynapse (GO:0098794)	cellular response to amino acid stimulus [GO:0071230]; cellular response to decreased oxygen levels [GO:0036294]; cellular response to glucose starvation [GO:0042149]; ionotropic glutamate receptor signaling pathway [GO:0035235]; negative regulation of cytoplasmic translation [GO:2000766]; negative regulation of neuron apoptotic process [GO:0043524]; response to ischemia [GO:0002931]	cytoplasm [GO:0005737]; dendrite [GO:0030425]; dendritic spine [GO:0043197]; endoplasmic reticulum [GO:0005783]; growth cone [GO:0030426]; messenger ribonucleoprotein complex [GO:1990124]; neuron projection [GO:0043005]; nucleus [GO:0005634]; perinuclear region of cytoplasm [GO:0048471]; postsynapse [GO:0098794]; postsynaptic density [GO:0014069]; synapse [GO:0045202]
A0A0N4SVB5-Prrt3-S790 S800	S790(100); S800(100)	A0A0N4SVB5	Proline-rich transmembrane protein 3	Prrt3	0.536264	1	0.788279	0.583077	0.898984	0.555762	0.118417	0.0386107	0.255574	0.0189282	-0.216073	-0.0248134	0.813247	0.363813	0.717771	4.82863	4.8097	4.59363	4.78489	5.26123	4.67816	5.57714	5.23392				membrane [GO:0016020]
Q80YA9-2-Cnksr2-S12	S12(99)	Q80YA9-2	Connector enhancer of kinase suppressor of ras 2 (Connector enhancer of KSR 2) (CNK homolog protein 2) (CNK2)	Cnksr2 Kiaa0902	0.537156	1	0.929425	0.442878	0.896586	0.790996	0.284491	0.0387722	0.120032	-0.183385	-0.0793983	0.194541	0.388853	0.623102	0.97496	5.07042	5.2538	5.1744	5.44834	3.48162	3.03875	3.93533	3.82974	postsynapse organization (GO:0099173)	extrinsic component of postsynaptic density membrane (GO:0099147)	intracellular signal transduction [GO:0035556]; postsynapse organization [GO:0099173]; regulation of signal transduction [GO:0009966]	cytoplasm [GO:0005737]; extrinsic component of postsynaptic density membrane [GO:0099147]; glutamatergic synapse [GO:0098978]; neuron projection [GO:0043005]; neuronal cell body [GO:0043025]; plasma membrane [GO:0005886]; postsynaptic density [GO:0014069]; postsynaptic membrane [GO:0045211]
A0A2I3BRL8-Gm7324-T163	T163(97.8)	A0A2I3BRL8	Predicted gene 7324	Gm7324	0.537306	1	0.592445	-0.435998	0.896184	0.140939	0.0437803	0.0389338	0.897415	-0.318232	0.000513344	-0.171747	0.212116	0.777383	0.490307	4.28114	4.59937	4.59989	4.42763	4.57473	5.01073	5.90692	5.15167			positive regulation of mRNA splicing, via spliceosome [GO:0048026]	spliceosomal complex [GO:0005681]
Q9R1L5-Mast1-S964	S964(97.7)	Q9R1L5	Microtubule-associated serine/threonine-protein kinase 1 (EC 2.7.11.1) (Syntrophin-associated serine/threonine-protein kinase)	Mast1 Kiaa0973 Sast	0.537472	1	0.649233	0.27574	0.895738	0.272546	0.689176	0.0390953	0.628271	-0.407302	0.140095	-0.0348124	0.135057	0.979645	0.702908	4.7399	5.1472	5.2873	5.11239	4.52893	4.25319	5.14893	4.52574			brain development [GO:0007420]; cytoskeleton organization [GO:0007010]; intracellular signal transduction [GO:0035556]; peptidyl-serine phosphorylation [GO:0018105]; protein phosphorylation [GO:0006468]	axon [GO:0030424]; cytoplasm [GO:0005737]; cytoskeleton [GO:0005856]; dendrite [GO:0030425]; membrane [GO:0016020]; neuron projection [GO:0043005]; neuronal cell body [GO:0043025]; plasma membrane [GO:0005886]
A0A0R4J2A6-Anks1b-S21	S21(100)	A0A0R4J2A6	Ankyrin repeat and sterile alpha motif domain containing 1B	Anks1b	0.538279	1	0.546037	0.624697	0.893573	0.0206444	0.0948304	0.0394184	0.842003	-0.113312	-0.201579	-0.338384	0.519225	0.38643	0.291761	5.99122	6.10454	5.90296	5.76615	5.05047	4.42577	5.31934	4.44641	postsynapse to nucleus signaling pathway (GO:0099527)	postsynaptic density (GO:0014069)		cytoplasm [GO:0005737]
O88703-Hcn2-S834 S842	S834(99.9); S842(96.7)	O88703	Potassium/sodium hyperpolarization-activated cyclic nucleotide-gated channel 2 (Brain cyclic nucleotide-gated channel 2) (BCNG-2) (Hyperpolarization-activated cation channel 1) (HAC-1)	Hcn2 Bcng2 Hac1	1	0.567291	0.678617	-0.154363	-0.817839	-0.55933	0.195315	0.0397415	0.133603	0.139469	-0.0836559	0.394934	0.893376	0.613893	0.689661	4.71273	4.57326	4.48961	4.9682	4.48162	4.63599	3.81815	4.07666			cellular response to cAMP [GO:0071320]; cellular response to cGMP [GO:0071321]; potassium ion import across plasma membrane [GO:1990573]; potassium ion transmembrane transport [GO:0071805]; regulation of cation channel activity [GO:2001257]; regulation of heart rate by cardiac conduction [GO:0086091]; regulation of membrane depolarization [GO:0003254]; regulation of membrane potential [GO:0042391…	axon [GO:0030424]; cytoplasm [GO:0005737]; dendrite [GO:0030425]; dendrite membrane [GO:0032590]; dendritic shaft [GO:0043198]; HCN channel complex [GO:0098855]; membrane [GO:0016020]; neuronal cell body [GO:0043025]; plasma membrane [GO:0005886]; somatodendritic compartment [GO:0036477]; synapse [GO:0045202]
E9PVU7-Pde4d-S370	S370(97.9)	E9PVU7	Phosphodiesterase (EC 3.1.4.-)	Pde4d	0.490832	0.908487	1	0.0628535	0.888236	1.0267	0.668013	0.0402262	0.0570275	-0.218726	-0.186669	-0.243622	0.331987	0.41357	0.398061	6.69479	6.91352	6.72685	6.6699	6.32795	6.2651	7.15333	7.29179			cAMP catabolic process [GO:0006198]; negative regulation of cAMP-mediated signaling [GO:0043951]; positive regulation of interleukin-2 production [GO:0032743]; positive regulation of interleukin-5 production [GO:0032754]; positive regulation of type II interferon production [GO:0032729]; T cell receptor signaling pathway [GO:0050852]	calcium channel complex [GO:0034704]; cytosol [GO:0005829]; plasma membrane [GO:0005886]
P16330-Cnp-S284	S284(100)	P16330	2',3'-cyclic-nucleotide 3'-phosphodiesterase (CNP) (CNPase) (EC 3.1.4.37)	Cnp Cnp1	0.518669	0.959867	1	0.0925364	0.888021	0.947115	0.751696	0.0403877	0.0752827	0.0702581	0.100507	-0.162938	0.939903	0.933441	0.505977	6.63526	6.565	6.66551	6.40207	4.90116	4.80863	5.69665	5.75574			adult locomotory behavior [GO:0008344]; aging [GO:0007568]; axonogenesis [GO:0007409]; cyclic nucleotide catabolic process [GO:0009214]; forebrain development [GO:0030900]; microtubule cytoskeleton organization [GO:0000226]; oligodendrocyte differentiation [GO:0048709]; regulation of mitochondrial membrane permeability [GO:0046902]; response to lipopolysaccharide [GO:0032496]; response to toxic s…	cell projection [GO:0042995]; cytoplasm [GO:0005737]; extracellular space [GO:0005615]; melanosome [GO:0042470]; membrane [GO:0016020]; microtubule [GO:0005874]; microvillus [GO:0005902]; mitochondrial inner membrane [GO:0005743]; mitochondrial outer membrane [GO:0005741]; myelin sheath [GO:0043209]; myelin sheath abaxonal region [GO:0035748]; myelin sheath adaxonal region [GO:0035749]; perinucle…
O88737-Bsn-S2647 S2649	S2647(100); S2649(100)	O88737	Protein bassoon	Bsn Kiaa0434	1	0.568724	0.801261	0.236427	-0.814199	-0.319656	0.800808	0.0405493	0.297415	0.847372	0.491176	0.439682	0.0415186	0.43231	0.620355	6.80824	5.96087	6.45204	6.40055	4.64082	4.4044	3.5902	4.08474	structural constituent of active zone (GO:0098882)	presynaptic active zone cytoplasmic component (GO:0098831)	axo-dendritic transport [GO:0008088]; presynapse to nucleus signaling pathway [GO:0099526]; presynaptic active zone assembly [GO:1904071]; protein localization to synapse [GO:0035418]; regulation of synaptic vesicle cycle [GO:0098693]; regulation of ubiquitin protein ligase activity [GO:1904666]; retrograde axonal transport [GO:0008090]; synapse organization [GO:0050808]; synaptic vesicle cluster…	axon [GO:0030424]; axon cytoplasm [GO:1904115]; cell surface [GO:0009986]; cochlear hair cell ribbon synapse [GO:0098683]; cytoskeleton of presynaptic active zone [GO:0048788]; cytosol [GO:0005829]; dendrite [GO:0030425]; excitatory synapse [GO:0060076]; extrinsic component of membrane [GO:0019898]; GABA-ergic synapse [GO:0098982]; glutamatergic synapse [GO:0098978]; Golgi-associated vesicle [GO:…
Q3UHK1-Slc2a13-S47	S47(100)	Q3UHK1	Proton myo-inositol cotransporter (H(+)-myo-inositol cotransporter) (Hmit) (H(+)-myo-inositol symporter) (Solute carrier family 2 member 13)	Slc2a13	0.541414	1	0.542728	0.597035	0.885197	0.00349779	0.109693	0.0407108	0.808401	-0.328196	-0.0888099	-0.450175	0.201292	0.605008	0.190792	3.71821	4.0464	3.95759	3.59623	4.87394	4.27691	5.1621	4.2804			myo-inositol transport [GO:0015798]; positive regulation of amyloid-beta formation [GO:1902004]; transmembrane transport [GO:0055085]	apical plasma membrane [GO:0016324]; astrocyte end-foot [GO:0097450]; cell body [GO:0044297]; cell periphery [GO:0071944]; cell projection [GO:0042995]; cytoplasm [GO:0005737]; growth cone [GO:0030426]; intracellular membrane-bounded organelle [GO:0043231]; membrane [GO:0016020]; organelle membrane [GO:0031090]; plasma membrane [GO:0005886]
B2RW11-Ankrd34a-S472	S472(100)	B2RW11	Ankyrin repeat domain 34A	Ankrd34a	1	0.569583	0.560452	0.0722832	-0.812022	-0.835336	0.695153	0.0408724	0.0578352	-0.0264823	0.0667036	-0.00482944	0.704847	0.884814	0.754281	3.92174	3.94822	4.01493	3.94339	5.30944	5.23716	4.42514	4.40182
Q61136-Prpf4b-T847	T847(100)	Q61136	Serine/threonine-protein kinase PRP4 homolog (EC 2.7.11.1) (PRP4 pre-mRNA-processing factor 4 homolog) (Pre-mRNA protein kinase)	Prpf4b Cbp143 Prp4h Prp4k Prp4m Prpk	1	0.569646	0.70116	-0.00824889	-0.811864	-0.512185	0.476414	0.0410339	0.156866	-0.415564	-0.715917	-0.619501	0.129241	0.0387722	0.0956381	4.2284	4.64396	3.92805	4.02446	5.26473	5.27298	4.46112	4.7608			mRNA cis splicing, via spliceosome [GO:0045292]; protein phosphorylation [GO:0006468]	catalytic step 2 spliceosome [GO:0071013]; chromosome [GO:0005694]; nuclear speck [GO:0016607]; nucleus [GO:0005634]
Q8CGM1-Adgrb2-Y1345	Y1345(100)	Q8CGM1	Adhesion G protein-coupled receptor B2 (Brain-specific angiogenesis inhibitor 2)	Adgrb2 Bai2	0.541961	1	0.639329	0.392931	0.883739	0.23837	0.381745	0.041357	0.695961	-0.0946606	-0.10023	-0.372278	0.556543	0.581422	0.254927	7.36381	7.45847	7.35824	7.08619	5.63813	5.2452	6.12894	5.48357			adenylate cyclase-activating G protein-coupled receptor signaling pathway [GO:0007189]; calcineurin-NFAT signaling cascade [GO:0033173]; cell surface receptor signaling pathway [GO:0007166]; G protein-coupled receptor signaling pathway [GO:0007186]; negative regulation of angiogenesis [GO:0016525]; peripheral nervous system development [GO:0007422]; positive regulation of synapse assembly [GO:005…	plasma membrane [GO:0005886]
Q8C8R3-2-Ank2-S2458	S2458(98.9)	Q8C8R3-2	Ankyrin-2 (ANK-2) (Ankyrin-B) (Brain ankyrin)	Ank2 AnkB	1	0.570478	0.741072	0.277007	-0.809757	-0.432314	0.685784	0.0418417	0.205977	0.120375	0.0751951	0.4295	0.937318	0.896931	0.637803	6.15964	6.03927	6.11446	6.46877	5.94324	5.66623	4.85648	5.23392			atrial cardiac muscle cell action potential [GO:0086014]; atrial cardiac muscle cell to AV node cell communication [GO:0086066]; atrial septum development [GO:0003283]; cardiac muscle contraction [GO:0060048]; endocytosis [GO:0006897]; intracellular calcium ion homeostasis [GO:0006874]; positive regulation of calcium ion transmembrane transporter activity [GO:1901021]; positive regulation of calc…	A band [GO:0031672]; basolateral plasma membrane [GO:0016323]; costamere [GO:0043034]; cytoplasm [GO:0005737]; cytoskeleton [GO:0005856]; early endosome [GO:0005769]; extrinsic component of cytoplasmic side of plasma membrane [GO:0031234]; intercalated disc [GO:0014704]; lysosome [GO:0005764]; M band [GO:0031430]; membrane raft [GO:0045121]; mitochondrion [GO:0005739]; neuron projection [GO:00430…
Q6P5F7-Ttyh3-S496	S496(100)	Q6P5F7	Protein tweety homolog 3 (mTTY3)	Ttyh3 Kiaa1691	1	0.570659	0.59277	-0.226935	-0.809299	-0.754456	0.126333	0.0420032	0.0764136	-0.584094	-0.459779	-0.65084	0.0570275	0.121002	0.0846527	5.95921	6.54331	6.08353	5.89247	6.25773	6.48466	5.67536	5.73021			chloride transport [GO:0006821]	chloride channel complex [GO:0034707]; membrane [GO:0016020]; plasma membrane [GO:0005886]
D9HP81-Rims2-S236	S236(100)	D9HP81	Regulating synaptic membrane exocytosis 2	Rims2	1	0.57138	0.660606	0.217126	-0.807479	-0.598137	0.859451	0.0423263	0.122294	-0.656845	-0.132651	-0.153799	0.0418417	0.519063	0.521325	5.31406	5.9709	5.83825	5.8171	5.20409	4.98696	4.17949	4.38883	synaptic vesicle priming (GO:0016082)	presynaptic active zone cytoplasmic component (GO:0098831)	exocytosis [GO:0006887]; intracellular protein transport [GO:0006886]; neurotransmitter transport [GO:0006836]	membrane [GO:0016020]; synapse [GO:0045202]
Q6GQT5-Tmem151a-S407	S407(100)	Q6GQT5	Transmembrane protein 151A	Tmem151a Gm961 Tmem151	0.543612	1	0.870151	0.174036	0.879352	0.678689	0.996931	0.0424879	0.167044	-0.197708	-0.192596	-0.292506	0.364782	0.402423	0.341842	6.61339	6.8111	6.6185	6.51859	6.3724	6.19836	7.07771	6.87705				membrane [GO:0016020]
Q0PHV7-Dact3-S188	S188(100)	Q0PHV7	Dapper homolog 3 (Dapper antagonist of catenin 3)	Dact3	0.543718	1	0.667503	0.130775	0.879069	0.295915	0.865105	0.0426494	0.587399	-0.397865	-0.318224	-0.329912	0.140872	0.225525	0.300969	5.75596	6.15383	5.8356	5.82391	5.6622	5.53142	6.41049	5.82734			canonical Wnt signaling pathway [GO:0060070]; epithelial to mesenchymal transition [GO:0001837]; negative regulation of canonical Wnt signaling pathway [GO:0090090]; negative regulation of cell growth [GO:0030308]; negative regulation of epithelial to mesenchymal transition [GO:0010719]; negative regulation of Wnt signaling pathway [GO:0030178]	cytoplasm [GO:0005737]
P28867-Prkcd-T505	T505(98.4)	P28867	Protein kinase C delta type (EC 2.7.11.13) (Tyrosine-protein kinase PRKCD) (EC 2.7.10.2) (nPKC-delta) [Cleaved into: Protein kinase C delta type regulatory subunit; Protein kinase C delta type catalytic subunit (Sphingosine-dependent protein kinase-1) (SDK1)]	Prkcd Pkcd	0.543857	1	0.826993	0.424538	0.8787	0.604646	0.316963	0.042811	0.217771	-0.373117	-0.337318	-0.309212	0.161066	0.20517	0.323748	7.16767	7.54078	7.20347	7.23157	8.26866	7.84412	8.72282	8.44876		postsynaptic cytosol (GO:0099524)	activation of protein kinase activity [GO:0032147]; apoptotic process [GO:0006915]; B cell proliferation [GO:0042100]; cell chemotaxis [GO:0060326]; cell cycle [GO:0007049]; cellular response to angiotensin [GO:1904385]; cellular response to hydrogen peroxide [GO:0070301]; cellular response to hydroperoxide [GO:0071447]; cellular response to oxidative stress [GO:0034599]; cellular response to UV …	cell-cell junction [GO:0005911]; cytoplasm [GO:0005737]; cytosol [GO:0005829]; endolysosome [GO:0036019]; endoplasmic reticulum [GO:0005783]; membrane [GO:0016020]; mitochondrion [GO:0005739]; nuclear matrix [GO:0016363]; nucleus [GO:0005634]; perinuclear region of cytoplasm [GO:0048471]; plasma membrane [GO:0005886]; postsynaptic cytosol [GO:0099524]
Q61183-Papola-S648	S648(97.9)	Q61183	Poly(A) polymerase alpha (PAP-alpha) (EC 2.7.7.19) (Polynucleotide adenylyltransferase)	Papola Pap Plap	1	0.573293	0.722965	0.083212	-0.802656	-0.468003	0.724556	0.0431341	0.181099	0.441684	-0.307832	0.248254	0.287561	0.236995	0.900646	3.9406	3.49891	3.19108	3.74717	5.46955	5.38634	4.58368	4.91834			mRNA polyadenylation [GO:0006378]; regulation of mRNA 3'-end processing [GO:0031440]; RNA polyadenylation [GO:0043631]	nucleoplasm [GO:0005654]; nucleus [GO:0005634]
P63017-Hspa8-S254	S254(100)	P63017	Heat shock cognate 71 kDa protein (EC 3.6.4.10) (Heat shock 70 kDa protein 8)	Hspa8 Hsc70 Hsc73	1	0.573298	0.631411	-0.25665	-0.802644	-0.663349	0.105816	0.0432956	0.0983845	0.35755	0.269021	0.402473	0.412116	0.851858	0.677383	7.55263	7.19508	7.4641	7.59755	8.58316	8.83981	8.03717	8.17646	regulation of postsynapse organization (GO:0099175)	postsynaptic density (GO:0014069)	aging [GO:0007568]; ATP metabolic process [GO:0046034]; cellular response to cadmium ion [GO:0071276]; cellular response to heat [GO:0034605]; cerebellum development [GO:0021549]; chaperone cofactor-dependent protein refolding [GO:0051085]; chaperone-mediated autophagy [GO:0061684]; chaperone-mediated autophagy translocation complex disassembly [GO:1904764]; chaperone-mediated protein folding [GO…	asymmetric synapse [GO:0032279]; autophagosome [GO:0005776]; axon [GO:0030424]; cell surface [GO:0009986]; cytoplasm [GO:0005737]; cytosol [GO:0005829]; dendrite [GO:0030425]; dendritic shaft [GO:0043198]; dendritic spine [GO:0043197]; extracellular exosome [GO:0070062]; glutamatergic synapse [GO:0098978]; glycinergic synapse [GO:0098690]; intermediate filament [GO:0005882]; late endosome [GO:000…
P68404-2-Prkcb-S660	S660(100)	P68404-2	Protein kinase C beta type (PKC-B) (PKC-beta) (EC 2.7.11.13)	Prkcb Pkcb Prkcb1	0.954567	0.547259	1	-0.084353	-0.802623	0.0670812	0.306624	0.0434572	0.940711	0.489024	0.293059	0.628913	0.232795	0.812116	0.358643	6.3829	5.89387	6.18693	6.52278	6.28554	6.36989	5.56727	6.43697	regulation of synaptic vesicle exocytosis (GO:2000300)	presynaptic cytosol (GO:0099523)	adaptive immune response [GO:0002250]; apoptotic process [GO:0006915]; B cell activation [GO:0042113]; B cell receptor signaling pathway [GO:0050853]; calcium ion transport [GO:0006816]; cellular response to carbohydrate stimulus [GO:0071322]; chromatin organization [GO:0006325]; intracellular calcium ion homeostasis [GO:0006874]; intracellular signal transduction [GO:0035556]; negative regulatio…	brush border membrane [GO:0031526]; calyx of Held [GO:0044305]; centrosome [GO:0005813]; cytoplasm [GO:0005737]; cytosol [GO:0005829]; nucleoplasm [GO:0005654]; nucleus [GO:0005634]; plasma membrane [GO:0005886]; presynaptic cytosol [GO:0099523]; spectrin [GO:0008091]
Q80W04-Tmcc2-S119	S119(97.7)	Q80W04	Transmembrane and coiled-coil domains protein 2	Tmcc2 Kiaa0481	0.50833	0.93166	1	0.462308	0.874039	0.976164	0.248465	0.0436187	0.0676898	-0.67215	-0.505705	-0.333766	0.0389338	0.0961228	0.297092	3.18161	3.85376	3.34805	3.51999	3.0983	2.63599	3.51003	3.61215			amyloid precursor protein metabolic process [GO:0042982]	endomembrane system [GO:0012505]; endoplasmic reticulum [GO:0005783]; endoplasmic reticulum membrane [GO:0005789]
Q8BVQ5-Ppme1-S243	S243(100)	Q8BVQ5	Protein phosphatase methylesterase 1 (PME-1) (EC 3.1.1.89)	Ppme1 Pme1	1	0.573737	0.560625	-1.39978	-0.801538	-0.834893	0.00581583	0.0437803	0.0579968	0.34809	0.209423	0.204104	0.429079	0.939903	0.96042	4.34624	3.99815	4.20757	4.20225	4.97561	6.3754	5.57386	5.5405			protein demethylation [GO:0006482]; protein phosphorylation [GO:0006468]
Q76KF0-Sema6d-S723	S723(100)	Q76KF0	Semaphorin-6D	Sema6d Kiaa1479	0.546195	1	0.663981	0.246013	0.872512	0.281726	0.773667	0.0439418	0.611309	-0.0927922	-0.0627836	-0.22192	0.560743	0.654604	0.426817	5.89056	5.98335	5.92057	5.76143	4.81314	4.56713	5.43964	4.84885			negative chemotaxis [GO:0050919]; negative regulation of axon extension [GO:0030517]; negative regulation of axon extension involved in axon guidance [GO:0048843]; negative regulation of smooth muscle cell migration [GO:0014912]; neural crest cell migration [GO:0001755]; positive regulation of cell migration [GO:0030335]; positive regulation of smooth muscle cell migration [GO:0014911]; semaphori…	cell surface [GO:0009986]; collagen-containing extracellular matrix [GO:0062023]; cytoplasm [GO:0005737]; Golgi apparatus [GO:0005794]; plasma membrane [GO:0005886]
Q7TT18-Atf7ip-S533	S533(98.5)	Q7TT18	Activating transcription factor 7-interacting protein 1 (ATFa-associated modulator) (mAM) (MBD1-containing chromatin-associated factor 1)	Atf7ip Mcaf1	0.546645	1	0.705399	0.671494	0.871325	0.367836	0.0752827	0.0442649	0.46559	0.204645	-0.262489	0.282868	0.731987	0.2937	0.853796	3.87348	3.66884	3.40635	3.95171	3.67277	3.00127	3.8726	3.36911			DNA methylation [GO:0006306]; negative regulation of DNA-templated transcription [GO:0045892]; negative regulation of transcription by RNA polymerase II [GO:0000122]; positive regulation of DNA methylation-dependent heterochromatin formation [GO:0090309]; positive regulation of DNA-templated transcription [GO:0045893]; protein stabilization [GO:0050821]; regulation of DNA-templated transcription …	cytosol [GO:0005829]; nuclear body [GO:0016604]; nucleoplasm [GO:0005654]; nucleus [GO:0005634]; transcription regulator complex [GO:0005667]
A0A0U1RPL0-Atxn2l-S56	S56(100)	A0A0U1RPL0	Ataxin 2-like	Atxn2l	1	0.575505	0.555722	-0.622217	-0.797099	-0.847566	0.0198708	0.0447496	0.0547658	0.458286	0.277616	0.499421	0.267528	0.838449	0.528756	5.15763	4.69934	4.97696	5.19876	3.21859	3.84081	3.04371	2.99324			mRNA metabolic process [GO:0016071]	cytoplasmic stress granule [GO:0010494]; cytosol [GO:0005829]; membrane [GO:0016020]; nuclear speck [GO:0016607]
Q68FM6-Elfn2-S647 T655	S647(100); T655(100)	Q68FM6	Protein phosphatase 1 regulatory subunit 29 (Extracellular leucine-rich repeat and fibronectin type III domain-containing protein 2) (Leucine-rich repeat and fibronectin type-III domain-containing protein 6) (Leucine-rich repeat-containing protein 62)	Elfn2 Kiaa1904 Lrrc62 Ppp1r29	1	0.575767	0.557476	-0.203775	-0.796442	-0.843019	0.145557	0.0449111	0.0560582	-0.318298	-1.95921	-2.18011	0.211955	0.00193861	0.00242326	6.98896	7.30726	5.34805	5.12715	4.98836	5.19214	4.39569	4.34912				extracellular matrix [GO:0031012]; extracellular space [GO:0005615]; membrane [GO:0016020]
O35526-Stx1a-S14	S14(100)	O35526	Syntaxin-1A (Neuron-specific antigen HPC-1)	Stx1a	1	0.57629	0.560978	0.0702346	-0.795133	-0.833985	0.688368	0.0450727	0.0583199	0.895347	0.445988	0.606935	0.0337641	0.521648	0.385784	7.17764	6.28229	6.72828	6.88923	6.001	5.93076	5.13563	5.09678	synaptic vesicle exocytosis (GO:0016079)	integral component of postsynaptic density membrane (GO:0099061)	calcium-ion regulated exocytosis [GO:0017156]; exocytosis [GO:0006887]; hormone secretion [GO:0046879]; insulin secretion [GO:0030073]; intracellular protein transport [GO:0006886]; modulation of excitatory postsynaptic potential [GO:0098815]; positive regulation of calcium ion-dependent exocytosis [GO:0045956]; positive regulation of catecholamine secretion [GO:0033605]; positive regulation of e…	acrosomal vesicle [GO:0001669]; actomyosin [GO:0042641]; axon [GO:0030424]; endomembrane system [GO:0012505]; glutamatergic synapse [GO:0098978]; intracellular organelle [GO:0043229]; membrane [GO:0016020]; neuron projection [GO:0043005]; nuclear membrane [GO:0031965]; plasma membrane [GO:0005886]; postsynaptic density [GO:0014069]; postsynaptic density membrane [GO:0098839]; presynaptic active z…
Q91VC7-Ppp1r14a-S136	S136(98.4)	Q91VC7	Protein phosphatase 1 regulatory subunit 14A (17 kDa PKC-potentiated inhibitory protein of PP1) (Protein kinase C-potentiated inhibitor protein of 17 kDa) (CPI-17)	Ppp1r14a Cpi17	0.550311	1	0.881702	0.177436	0.861682	0.680045	0.985299	0.0453958	0.166397	-0.292375	-0.137038	-0.185091	0.238772	0.50937	0.472536	6.85372	7.1461	7.00906	6.96101	7.78175	7.60431	8.46599	8.28436			cellular response to xenobiotic stimulus [GO:0071466]; regulation of phosphorylation [GO:0042325]	cytoplasm [GO:0005737]
Q9QYX7-Pclo-S1292	S1292(100)	Q9QYX7	Protein piccolo (Aczonin) (Brain-derived HLMN protein) (Multidomain presynaptic cytomatrix protein)	Pclo Acz	1	0.580817	0.737701	-0.0417288	-0.783845	-0.438891	0.393538	0.0455574	0.199515	0.286477	-0.537494	-0.233726	0.552666	0.0843296	0.411632	6.78886	6.50238	5.96488	6.26865	4.43271	4.47444	3.6906	4.03555	structural constituent of active zone (GO:0098882)	presynaptic active zone cytoplasmic component (GO:0098831)	cytoskeleton organization [GO:0007010]; insulin secretion [GO:0030073]; maintenance of presynaptic active zone structure [GO:0048790]; modulation of excitatory postsynaptic potential [GO:0098815]; positive regulation of synaptic vesicle recycling [GO:1903423]; presynapse to nucleus signaling pathway [GO:0099526]; presynaptic active zone assembly [GO:1904071]; protein localization to synapse [GO:0…	axon [GO:0030424]; cone cell pedicle [GO:0044316]; cytoskeleton of presynaptic active zone [GO:0048788]; dendrite [GO:0030425]; GABA-ergic synapse [GO:0098982]; glutamatergic synapse [GO:0098978]; Golgi-associated vesicle [GO:0005798]; growth cone [GO:0030426]; inhibitory synapse [GO:0060077]; neuromuscular junction [GO:0031594]; neuron projection [GO:0043005]; neuronal cell body [GO:0043025]; pa…
Q3UHL1-Camkv-T446	T446(100)	Q3UHL1	CaM kinase-like vesicle-associated protein	Camkv	1	0.581237	0.686332	0.0028535	-0.782802	-0.543021	0.505331	0.0457189	0.139418	0.556562	-0.107727	0.179133	0.165105	0.565267	0.995638	8.32082	7.76426	7.65653	7.94339	7.32795	7.3251	6.5423	6.78208	regulation of modification of postsynaptic structure (GO:0099159)	postsynapse (GO:0098794)	modulation of chemical synaptic transmission [GO:0050804]; peptidyl-serine phosphorylation [GO:0018105]; regulation of modification of postsynaptic structure [GO:0099159]	cytoplasmic vesicle membrane [GO:0030659]; glutamatergic synapse [GO:0098978]; plasma membrane [GO:0005886]; postsynapse [GO:0098794]
A0A1Y7VL44-Ttc7b-S629	S629(98.5)	A0A1Y7VL44	Tetratricopeptide repeat domain 7B	Ttc7b	1	0.581266	0.827981	0.0947131	-0.78273	-0.27233	0.757512	0.0458805	0.350404	-0.212126	1.03213	1.29053	0.342649	0.0386107	0.0310178	4.84374	5.05586	6.08799	6.34639	4.19679	4.10207	3.31934	3.82974			phosphatidylinositol phosphate biosynthetic process [GO:0046854]; protein localization to plasma membrane [GO:0072659]	cytosol [GO:0005829]; plasma membrane [GO:0005886]
B2RW11-Ankrd34a-S149	S149(100)	B2RW11	Ankyrin repeat domain 34A	Ankrd34a	1	0.581845	0.760655	-0.0040879	-0.781293	-0.394685	0.487076	0.046042	0.232795	-0.193125	0.146482	0.314834	0.373183	0.986591	0.806947	5.73721	5.93033	6.07681	6.24517	6.26298	6.26707	5.48578	5.87239
Q5U4C1-Gprasp1-S309	S309(100)	Q5U4C1	G-protein coupled receptor-associated sorting protein 1 (GASP-1)	Gprasp1 Kiaa0443	0.554618	1	0.612494	0.657351	0.850433	0.143202	0.0806139	0.0462036	0.892407	-0.244352	0.0730181	-0.122301	0.2979	0.8937	0.569628	6.24935	6.4937	6.56672	6.3714	5.73712	5.07977	5.93021	5.22298			endosome to lysosome transport [GO:0008333]; G protein-coupled receptor catabolic process [GO:1990172]	cytoplasm [GO:0005737]; cytosol [GO:0005829]; nucleus [GO:0005634]
E9Q9B0-Kif1c-S1043	S1043(100)	E9Q9B0	Kinesin family member 1C	Kif1c	1	0.583249	0.564885	0.0852017	-0.777815	-0.823971	0.728433	0.0463651	0.0596123	0.172087	-0.417907	0.0352097	0.810016	0.141034	0.804847	5.14549	4.9734	4.55549	5.00861	5.11001	5.02481	4.24699	4.20084			microtubule-based movement [GO:0007018]
Q9DCB4-Arpp21-S32	S32(100)	Q9DCB4	cAMP-regulated phosphoprotein 21 (ARPP-21) (Regulator of calmodulin signaling) (Thymocyte cAMP-regulated phosphoprotein)	Arpp21 Rcs Tarpp	1	0.583601	0.565998	0.0208705	-0.776945	-0.82113	0.556058	0.0465267	0.0602585	-0.0905083	-0.10042	0.235922	0.566397	0.580775	0.917609	8.1358	8.22631	8.12589	8.46223	9.93928	9.91841	9.14146	9.09728			cellular response to heat [GO:0034605]	cytoplasm [GO:0005737]
P12382-Pfkl-S775	S775(100)	P12382	ATP-dependent 6-phosphofructokinase, liver type (ATP-PFK) (PFK-L) (EC 2.7.1.11) (6-phosphofructokinase type B) (Phosphofructo-1-kinase isozyme B) (PFK-B) (Phosphohexokinase)	Pfkl Pfk-l Pfkb	1	0.584609	0.608592	0.116886	-0.774455	-0.716454	0.822294	0.0466882	0.084168	-0.170592	-0.194914	0.0469721	0.407108	0.397738	0.823748	8.74293	8.91352	8.7186	8.96049	10.5631	10.4462	9.67172	9.72972			canonical glycolysis [GO:0061621]; carbohydrate metabolic process [GO:0005975]; fructose 1,6-bisphosphate metabolic process [GO:0030388]; fructose 6-phosphate metabolic process [GO:0006002]; glycolytic process [GO:0006096]; glycolytic process through fructose-6-phosphate [GO:0061615]; negative regulation of insulin secretion [GO:0046676]; response to glucose [GO:0009749]	6-phosphofructokinase complex [GO:0005945]; cytosol [GO:0005829]; membrane [GO:0016020]
E0CX32-Ccdc85a-S320	S320(98.7)	E0CX32	Coiled-coil domain containing 85A	Ccdc85a	1	0.584746	0.617618	0.287474	-0.774117	-0.695213	0.656058	0.0470113	0.0901454	0.668886	0.435091	0.714655	0.0959612	0.540872	0.263489	4.83368	4.1648	4.59989	4.87945	3.92346	3.63599	2.86187	2.94077				adherens junction [GO:0005912]
A0A5F8MPU7-Mical3-S1416	S1416(99.5)	A0A5F8MPU7	F-actin monooxygenase (EC 1.14.13.225)	Mical3	1	0.585349	0.594935	-0.25385	-0.772632	-0.749197	0.10727	0.0471729	0.0775444	0.294952	-1.2096	-0.883872	0.534733	0.00904685	0.0360258	6.56103	6.26608	5.05648	5.38221	7.13793	7.39178	6.61915	6.64258			actin filament depolymerization [GO:0030042]	cytosol [GO:0005829]; Flemming body [GO:0090543]; intercellular bridge [GO:0045171]; nucleoplasm [GO:0005654]; plasma membrane [GO:0005886]
P06837-Gap43-S144	S144(98.3)	P06837	Neuromodulin (Axonal membrane protein GAP-43) (Calmodulin-binding protein P-57) (Growth-associated protein 43)	Gap43 Basp2	0.556774	1	0.873659	0.473991	0.844837	0.64998	0.231179	0.0473344	0.185784	0.214444	0.439013	-0.180086	0.709208	0.534249	0.477221	7.11883	6.90438	7.3434	6.7243	5.19312	4.71913	5.56397	5.36911	regulation of postsynaptic specialization assembly (GO:0099150)	presynapse (GO:0098793)	astrocyte differentiation [GO:0048708]; axon choice point recognition [GO:0016198]; axon guidance [GO:0007411]; axon regeneration [GO:0031103]; cell fate commitment [GO:0045165]; radial glial cell differentiation [GO:0060019]; regulation of filopodium assembly [GO:0051489]; regulation of growth [GO:0040008]; regulation of postsynaptic specialization assembly [GO:0099150]; tissue regeneration [GO:…	axon [GO:0030424]; cell periphery [GO:0071944]; cytoplasm [GO:0005737]; dendrite [GO:0030425]; filopodium membrane [GO:0031527]; GABA-ergic synapse [GO:0098982]; growth cone membrane [GO:0032584]; perikaryon [GO:0043204]; plasma membrane [GO:0005886]; postsynaptic density [GO:0014069]; presynapse [GO:0098793]
A0A0R4J0K0-Spred3-S286	S286(100)	A0A0R4J0K0	Sprouty-related EVH1 domain containing 3	Spred3	1	0.585602	0.773894	-0.190921	-0.772008	-0.369793	0.157674	0.047496	0.253796	0.0173266	-0.255252	-0.268952	0.809693	0.304847	0.36979	7.38376	7.36643	7.11118	7.09748	7.14174	7.33266	6.56065	6.96287			negative regulation of MAPK cascade [GO:0043409]	membrane [GO:0016020]
O88737-Bsn-S789	S789(100)	O88737	Protein bassoon	Bsn Kiaa0434	1	0.58595	0.89974	-0.714664	-0.77115	-0.15242	0.014378	0.0476575	0.509693	-0.0453738	-0.484518	0.0370998	0.662036	0.106785	0.807754	4.22071	4.26608	3.78156	4.30318	1.89666	2.61133	1.84017	2.4589	structural constituent of active zone (GO:0098882)	presynaptic active zone cytoplasmic component (GO:0098831)	axo-dendritic transport [GO:0008088]; presynapse to nucleus signaling pathway [GO:0099526]; presynaptic active zone assembly [GO:1904071]; protein localization to synapse [GO:0035418]; regulation of synaptic vesicle cycle [GO:0098693]; regulation of ubiquitin protein ligase activity [GO:1904666]; retrograde axonal transport [GO:0008090]; synapse organization [GO:0050808]; synaptic vesicle cluster…	axon [GO:0030424]; axon cytoplasm [GO:1904115]; cell surface [GO:0009986]; cochlear hair cell ribbon synapse [GO:0098683]; cytoskeleton of presynaptic active zone [GO:0048788]; cytosol [GO:0005829]; dendrite [GO:0030425]; excitatory synapse [GO:0060076]; extrinsic component of membrane [GO:0019898]; GABA-ergic synapse [GO:0098982]; glutamatergic synapse [GO:0098978]; Golgi-associated vesicle [GO:…
A0A2I3BQ50-Acbd5-S465	S465(100)	A0A2I3BQ50	Acyl-CoA-binding domain-containing protein 5	Acbd5	0.557327	1	0.519543	0.19302	0.843403	-0.101282	0.936026	0.0478191	0.597738	-0.2193	-0.369404	-0.289711	0.331018	0.172698	0.346042	5.55646	5.77575	5.40635	5.48604	4.54628	4.35326	5.19666	4.25198			autophagy of peroxisome [GO:0030242]	nucleoplasm [GO:0005654]; peroxisomal membrane [GO:0005778]
Q64012-Raly-Y130	Y130(98)	Q64012	RNA-binding protein Raly (Maternally-expressed hnRNP C-related protein) (hnRNP associated with lethal yellow protein)	Raly Merc	0.557382	1	0.963779	-0.131382	0.843261	0.790036	0.225363	0.0479806	0.120517	-0.208321	0.0720469	0.288463	0.348627	0.891438	0.84685	5.54726	5.75558	5.82762	6.04404	6.85318	6.98457	7.82783	7.7746			cholesterol homeostasis [GO:0042632]; mRNA processing [GO:0006397]; regulation of nucleic acid-templated transcription [GO:1903506]; RNA splicing [GO:0008380]	catalytic step 2 spliceosome [GO:0071013]; nucleus [GO:0005634]
P28667-Marcksl1-T41	T41(100)	P28667	MARCKS-related protein (Brain protein F52) (MARCKS-like protein 1) (Macrophage myristoylated alanine-rich C kinase substrate) (Mac-MARCKS) (MacMARCKS)	Marcksl1 Mlp Mrp	1	0.586032	0.582871	-0.154742	-0.770948	-0.778751	0.194669	0.0481422	0.0688207	-0.0201685	-0.414358	0.0788676	0.719871	0.143134	0.865751	5.51302	5.53318	5.11883	5.61205	6.67408	6.82882	6.05788	6.05007	regulation of presynaptic cytosolic calcium levels (GO:0099509)	anchored component of presynaptic membrane (GO:0099026)	actin filament organization [GO:0007015]; cell population proliferation [GO:0008283]; central nervous system development [GO:0007417]; positive regulation of cell population proliferation [GO:0008284]; regulation of presynaptic cytosolic calcium ion concentration [GO:0099509]	cytoplasm [GO:0005737]; cytoskeleton [GO:0005856]; plasma membrane [GO:0005886]; presynaptic cytosol [GO:0099523]; presynaptic membrane [GO:0042734]; synaptic vesicle [GO:0008021]
Q9DC69-Ndufa9-S173	S173(100)	Q9DC69	NADH dehydrogenase [ubiquinone] 1 alpha subcomplex subunit 9, mitochondrial (Complex I-39kD) (CI-39kD) (NADH-ubiquinone oxidoreductase 39 kDa subunit)	Ndufa9	0.558168	1	0.695362	0.644512	0.84123	0.317065	0.0849758	0.0486268	0.549435	-0.35445	-0.173455	-0.346884	0.17399	0.438126	0.282229	5.37772	5.73217	5.55871	5.38528	4.79874	4.15422	4.99545	4.47129			aerobic respiration [GO:0009060]; circadian rhythm [GO:0007623]; mitochondrial respiratory chain complex I assembly [GO:0032981]; proton motive force-driven mitochondrial ATP synthesis [GO:0042776]; ubiquinone-6 biosynthetic process [GO:1901006]	mitochondrial inner membrane [GO:0005743]; mitochondrial matrix [GO:0005759]; mitochondrial membrane [GO:0031966]; mitochondrial respiratory chain complex I [GO:0005747]; mitochondrion [GO:0005739]
Q921T2-Tor1aip1-S79	S79(100)	Q921T2	Torsin-1A-interacting protein 1 (Lamina-associated polypeptide 1B) (LAP1B)	Tor1aip1	1	0.586864	0.598724	0.299981	-0.768902	-0.740037	0.620517	0.0487884	0.0796446	0.352289	-0.24345	-0.270126	0.420517	0.321002	0.368336	5.92884	5.57655	5.3331	5.30643	5.14079	4.84081	4.07191	4.10077			nuclear membrane organization [GO:0071763]; positive regulation of ATP-dependent activity [GO:0032781]; protein localization to nuclear envelope [GO:0090435]	nuclear envelope [GO:0005635]; nuclear inner membrane [GO:0005637]; nuclear membrane [GO:0031965]; nucleus [GO:0005634]
E9Q1W7-Tbck-S890	S890(100)	E9Q1W7	TBC1 domain containing kinase	Tbck	0.55874	1	0.780925	0.401675	0.839752	0.483007	0.363005	0.0491115	0.326817	-0.104485	-0.445195	-0.54464	0.537157	0.128433	0.13021	3.84374	3.94822	3.50303	3.40358	3.84152	3.43984	4.2796	3.92285			actin cytoskeleton organization [GO:0030036]; cell population proliferation [GO:0008283]; protein phosphorylation [GO:0006468]; regulation of TOR signaling [GO:0032006]	cytoplasm [GO:0005737]; midbody [GO:0030496]; mitotic spindle [GO:0072686]
P20152-Vim-S56	S56(98.2)	P20152	Vimentin	Vim	0.55917	1	0.70194	0.695073	0.838641	0.328062	0.0655897	0.0494346	0.530856	-0.310172	-0.439378	-0.579217	0.221002	0.132795	0.112116	5.72909	6.03927	5.59989	5.46005	4.83212	4.13705	4.97569	4.46511			astrocyte development [GO:0014002]; Bergmann glial cell differentiation [GO:0060020]; cellular response to lipopolysaccharide [GO:0071222]; cellular response to muramyl dipeptide [GO:0071225]; cellular response to type II interferon [GO:0071346]; intermediate filament organization [GO:0045109]; intermediate filament-based process [GO:0045103]; lens fiber cell development [GO:0070307]; negative re…	axon [GO:0030424]; cell body [GO:0044297]; cell leading edge [GO:0031252]; cell projection [GO:0042995]; cytoplasm [GO:0005737]; cytoskeleton [GO:0005856]; cytosol [GO:0005829]; intermediate filament [GO:0005882]; intermediate filament cytoskeleton [GO:0045111]; neuron projection [GO:0043005]; nuclear matrix [GO:0016363]; perinuclear region of cytoplasm [GO:0048471]; peroxisome [GO:0005777]; phag…
P43274-H1-4-S36	S36(99.1)	P43274	Histone H1.4 (H1 VAR.2) (H1e)	H1-4 H1f4 Hist1h1e	1	0.588487	0.561492	-0.505973	-0.764918	-0.832663	0.0327948	0.0497577	0.0584814	0.0435376	-0.304092	-0.784475	0.87496	0.240711	0.0518578	4.38117	4.33763	4.03354	3.55316	3.30265	3.80863	3.04371	2.97596			chromatin organization [GO:0006325]; chromosome condensation [GO:0030261]; histone H3-K27 trimethylation [GO:0098532]; histone H3-K4 trimethylation [GO:0080182]; negative regulation of DNA recombination [GO:0045910]; negative regulation of transcription by RNA polymerase II [GO:0000122]; nucleosome assembly [GO:0006334]; regulation of transcription by RNA polymerase II [GO:0006357]	heterochromatin [GO:0000792]; nucleosome [GO:0000786]; nucleus [GO:0005634]
P59764-Dock4-S1796	S1796(100)	P59764	Dedicator of cytokinesis protein 4	Dock4 Kiaa0716	1	0.588487	0.721769	-0.194552	-0.764918	-0.47039	0.154443	0.0499192	0.178675	-0.41727	-0.515004	-0.803288	0.127948	0.0925687	0.0478191	4.07469	4.49196	3.97696	3.68867	3.06659	3.26114	2.49622	2.79075			cell chemotaxis [GO:0060326]; negative regulation of vascular associated smooth muscle contraction [GO:1904694]; positive regulation of vascular associated smooth muscle cell migration [GO:1904754]; small GTPase mediated signal transduction [GO:0007264]	cytoplasm [GO:0005737]; cytosol [GO:0005829]; Golgi apparatus [GO:0005794]; membrane [GO:0016020]; nucleolus [GO:0005730]; plasma membrane [GO:0005886]; stereocilium [GO:0032420]; stereocilium bundle [GO:0032421]
Q6QI06-Rictor-S1301	S1301(100)	Q6QI06	Rapamycin-insensitive companion of mTOR (AVO3 homolog) (mAVO3) (Protein pianissimo)	Rictor Kiaa1999	1	0	0	1.77964	-3.97251	-3.97251	0.00533118	0.000161551	0.00242326	-0.361015	-0.571795	-1.07835	0.169467	0.0714055	0.0189015	6.25124	6.61226	6.04046	5.5339	5.75215	3.97251					actin cytoskeleton reorganization [GO:0031532]; cellular response to nutrient levels [GO:0031669]; cytoskeleton organization [GO:0007010]; embryo development ending in birth or egg hatching [GO:0009792]; negative regulation of apoptotic process [GO:0043066]; peptidyl-serine phosphorylation [GO:0018105]; phosphorylation [GO:0016310]; positive regulation of actin filament polymerization [GO:0030838…	TORC2 complex [GO:0031932]
A7YQ68-Prickle2-S519	S519(100)	A7YQ68	Prickle planar cell polarity protein 2 (Prickle-like 2 (Drosophila))	Prickle2	1	0.0656278	0	0.985014	-3.92955	-4.42577	0.0187399	0.000323102	0.000161551	-0.076552	-0.354897	-0.891747	0.595315	0.187399	0.0350565	7.21878	7.29533	6.94043	6.40358	5.41078	4.42577	0.496221					cytoplasm [GO:0005737]
Q9QYC1-Pcnx1-S574	S574(99.2)	Q9QYC1	Pecanex-like protein 1 (Pecanex homolog protein 1)	Pcnx1 Kiaa0805 Pcnx Pcnxl1	1	0.111335	0	1.15109	-3.16702	-3.54776	0.011147	0.000484653	0.00306947	0.107635	-0.38744	-0.728128	0.968336	0.158158	0.0636511	7.00809	6.90045	6.51301	6.17232	4.69885	3.54776	0.380743					membrane [GO:0016020]
Q9QYG0-Ndrg2-S332 S338	S332(100); S338(100)	Q9QYG0	Protein NDRG2 (N-myc downstream-regulated gene 2 protein) (Protein Ndr2)	Ndrg2 Kiaa1248 Ndr2	1	0	0	1.1119	-2.77571	-2.77571	0.0119548	0.000646204	0.00468498	-0.183556	-0.612043	-1.28252	0.388368	0.0596123	0.0103393	5.25877	5.44233	4.83029	4.15982	3.88762	2.77571					cell differentiation [GO:0030154]; negative regulation of cytokine production [GO:0001818]; negative regulation of ERK1 and ERK2 cascade [GO:0070373]; negative regulation of vascular associated smooth muscle cell proliferation [GO:1904706]; nervous system development [GO:0007399]; regulation of platelet-derived growth factor production [GO:0090361]; regulation of vascular endothelial growth facto…	cytoplasm [GO:0005737]; Golgi apparatus [GO:0005794]; growth cone [GO:0030426]; nucleus [GO:0005634]; perinuclear region of cytoplasm [GO:0048471]
Q61923-Kcna6-S511	S511(97.5)	Q61923	Potassium voltage-gated channel subfamily A member 6 (MK1.6) (Voltage-gated potassium channel subunit Kv1.6)	Kcna6	1	0.159382	0	1.63853	-2.64944	-3.14566	0.00613893	0.000807754	0.00371567	-0.750003	-0.687149	-1.9883	0.0273021	0.0432956	0.00323102	5.65395	6.40395	5.71681	4.41565	4.78419	3.14566	0.496221				potassium ion transmembrane transport [GO:0071805]; protein homooligomerization [GO:0051260]; regulation of monoatomic ion transmembrane transport [GO:0034765]	axon [GO:0030424]; axon terminus [GO:0043679]; cytosol [GO:0005829]; intracellular membrane-bounded organelle [GO:0043231]; plasma membrane [GO:0005886]; potassium channel complex [GO:0034705]; voltage-gated potassium channel complex [GO:0008076]
B1AQZ2-Kif3a-S713	S713(100)	B1AQZ2	Kinesin-like protein	Kif3a	1	0	0	1.5826	-2.63599	-2.63599	0.00662359	0.000969305	0.00500808	0.37938	-0.558677	-0.955593	0.379483	0.0770598	0.028433	4.54418	4.1648	3.60612	3.2092	4.21859	2.63599					microtubule-based movement [GO:0007018]; positive regulation of axo-dendritic protein transport [GO:1905128]; positive regulation of establishment or maintenance of cell polarity regulating cell shape [GO:2000771]; positive regulation of receptor-mediated endocytosis [GO:0048260]	axon cytoplasm [GO:1904115]; axoneme [GO:0005930]; microtubule [GO:0005874]; neuronal cell body [GO:0043025]; ribbon synapse [GO:0097470]
G3X9V4-Grin2b-S1334	S1334(100)	G3X9V4	Glutamate receptor	Grin2b	1	0	0	0.883317	-2.58623	-2.58623	0.0282714	0.00113086	0.00516963	0.348914	-0.402826	-0.857079	0.427948	0.149273	0.0402262	6.08108	5.73217	5.32934	4.87509	3.46955	2.58623			transmitter-gated ion channel activity involved in regulation of postsynaptic membrane potential (GO:1904315)	integral component of postsynaptic density membrane (GO:0099061)	calcium ion transmembrane import into cytosol [GO:0097553]; response to ethanol [GO:0045471]	NMDA selective glutamate receptor complex [GO:0017146]; postsynaptic membrane [GO:0045211]
E9Q8N8-Slc4a4-S232	S232(100)	E9Q8N8	Anion exchange protein	Slc4a4	0.170383	1	0.968737	0.00709579	2.55314	2.50732	0.515024	0.00145396	0.00694669	0.314222	-1.58799	-1.48388	0.4979	0.00420032	0.00630048	6.18951	5.87529	4.2873	4.39141	5.71172	5.70463	8.25777	8.21195				basolateral plasma membrane [GO:0016323]
Q69ZN6-Gnptab-T80	T80(98.3)	Q69ZN6	N-acetylglucosamine-1-phosphotransferase subunits alpha/beta (EC 2.7.8.17) (GlcNAc-1-phosphotransferase subunits alpha/beta) (Stealth protein GNPTAB) (UDP-N-acetylglucosamine-1-phosphotransferase subunits alpha/beta) [Cleaved into: N-acetylglucosamine-1-phosphotransferase subunit alpha; N-acetylglucosamine-1-phosphotransferase subunit beta]	Gnptab Gnpta Kiaa1208	0.149322	0.800354	1	0.130142	2.42221	2.7435	0.86252	0.00161551	0.00549273	-0.593507	-0.190343	-0.162096	0.0555735	0.408239	0.507593	3.6396	4.2331	4.04276	4.07101	4.34292	4.21278	6.63498	6.95627			carbohydrate phosphorylation [GO:0046835]; establishment of localization in cell [GO:0051649]; lysosome organization [GO:0007040]; N-glycan processing to lysosome [GO:0016256]; protein secretion [GO:0009306]; secretion of lysosomal enzymes [GO:0033299]	Golgi apparatus [GO:0005794]; Golgi membrane [GO:0000139]; UDP-N-acetylglucosamine-lysosomal-enzyme N-acetylglucosaminephosphotransferase complex [GO:0070622]
E9QM90-Relch-S180	S180(100)	E9QM90	RAB11 binding and LisH domain, coiled-coil and HEAT repeat containing	Relch 2310035C23Rik	1	0.230752	0.134183	0.110518	-2.11558	-2.89773	0.803554	0.00193861	0.00420032	0.0388361	-0.34593	-0.21571	0.863489	0.1958	0.434895	5.72909	5.69026	5.34433	5.47455	7.30265	7.19214	5.07655	4.29441			intracellular cholesterol transport [GO:0032367]	trans-Golgi network [GO:0005802]
Q9JMG7-Hdgfl3-S177	S177(99.2)	Q9JMG7	Hepatoma-derived growth factor-related protein 3 (HRP-3)	Hdgfl3 Hdgfrp3	1	0.247327	0.262129	-0.122901	-2.01551	-1.93165	0.238288	0.00210016	0.0108239	0.918839	-0.495121	-0.704748	0.0303716	0.100969	0.0699515	5.33202	4.41318	3.91806	3.70844	4.61913	4.74203	2.72652	2.81038			chromatin remodeling [GO:0006338]; microtubule polymerization [GO:0046785]; negative regulation of microtubule depolymerization [GO:0007026]; neuron projection development [GO:0031175]	cytoplasm [GO:0005737]; cytosol [GO:0005829]; nucleoplasm [GO:0005654]; nucleus [GO:0005634]
P61264-Stx1b-T160	T160(99.3)	P61264	Syntaxin-1B	Stx1b Stx1b1 Stx1b2	1	0.259005	0	0.996106	-1.94895	-4.13705	0.0180937	0.00242326	0.000323102	0.211387	-0.406885	-0.721741	0.716801	0.146204	0.0655897	6.74795	6.53657	6.12968	5.81483	5.13315	4.13705	2.1881		synaptic vesicle exocytosis (GO:0016079)		calcium ion-regulated exocytosis of neurotransmitter [GO:0048791]; exocytic insertion of neurotransmitter receptor to postsynaptic membrane [GO:0098967]; intracellular protein transport [GO:0006886]; negative regulation of macropinocytosis [GO:1905302]; negative regulation of neuron projection development [GO:0010977]; negative regulation of synaptic vesicle recycling [GO:1903422]; positive regul…	axon [GO:0030424]; centrosome [GO:0005813]; cytoplasm [GO:0005737]; endomembrane system [GO:0012505]; membrane [GO:0016020]; neuromuscular junction [GO:0031594]; nuclear lamina [GO:0005652]; nucleoplasm [GO:0005654]; nucleus [GO:0005634]; plasma membrane [GO:0005886]; presynapse [GO:0098793]; presynaptic active zone membrane [GO:0048787]; presynaptic membrane [GO:0042734]; SNARE complex [GO:00312…
Q80ZF8-Adgrb3-T1215	T1215(93.9)	Q80ZF8	Adhesion G protein-coupled receptor B3 (Brain-specific angiogenesis inhibitor 3)	Adgrb3 Bai3	0.182512	0.71028	1	0.0297549	1.9604	2.45394	0.579321	0.00258481	0.00743134	-0.347866	-0.242633	-0.0943311	0.181422	0.322132	0.612439	5.6625	6.01036	5.76773	5.91603	5.75464	5.72489	7.68528	8.17882	regulation of synapse disassembly (GO:1905806)	integral component of postsynaptic density membrane (GO:0099061)	adenylate cyclase-activating G protein-coupled receptor signaling pathway [GO:0007189]; cell surface receptor signaling pathway [GO:0007166]; maintenance of synapse structure [GO:0099558]; motor learning [GO:0061743]; myoblast fusion [GO:0007520]; negative regulation of angiogenesis [GO:0016525]; neuron remodeling [GO:0016322]; positive regulation of synapse assembly [GO:0051965]; regulation of d…	cerebellar climbing fiber to Purkinje cell synapse [GO:0150053]; plasma membrane [GO:0005886]; postsynapse [GO:0098794]; postsynaptic density membrane [GO:0098839]; synaptic cleft [GO:0043083]
E9Q4S1-Pde8b-S25	S25(100)	E9Q4S1	High affinity cAMP-specific and IBMX-insensitive 3',5'-cyclic phosphodiesterase 8B (PDE8B) (EC 3.1.4.53) (Cell proliferation-inducing gene 22 protein)	Pde8b	1	0	0	0.193358	-1.84081	-1.84081	0.933926	0.00274637	0.0114701	0.306677	-0.304653	-0.729243	0.511632	0.239742	0.0631664	4.73451	4.42783	4.12318	3.69859	2.03417	1.84081					behavioral fear response [GO:0001662]; cAMP catabolic process [GO:0006198]; negative regulation of insulin secretion [GO:0046676]; negative regulation of insulin secretion involved in cellular response to glucose stimulus [GO:0061179]; negative regulation of steroid hormone biosynthetic process [GO:0090032]; neuromuscular process controlling balance [GO:0050885]; operant conditioning [GO:0035106]…
Q9ES97-Rtn3-S673	S673(97.4)	Q9ES97	Reticulon-3	Rtn3	0.200157	0.752188	1	-0.0198727	1.90996	2.3208	0.446204	0.00290792	0.0085622	-0.346126	-0.174954	-0.00325016	0.183037	0.435541	0.757189	6.78886	7.13498	6.96003	7.13173	7.28037	7.30024	9.2102	9.62104		synapse (GO:0045202)	apoptotic process [GO:0006915]; brain development [GO:0007420]; endoplasmic reticulum tubular network formation [GO:0071787]; endoplasmic reticulum tubular network organization [GO:0071786]; negative regulation of amyloid-beta formation [GO:1902430]; neuron differentiation [GO:0030182]; vesicle-mediated transport [GO:0016192]	endoplasmic reticulum [GO:0005783]; endoplasmic reticulum membrane [GO:0005789]; glutamatergic synapse [GO:0098978]; Golgi apparatus [GO:0005794]; Golgi membrane [GO:0000139]; neuron projection [GO:0043005]; postsynaptic density [GO:0014069]; presynapse [GO:0098793]; synapse [GO:0045202]
P12657-Chrm1-S239	S239(96.9)	P12657	Muscarinic acetylcholine receptor M1	Chrm1 Chrm-1	1	0	0.381708	0.986449	-1.79774	-1.38946	0.0185784	0.00306947	0.0185784	0.628834	-0.130276	0.262709	0.115509	0.523748	0.880129	6.49877	5.86994	5.73966	6.13265	2.78419	1.79774		0.408279	regulation of postsynaptic membrane potential (GO:0060078)	integral component of postsynaptic membrane (GO:0099055)	adenylate cyclase-inhibiting G protein-coupled acetylcholine receptor signaling pathway [GO:0007197]; chemical synaptic transmission [GO:0007268]; cognition [GO:0050890]; G protein-coupled acetylcholine receptor signaling pathway [GO:0007213]; G protein-coupled receptor signaling pathway, coupled to cyclic nucleotide second messenger [GO:0007187]; neuromuscular synaptic transmission [GO:0007274];…	asymmetric synapse [GO:0032279]; axon terminus [GO:0043679]; cholinergic synapse [GO:0098981]; dendrite [GO:0030425]; glutamatergic synapse [GO:0098978]; membrane [GO:0016020]; postsynaptic density [GO:0014069]; postsynaptic density membrane [GO:0098839]; postsynaptic membrane [GO:0045211]; presynaptic membrane [GO:0042734]; Schaffer collateral - CA1 synapse [GO:0098685]; synapse [GO:0045202]
A0A087WS83-Cacna1e-S2081	S2081(100)	A0A087WS83	Voltage-dependent R-type calcium channel subunit alpha	Cacna1e	1	0.293112	0.373738	0.471447	-1.77048	-1.4199	0.235218	0.00323102	0.0180937	0.450398	0.0208991	-0.0502214	0.276898	0.811309	0.678675	6.7626	6.3122	6.3331	6.26198	4.24716	3.77571	2.00523	2.35581	voltage-gated calcium channel activity involved in regulation of presynaptic cytosolic calcium levels (GO:0099626)	integral component of postsynaptic membrane (GO:0099055)	regulation of monoatomic ion transmembrane transport [GO:0034765]; system process [GO:0003008]	voltage-gated calcium channel complex [GO:0005891]
Q5DTX6-Jcad-S405	S405(99.9)	Q5DTX6	Junctional cadherin 5-associated protein (Junctional protein associated with coronary artery disease) (JCAD)	Jcad Gm328 Kiaa1462	0.242235	0.807097	1	1.75629	1.73633	2.04552	0.00565428	0.00339257	0.0113086	-0.733238	-0.147197	0.263682	0.0295638	0.487076	0.878514	3.33202	4.06526	3.91806	4.32894	2.5971	0.840807	2.57714	2.88633			cell adhesion [GO:0007155]; positive regulation of blood vessel endothelial cell proliferation involved in sprouting angiogenesis [GO:1903589]; positive regulation of cell migration involved in sprouting angiogenesis [GO:0090050]; positive regulation of MAPK cascade [GO:0043410]; positive regulation of sprouting angiogenesis [GO:1903672]; positive regulation of vascular endothelial growth factor …	adherens junction [GO:0005912]; cell junction [GO:0030054]; cell-cell junction [GO:0005911]; perinuclear region of cytoplasm [GO:0048471]; ruffle membrane [GO:0032587]
Q8BTI8-Srrm2-S1068 T1074	S1068(99.9); T1074(96.7)	Q8BTI8	Serine/arginine repetitive matrix protein 2	Srrm2 Kiaa0324	1	0.338604	0.349217	-0.258285	-1.56233	-1.5178	0.105008	0.00371567	0.0159935	-0.235919	-0.252674	-0.0924939	0.309693	0.308078	0.614701	5.56256	5.79847	5.5458	5.70598	7.7793	8.03759	6.47526	6.51979			mRNA splicing, via spliceosome [GO:0000398]	Cajal body [GO:0015030]; catalytic step 2 spliceosome [GO:0071013]; nuclear speck [GO:0016607]; nucleus [GO:0005634]; U2-type catalytic step 2 spliceosome [GO:0071007]; U2-type precatalytic spliceosome [GO:0071005]
A2TJV2-Palm3-S269	S269(96.9)	A2TJV2	Paralemmin-3	Palm3	0.281375	0.850696	1	0.0408345	1.59615	1.82943	0.608562	0.00387722	0.0134087	-0.0824344	0.149434	-0.115032	0.583683	0.990468	0.580614	3.37425	3.45669	3.60612	3.34165	3.92346	3.88263	5.47878	5.71206			negative regulation of cytokine-mediated signaling pathway [GO:0001960]; regulation of cell shape [GO:0008360]; response to lipopolysaccharide [GO:0032496]; Toll signaling pathway [GO:0008063]	cytoplasm [GO:0005737]; plasma membrane [GO:0005886]
Q80TG9-Lrfn2-S742	S742(100)	Q80TG9	Leucine-rich repeat and fibronectin type-III domain-containing protein 2	Lrfn2 Kiaa1246 Salm1	0.293488	0.870977	1	0.266	1.56934	1.76863	0.717124	0.00403877	0.014378	-0.314634	-0.446758	-0.327678	0.216478	0.127464	0.303716	4.75063	5.06526	4.6185	4.73758	4.42022	4.15422	5.72356	5.92285	regulation of postsynapse organization (GO:0099175)	integral component of postsynaptic density membrane (GO:0099061)	modulation of chemical synaptic transmission [GO:0050804]; regulation of postsynapse organization [GO:0099175]	cell surface [GO:0009986]; postsynapse [GO:0098794]; postsynaptic density membrane [GO:0098839]; presynapse [GO:0098793]; Schaffer collateral - CA1 synapse [GO:0098685]
J3QK20-Cacnb4-S507	S507(100)	J3QK20	Calcium channel, voltage-dependent, beta 4 subunit	Cacnb4	1	0.357533	0.261434	0.210333	-1.48385	-1.93548	0.881906	0.00436187	0.0106624	0.23574	-0.185648	-0.252819	0.66042	0.415832	0.389015	7.82863	7.59289	7.40724	7.34007	5.01353	4.80319	3.31934	2.86771	voltage-gated calcium channel activity involved in regulation of presynaptic cytosolic calcium levels (GO:0099626)	presynapse (GO:0098793)		voltage-gated calcium channel complex [GO:0005891]
Q9Z0V2-Kcnd2-S575	S575(96.9)	Q9Z0V2	Potassium voltage-gated channel subfamily D member 2 (Voltage-gated potassium channel subunit Kv4.2)	Kcnd2 Kiaa1044 MNCb-7013	1	0.359251	0	0.277768	-1.47694	-5.17961	0.68433	0.00452342	0.000484653	0.744291	-0.110618	-0.106558	0.066559	0.559612	0.593053	8.4391	7.69481	7.58419	7.58825	5.45738	5.17961	3.70267		voltage-gated ion channel activity involved in regulation of postsynaptic membrane potential (GO:1905030)	integral component of postsynaptic membrane (GO:0099055)	action potential [GO:0001508]; cardiac muscle cell action potential [GO:0086001]; cellular response to hypoxia [GO:0071456]; locomotor rhythm [GO:0045475]; neuronal action potential [GO:0019228]; potassium ion transmembrane transport [GO:0071805]; protein homooligomerization [GO:0051260]; regulation of monoatomic ion transmembrane transport [GO:0034765]; sensory perception of pain [GO:0019233]	anchoring junction [GO:0070161]; caveola [GO:0005901]; dendrite [GO:0030425]; dendritic spine [GO:0043197]; GABA-ergic synapse [GO:0098982]; glutamatergic synapse [GO:0098978]; membrane [GO:0016020]; neuron projection [GO:0043005]; neuronal cell body [GO:0043025]; neuronal cell body membrane [GO:0032809]; perikaryon [GO:0043204]; perinuclear endoplasmic reticulum [GO:0097038]; plasma membrane [GO…
A0A1C7CYU5-Fhip1b-S524	S524(100)	A0A1C7CYU5	FHF complex subunit HOOK interacting protein 1B	Fhip1b Fam160a2	1	0.363127	0.226235	0.235384	-1.46145	-2.14411	0.805493	0.00484653	0.00807754	-1.53586	-0.944658	-1.42895	0.00452342	0.0171244	0.00726979	4.2284	5.76426	4.8196	4.33531	6.42336	6.18797	4.72652	4.04387			early endosome to late endosome transport [GO:0045022]; endosome organization [GO:0007032]; endosome to lysosome transport [GO:0008333]; lysosome organization [GO:0007040]; protein localization to perinuclear region of cytoplasm [GO:1905719]	cytosol [GO:0005829]; FHF complex [GO:0070695]
Q6PEM6-Gramd2b-S85	S85(99.1)	Q6PEM6	GRAM domain-containing protein 2B (GRAM domain-containing protein 3)	Gramd2b Gramd3	1	0.369192	0.0424406	0.76825	-1.43756	-4.55841	0.0466882	0.00500808	0.000646204	0.122441	-0.339842	-0.423249	0.933926	0.202908	0.21147	7.14853	7.02609	6.68625	6.60284	5.83448	5.06623	3.62867	0.507814				cytoplasmic microtubule [GO:0005881]
P0C0A3-Chmp6-S119	S119(100)	P0C0A3	Charged multivesicular body protein 6 (Chromatin-modifying protein 6)	Chmp6	1	0.371226	0.512642	0.0816252	-1.42963	-0.963975	0.720194	0.00516963	0.0426494	-0.701012	-0.539222	-1.17357	0.0342488	0.0836834	0.0138934	4.48117	5.18218	4.64296	4.00861	3.26123	3.17961	1.74998	2.21563			autophagosome maturation [GO:0097352]; autophagy [GO:0006914]; late endosome to lysosome transport [GO:1902774]; late endosome to vacuole transport via multivesicular body sorting pathway [GO:0032511]; membrane fission [GO:0090148]; midbody abscission [GO:0061952]; mitotic metaphase plate congression [GO:0007080]; multivesicular body assembly [GO:0036258]; multivesicular body sorting pathway [GO:…	amphisome membrane [GO:1904930]; autophagosome membrane [GO:0000421]; endosome membrane [GO:0010008]; ESCRT III complex [GO:0000815]; kinetochore [GO:0000776]; kinetochore microtubule [GO:0005828]; lysosomal membrane [GO:0005765]; midbody [GO:0030496]; multivesicular body [GO:0005771]; multivesicular body membrane [GO:0032585]; nuclear pore [GO:0005643]; plasma membrane [GO:0005886]
A0A571BGH0-Kcnab2-S31	S31(100)	A0A571BGH0	Voltage-gated potassium channel subunit beta-2 (K(+) channel subunit beta-2) (Kv-beta-2)	Kcnab2	0.29837	0.841304	1	-0.0370203	1.49552	1.74482	0.406785	0.00533118	0.0153473	-0.418764	-0.052057	0.146389	0.126171	0.67609	0.958966	7.67663	8.09539	8.04333	8.24178	8.71844	8.75546	10.251	10.5003		integral component of postsynaptic density membrane (GO:0099061)		axon [GO:0030424]; cytoplasm [GO:0005737]; cytoskeleton [GO:0005856]; plasma membrane [GO:0005886]; synapse [GO:0045202]
P97496-Smarcc1-S309	S309(100)	P97496	SWI/SNF complex subunit SMARCC1 (BRG1-associated factor 155) (SWI/SNF complex 155 kDa subunit) (SWI/SNF-related matrix-associated actin-dependent regulator of chromatin subfamily C member 1) (SWI3-related protein) (BAF155)	Smarcc1 Baf155 Srg3	1	0.37328	0	0.969887	-1.42167	-5.02481	0.0197092	0.00549273	0.000807754	0.204905	-0.283407	-0.811336	0.731502	0.265751	0.0463651	6.63091	6.42601	6.1426	5.61467	5.99469	5.02481	3.60314				animal organ morphogenesis [GO:0009887]; chromatin remodeling [GO:0006338]; chromosome organization [GO:0051276]; insulin receptor signaling pathway [GO:0008286]; negative regulation of cell differentiation [GO:0045596]; negative regulation of proteasomal ubiquitin-dependent protein catabolic process [GO:0032435]; nervous system development [GO:0007399]; nucleosome disassembly [GO:0006337]; posit…	brahma complex [GO:0035060]; chromatin [GO:0000785]; cytoplasm [GO:0005737]; GBAF complex [GO:0140288]; kinetochore [GO:0000776]; male germ cell nucleus [GO:0001673]; nBAF complex [GO:0071565]; npBAF complex [GO:0071564]; nuclear matrix [GO:0016363]; nucleoplasm [GO:0005654]; nucleus [GO:0005634]; RSC-type complex [GO:0016586]; SWI/SNF complex [GO:0016514]; XY body [GO:0001741]
Q8BGH4-Reep1-S192	S192(100)	Q8BGH4	Receptor expression-enhancing protein 1	Reep1 D6Ertd253e	0.355407	0.993289	1	0.869024	1.48274	1.49246	0.0305331	0.00565428	0.0211632	0.0781542	-0.193294	0.827859	0.958805	0.401454	0.174152	2.60455	2.5264	2.3331	3.35425	5.76703	4.898	6.38074	6.39046			endoplasmic reticulum tubular network organization [GO:0071786]; protein insertion into membrane [GO:0051205]; regulation of intracellular transport [GO:0032386]	cytoplasm [GO:0005737]; cytoplasmic microtubule [GO:0005881]; endoplasmic reticulum [GO:0005783]; endoplasmic reticulum membrane [GO:0005789]; endoplasmic reticulum tubular network [GO:0071782]; membrane [GO:0016020]; mitochondrial membrane [GO:0031966]
P20917-Mag-T543	T543(90.3)	P20917	Myelin-associated glycoprotein (Siglec-4a)	Mag	0.319143	0.888554	1	0.64779	1.47726	1.64773	0.0836834	0.00581583	0.0174475	0.276543	-0.179877	-0.12101	0.573506	0.427625	0.571729	6.10844	5.8319	5.65202	5.71089	4.8274	4.17961	5.65687	5.82734			axon regeneration [GO:0031103]; cell adhesion [GO:0007155]; cell-cell adhesion via plasma-membrane adhesion molecules [GO:0098742]; cellular response to mechanical stimulus [GO:0071260]; central nervous system myelin formation [GO:0032289]; central nervous system myelination [GO:0022010]; myelination [GO:0042552]; negative regulation of axon extension [GO:0030517]; negative regulation of neuron a…	compact myelin [GO:0043218]; cytoplasm [GO:0005737]; membrane raft [GO:0045121]; mesaxon [GO:0097453]; myelin sheath [GO:0043209]; myelin sheath adaxonal region [GO:0035749]; paranode region of axon [GO:0033270]; plasma membrane [GO:0005886]; Schmidt-Lanterman incisure [GO:0043220]
G3X9V4-Grin2b-S1321	S1321(98.9)	G3X9V4	Glutamate receptor	Grin2b	0.286335	0.796054	1	0.773134	1.47516	1.80422	0.0452342	0.00597738	0.0137318	-0.698317	-0.588049	-0.33225	0.034895	0.066559	0.298223	5.79016	6.48847	5.90042	6.15622	6.35937	5.58623	7.0614	7.39046	transmitter-gated ion channel activity involved in regulation of postsynaptic membrane potential (GO:1904315)	integral component of postsynaptic density membrane (GO:0099061)	calcium ion transmembrane import into cytosol [GO:0097553]; response to ethanol [GO:0045471]	NMDA selective glutamate receptor complex [GO:0017146]; postsynaptic membrane [GO:0045211]
A2AI87-Phka1-S7	S7(100)	A2AI87	Phosphorylase b kinase regulatory subunit	Phka1	1	0.386525	0	0.67309	-1.37137	-5.35697	0.0749596	0.00646204	0.000969305	-0.191688	-0.478532	-0.661129	0.376252	0.110016	0.0814216	6.19737	6.38906	5.91053	5.72793	6.03006	5.35697	3.98561				glycogen metabolic process [GO:0005977]	plasma membrane [GO:0005886]
Q9JMH9-6-Myo18a-S995	S995(100)	Q9JMH9-6	Unconventional myosin-XVIIIa (Molecule associated with JAK3 N-terminus) (MAJN) (Myosin containing a PDZ domain) (Surfactant protein receptor SP-R210) (SP-R210)	Myo18a Myspdz	0.375573	1	0.961659	0.148118	1.41283	1.35643	0.918094	0.00662359	0.0273021	-0.012315	-0.308299	-0.189159	0.737803	0.236349	0.467205	5.93591	5.94822	5.63992	5.75906	5.80835	5.66023	7.07307	7.01667			actomyosin structure organization [GO:0031032]; asymmetric Golgi ribbon formation [GO:0090164]; cell migration [GO:0016477]; cellular response to type II interferon [GO:0071346]; Golgi organization [GO:0007030]; Golgi ribbon formation [GO:0090161]; Golgi vesicle budding [GO:0048194]; I-kappaB kinase/NF-kappaB signaling [GO:0007249]; negative regulation of apoptotic process [GO:0043066]; positive …	actomyosin [GO:0042641]; brush border [GO:0005903]; cytoplasm [GO:0005737]; cytoskeleton [GO:0005856]; endoplasmic reticulum-Golgi intermediate compartment [GO:0005793]; Golgi membrane [GO:0000139]; myosin filament [GO:0032982]; myosin II complex [GO:0016460]; phagocytic vesicle [GO:0045335]; trans-Golgi network [GO:0005802]
Q5F2E8-Taok1-S9	S9(100)	Q5F2E8	Serine/threonine-protein kinase TAO1 (EC 2.7.11.1) (Thousand and one amino acid protein 1)	Taok1 Kiaa1361 Tao1	1	0.403702	0.403083	-0.515038	-1.30864	-1.31085	0.0315024	0.00694669	0.0206785	0.696701	-0.476364	-0.598435	0.0831987	0.110985	0.103877	6.65252	5.95582	5.47946	5.35739	3.20409	3.71913	2.41049	2.40828			central nervous system neuron development [GO:0021954]; DNA damage response [GO:0006974]; DNA repair [GO:0006281]; execution phase of apoptosis [GO:0097194]; microtubule cytoskeleton organization [GO:0000226]; mitotic G2 DNA damage checkpoint signaling [GO:0007095]; negative regulation of microtubule depolymerization [GO:0007026]; neuron cellular homeostasis [GO:0070050]; phosphorylation [GO:0016…	cytoplasm [GO:0005737]; microtubule cytoskeleton [GO:0015630]; perinuclear region of cytoplasm [GO:0048471]
Q80UU9-Pgrmc2-T205	T205(100)	Q80UU9	Membrane-associated progesterone receptor component 2	Pgrmc2	1	0.405307	0.523905	-0.331663	-1.30291	-0.932623	0.073021	0.00710824	0.0449111	0.415813	-0.132688	-0.0800861	0.321486	0.518901	0.63441	9.13427	8.71846	8.58577	8.63837	8.37806	8.70972	7.40681	7.7771			adipose tissue development [GO:0060612]; heme transport [GO:0015886]	endomembrane system [GO:0012505]; endoplasmic reticulum [GO:0005783]; membrane [GO:0016020]; nuclear envelope [GO:0005635]
Q9QYB5-Add3-T460	T460(98.3)	Q9QYB5	Gamma-adducin (Adducin-like protein 70)	Add3 Addl	1	0.41313	0.180467	0.187194	-1.27533	-2.47019	0.95315	0.00775444	0.00597738	0.179751	-0.0859597	0.0546366	0.791276	0.610824	0.833926	6.58371	6.40395	6.31799	6.45859	6.37725	6.19006	4.91472	3.71986		postsynapse (GO:0098794)	barbed-end actin filament capping [GO:0051016]; positive regulation of cytoskeleton organization [GO:0051495]; positive regulation of vasoconstriction [GO:0045907]; response to xenobiotic stimulus [GO:0009410]	brush border [GO:0005903]; cell cortex [GO:0005938]; cell-cell junction [GO:0005911]; condensed nuclear chromosome [GO:0000794]; cytoplasm [GO:0005737]; cytoskeleton [GO:0005856]; membrane [GO:0016020]; plasma membrane [GO:0005886]; postsynaptic density [GO:0014069]
Q9EQF6-Dpysl5-S549	S549(100)	Q9EQF6	Dihydropyrimidinase-related protein 5 (DRP-5) (Collapsin response mediator protein 5) (CRMP-5)	Dpysl5 Crmp5	0.356997	0.899029	1	-0.00868561	1.33246	1.48602	0.475606	0.00791599	0.0218094	-0.076258	0.00537363	-0.223113	0.596446	0.787076	0.425363	5.29586	5.37212	5.3775	5.14901	4.74466	4.75334	6.0858	6.23936			axon guidance [GO:0007411]; negative regulation of dendrite morphogenesis [GO:0050774]	cytoplasm [GO:0005737]; cytosol [GO:0005829]; dendrite [GO:0030425]; neuronal cell body [GO:0043025]; protein-containing complex [GO:0032991]
B1AQY2-Arhgap23-S611	S611(99)	B1AQY2	Rho GTPase activating protein 23	Arhgap23	0.398078	1	0.887049	0.163136	1.32888	1.15596	0.96769	0.00807754	0.0421648	-0.268628	-0.185423	-0.279004	0.267367	0.415994	0.356866	5.59862	5.86725	5.68183	5.58825	5.97988	5.81674	7.14561	6.9727			signal transduction [GO:0007165]
Q9QYG0-Ndrg2-S326	S326(100)	Q9QYG0	Protein NDRG2 (N-myc downstream-regulated gene 2 protein) (Protein Ndr2)	Ndrg2 Kiaa1248 Ndr2	1	0.421801	0.5073	-0.0166658	-1.24537	-0.979089	0.453473	0.0082391	0.0411955	-0.41911	-0.220955	-0.543894	0.12601	0.357512	0.130533	4.40173	4.82084	4.59989	4.27695	6.87623	6.8929	5.64753	5.91381			cell differentiation [GO:0030154]; negative regulation of cytokine production [GO:0001818]; negative regulation of ERK1 and ERK2 cascade [GO:0070373]; negative regulation of vascular associated smooth muscle cell proliferation [GO:1904706]; nervous system development [GO:0007399]; regulation of platelet-derived growth factor production [GO:0090361]; regulation of vascular endothelial growth facto…	cytoplasm [GO:0005737]; Golgi apparatus [GO:0005794]; growth cone [GO:0030426]; nucleus [GO:0005634]; perinuclear region of cytoplasm [GO:0048471]
[truncated: 92 more rows]

## Sheet: #5_PHOS_IA-Induced
					PSD_Relative Percentages			PSD_Log2 Ratio			PSD_adjust p-value			Hippocampus_Log2 Ratio			Hippocampus_adjust p-value			Normalized Intensities (Log2)								SynGO		UniProtKB/Swiss-Prot
[truncated: 310 more rows]
