# Supplementary material for: Experience-Induced Remodeling of the Hippocampal Post-synaptic Proteome and Phosphoproteome
Source: Mol Cell Proteomics. 2023 Oct 6;22(11):100661. doi: 10.1016/j.mcpro.2023.100661 (PMC10652125; doi:10.1016/j.mcpro.2023.100661)
Supplement: Table S3 [file mmc3.xlsx]

## Sheet: #1_Table S3.
Experience-induced remodeling of the hippocampal post-synaptic proteome and phosphoproteome
Seok Heo1,2*, Taewook Kang3*, Alexei M. Bygrave1,2,
Martin R. Larsen3**, and Richard L. Huganir1,2**
1Solomon H. Snyder Department of Neuroscience, Johns Hopkins University School of Medicine, Baltimore, Maryland 21205, USA
2Kavli Neuroscience Discovery Institute, Johns Hopkins University, Baltimore, MD 21205, USA
3Department of Biochemistry and Molecular Biology, University of Southern Denmark, Odense, Denmark
*These authors contributed equally
**Corresponding authors
Table S3. List of proteins and site-specific phosphorylation from mouse hippocampal PSD fractions distinctively regulated by IA-training (IA-unique) or immediate shock (Shock-unique).

## Sheet: #2_Shock-only_Proteome
				PSD_Relative Percentages			PSD_Log2 Ratio			PSD_adjust q-value			Hippocampus_Log2 Ratio			Hippocampus_adjust q-value			SynGO		UniProtKB/Swiss-Prot
Accession no.	Protein Description	Gene Names	Gene	Walk	Shock	IA	Naïve/ Walk	Shock/ Walk	IA/ Walk	Naïve/ Walk	Shock/ Walk	IA/ Walk	Naïve/ Walk	Shock/ Walk	IA/ Walk	Naïve/ Walk	Shock/ Walk	IA/ Walk	GO Biological Process	GO Cellular Components	GO Biological Process	GO Cellular Components	Sequence Coverage (%)	#Peptides	# Unique Peptides	#PSMs	Exp. q-value
Q3UHH1	Zinc finger SWIM domain-containing protein 8 OS=Mus musculus OX=10090 GN=Zswim8 PE=1 SV=1	Zswim8 Kiaa0913	Zswim8	0.511893	1	0.69323	0.506879	0.966086	0.437491	0.0243317	0.00856751	0.0599726	-0.397189	-0.521642	0.0649543	0.204249	0.0188485	0.46573			positive regulation of miRNA catabolic process [GO:2000627]; proteasome-mediated ubiquitin-dependent protein catabolic process [GO:0043161]; protein ubiquitination [GO:0016567]	Cul2-RING ubiquitin ligase complex [GO:0031462]; Cul3-RING ubiquitin ligase complex [GO:0031463]; cullin-RING ubiquitin ligase complex [GO:0031461]; cytosol [GO:0005829]	3	3	3	8	0
Q8BZ47	Zinc finger protein 609 OS=Mus musculus OX=10090 GN=Znf609 PE=1 SV=2	Znf609 Kiaa0295 Zfp609	Znf609	0.587574	1	0.789272	0.291251	0.767159	0.425753	0.0849897	0.0198766	0.064085	-0.115171	0.068434	0.132451	0.907471	0.398561	0.279301			muscle organ development [GO:0007517]; positive regulation of neuron migration [GO:2001224]; positive regulation of T cell differentiation in thymus [GO:0033089]; positive regulation of transcription by RNA polymerase II [GO:0045944]; regulation of myoblast proliferation [GO:2000291]; regulation of transcription by RNA polymerase II [GO:0006357]	nucleoplasm [GO:0005654]; nucleus [GO:0005634]	1	2	2	2	0.001
Q9D273	Corrinoid adenosyltransferase MMAB OS=Mus musculus OX=10090 GN=Mmab PE=1 SV=1	Mmab	Mmab	0.800231	0.41206	1	0.236427	-0.957563	0.321511	0.126114	0.00651131	0.120973	1.50337	1.09509	0.951298	0.0027416	0.0020562	0.00651131			cobalamin metabolic process [GO:0009235]	mitochondrion [GO:0005739]	13	2	2	3	0
P81122	Insulin receptor substrate 2 OS=Mus musculus OX=10090 GN=Irs2 PE=1 SV=2	Irs2	Irs2	0.596862	1	0.745416	0.492266	0.744532	0.320649	0.0270733	0.0212474	0.121659	-0.145768	0.168632	0.0943163	0.967786	0.145648	0.375942			brain development [GO:0007420]; cell migration [GO:0016477]; cell population proliferation [GO:0008283]; cellular response to glucose stimulus [GO:0071333]; cellular response to insulin stimulus [GO:0032869]; epithelial cell migration [GO:0010631]; insulin receptor signaling pathway [GO:0008286]; mammary gland development [GO:0030879]; negative regulation of B cell apoptotic process [GO:0002903];…	cytosol [GO:0005829]; plasma membrane [GO:0005886]; protein-containing complex [GO:0032991]	10	10	10	22	0
Q9JI46	Diphosphoinositol polyphosphate phosphohydrolase 1 OS=Mus musculus OX=10090 GN=Nudt3 PE=1 SV=1	Nudt3 Dipp Dipp1	Nudt3	1	0.624549	0.774971	-0.0609675	-0.679114	-0.367786	0.416724	0.0209047	0.130569	-0.44162	0.0191047	-0.0371477	0.145648	0.656957	0.887937			adenosine 5'-(hexahydrogen pentaphosphate) catabolic process [GO:1901911]; diadenosine hexaphosphate catabolic process [GO:1901909]; diadenosine pentaphosphate catabolic process [GO:1901907]; diphosphoinositol polyphosphate catabolic process [GO:0071544]; diphosphoinositol polyphosphate metabolic process [GO:0071543]; RNA decapping [GO:0110154]	cytoplasm [GO:0005737]; cytosol [GO:0005829]; nucleus [GO:0005634]	61	7	2	14	0
Q8R550-2	Isoform 2 of SH3 domain-containing kinase-binding protein 1 OS=Mus musculus OX=10090 GN=Sh3kbp1	Sh3kbp1 Ruk Seta	Sh3kbp1	0.653648	1	0.806528	0.256581	0.613415	0.303211	0.107265	0.0414668	0.13708	-0.0158242	-0.087117	-0.0756261	0.541124	0.582248	0.932488			actin filament organization [GO:0007015]; apoptotic process [GO:0006915]; cell migration [GO:0016477]; cytoskeleton organization [GO:0007010]; endocytosis [GO:0006897]; positive regulation of B cell activation [GO:0050871]; regulation of cell shape [GO:0008360]	cell-cell junction [GO:0005911]; cytoplasm [GO:0005737]; cytoplasmic vesicle membrane [GO:0030659]; cytoskeleton [GO:0005856]; endocytic vesicle [GO:0030139]; focal adhesion [GO:0005925]; neuron projection [GO:0043005]; synapse [GO:0045202]	14	5	5	13	0
Q8BMB0	BRCA2-interacting transcriptional repressor EMSY OS=Mus musculus OX=10090 GN=Emsy PE=1 SV=2	Emsy	Emsy	0.512782	1	0.62825	0.561421	0.963581	0.292991	0.0178204	0.00891021	0.142563	0.12758	-0.218063	-0.226601	0.193968	0.152844	0.348184			chromatin organization [GO:0006325]; DNA repair [GO:0006281]; regulation of DNA-templated transcription [GO:0006355]	nucleoplasm [GO:0005654]	3	3	3	5	0.001
Q8BM65-4	Isoform 4 of Neuronal tyrosine-phosphorylated phosphoinositide-3-kinase adapter 2 OS=Mus musculus OX=10090 GN=Nyap2	Nyap2 Kiaa1486	Nyap2	0.561161	1	0.675401	0.0480916	0.833514	0.26733	0.866004	0.0143934	0.166895	0.0579287	-0.118323	0.253432	0.327279	0.421864	0.123029			neuron projection morphogenesis [GO:0048812]; phosphatidylinositol 3-kinase signaling [GO:0014065]		18	7	7	14	0
Q8JZP9	GAS2-like protein 1 OS=Mus musculus OX=10090 GN=Gas2l1 PE=1 SV=1	Gas2l1	Gas2l1	1	0.62821	0.800768	0.0355142	-0.670682	-0.320543	0.957162	0.0215901	0.171008	-0.189203	0.227649	0.0030712	0.792324	0.0908156	0.694311			actin crosslink formation [GO:0051764]; cellular response to starvation [GO:0009267]; cellular response to thyroid hormone stimulus [GO:0097067]; microtubule bundle formation [GO:0001578]; negative regulation of cell growth [GO:0030308]; negative regulation of erythrocyte differentiation [GO:0045647]; negative regulation of gene expression [GO:0010629]; negative regulation of microtubule depolyme…	actin filament [GO:0005884]; cytoplasm [GO:0005737]; microtubule [GO:0005874]; microtubule plus-end [GO:0035371]; stress fiber [GO:0001725]	8	4	4	5	0
P62855	40S ribosomal protein S26 OS=Mus musculus OX=10090 GN=Rps26 PE=1 SV=3	Rps26	Rps26	0.619274	1	0.496768	-0.0709861	0.69135	-0.318006	0.367032	0.027416	0.174092	-0.00807055	-0.0359087	0.149144	0.513365	0.932145	0.246744	translation at postsynapse (GO:0140242)	postsynaptic ribosome	cytoplasmic translation [GO:0002181]; negative regulation of RNA splicing [GO:0033119]; translation at postsynapse [GO:0140242]; translation at presynapse [GO:0140236]	cytoplasm [GO:0005737]; cytoplasmic side of rough endoplasmic reticulum membrane [GO:0098556]; cytosol [GO:0005829]; cytosolic small ribosomal subunit [GO:0022627]; polysomal ribosome [GO:0042788]; postsynapse [GO:0098794]; presynapse [GO:0098793]; ribosome [GO:0005840]; synapse [GO:0045202]	16	2	2	3	0.001
P97500	Myelin transcription factor 1-like protein OS=Mus musculus OX=10090 GN=Myt1l PE=1 SV=3	Myt1l Kiaa1106 Nzf1 Png1	Myt1l	0.554865	1	0.663616	0.475065	0.849792	0.258212	0.0298149	0.0133653	0.175463	0.132989	-0.0263569	0.0466526	0.184373	0.98732	0.535298			negative regulation of transcription by RNA polymerase II [GO:0000122]; nervous system development [GO:0007399]; neuron development [GO:0048666]; neuron differentiation [GO:0030182]; neuron fate commitment [GO:0048663]; neuron fate specification [GO:0048665]; positive regulation of transcription by RNA polymerase II [GO:0045944]; regulation of transcription by RNA polymerase II [GO:0006357]; sequ…	chromosome [GO:0005694]; nucleus [GO:0005634]	2	2	2	2	0.005
Q8VI75	Importin-4 OS=Mus musculus OX=10090 GN=Ipo4 PE=1 SV=1	Ipo4 Imp4a Ranbp4	Ipo4	0.661774	1	0.790189	0.773409	0.59559	0.25586	0.00959561	0.0442084	0.177519	-0.554528	-0.290539	-0.272116	0.070939	0.0853324	0.245374			protein import into nucleus [GO:0006606]; protein localization to nucleus [GO:0034504]; ribosome biogenesis [GO:0042254]	chromatin [GO:0000785]; cytoplasm [GO:0005737]; nucleus [GO:0005634]; protein-containing complex [GO:0032991]	5	3	3	3	0
Q99KF1	Transmembrane emp24 domain-containing protein 9 OS=Mus musculus OX=10090 GN=Tmed9 PE=1 SV=2	Tmed9 Gp25l2	Tmed9	1	0.62897	0.809162	-0.954836	-0.668937	-0.3055	0.00651131	0.0219328	0.183345	0.298937	-0.038931	0.0184117	0.0620288	0.906785	0.630226			COPI coating of Golgi vesicle [GO:0048205]; endoplasmic reticulum to Golgi vesicle-mediated transport [GO:0006888]; Golgi organization [GO:0007030]; intracellular protein transport [GO:0006886]; positive regulation of organelle organization [GO:0010638]	COPII-coated ER to Golgi transport vesicle [GO:0030134]; endoplasmic reticulum [GO:0005783]; endoplasmic reticulum membrane [GO:0005789]; endoplasmic reticulum-Golgi intermediate compartment [GO:0005793]; endoplasmic reticulum-Golgi intermediate compartment membrane [GO:0033116]; Golgi apparatus [GO:0005794]; Golgi membrane [GO:0000139]; synaptic vesicle [GO:0008021]	15	2	2	6	0
Q4VGL6	Roquin-1 OS=Mus musculus OX=10090 GN=Rc3h1 PE=1 SV=1	Rc3h1 Gm551 Kiaa2025	Rc3h1	1	0.640178	0.812197	0.129212	-0.643455	-0.300098	0.376971	0.0246744	0.190541	-0.278286	-0.0649826	0.00574534	0.480466	0.727553	0.68403			3'-UTR-mediated mRNA destabilization [GO:0061158]; B cell homeostasis [GO:0001782]; cellular response to interleukin-1 [GO:0071347]; lymph node development [GO:0048535]; negative regulation of activated T cell proliferation [GO:0046007]; negative regulation of B cell proliferation [GO:0030889]; negative regulation of germinal center formation [GO:0002635]; negative regulation of T-helper 17 cell …	cytoplasm [GO:0005737]; cytoplasmic stress granule [GO:0010494]; P-body [GO:0000932]	4	2	2	2	0.001
P60122	RuvB-like 1 OS=Mus musculus OX=10090 GN=Ruvbl1 PE=1 SV=1	Ruvbl1 Tip49 Tip49a	Ruvbl1	0.671528	1	0.780599	-0.0669653	0.574481	0.217134	0.385881	0.0496916	0.225154	-0.390219	-0.203039	-0.0414515	0.214531	0.178204	0.908842			box C/D snoRNP assembly [GO:0000492]; cell cycle [GO:0007049]; cell division [GO:0051301]; chromatin remodeling [GO:0006338]; DNA recombination [GO:0006310]; DNA repair [GO:0006281]; histone acetylation [GO:0016573]; histone H2A acetylation [GO:0043968]; histone H4 acetylation [GO:0043967]; positive regulation of canonical Wnt signaling pathway [GO:0090263]; positive regulation of DNA repair [GO:…	cytosol [GO:0005829]; dynein axonemal particle [GO:0120293]; Ino80 complex [GO:0031011]; membrane [GO:0016020]; microtubule organizing center [GO:0005815]; MLL1 complex [GO:0071339]; NuA4 histone acetyltransferase complex [GO:0035267]; nuclear matrix [GO:0016363]; nucleoplasm [GO:0005654]; nucleosome [GO:0000786]; nucleus [GO:0005634]; protein folding chaperone complex [GO:0101031]; protein-conta…	7	2	2	2	0.001
Q6ZWR6-5	Isoform 5 of Nesprin-1 OS=Mus musculus OX=10090 GN=Syne1	Syne1	Syne1	0.505417	1	0.587033	0.48849	0.984453	0.215967	0.027416	0.00788211	0.226525	-0.446591	-0.0752822	-0.273316	0.138451	0.656271	0.244003	regulation of postsynaptic neurotransmitter receptor endocytosis (GO:0099149)	postsynaptic endocytic zone (GO:0098843)	centrosome localization [GO:0051642]; Golgi organization [GO:0007030]; muscle cell differentiation [GO:0042692]; nuclear matrix anchoring at nuclear membrane [GO:0090292]; nuclear migration [GO:0007097]; regulation of cilium assembly [GO:1902017]; spermatogenesis [GO:0007283]	cytoplasm [GO:0005737]; cytoskeleton [GO:0005856]; Golgi apparatus [GO:0005794]; meiotic nuclear membrane microtubule tethering complex [GO:0034993]; membrane [GO:0016020]; nuclear envelope [GO:0005635]; nuclear membrane [GO:0031965]; nuclear outer membrane [GO:0005640]; nucleolus [GO:0005730]; nucleoplasm [GO:0005654]; P-body [GO:0000932]; postsynaptic membrane [GO:0045211]; sarcomere [GO:003001…	24	27	1	57	0
Q91WM1	Spermatid perinuclear RNA-binding protein OS=Mus musculus OX=10090 GN=Strbp PE=1 SV=1	Strbp Spnr	Strbp	1	0.416845	0.828332	0.183959	-1.26242	-0.271719	0.214873	0.0027416	0.228239	0.168119	0.119589	-0.109138	0.141535	0.234407	0.778615			mechanosensory behavior [GO:0007638]; spermatid development [GO:0007286]	cytoplasm [GO:0005737]; manchette [GO:0002177]; microtubule cytoskeleton [GO:0015630]; nucleus [GO:0005634]	7	2	2	2	0.001
Q9D1Q6	Endoplasmic reticulum resident protein 44 OS=Mus musculus OX=10090 GN=Erp44 PE=1 SV=1	Erp44 Kiaa0573 Txndc4	Erp44	1	0.665796	0.833835	0.0503306	-0.586848	-0.262166	0.84647	0.0318711	0.239205	0.397412	0.342307	0.311118	0.0346127	0.0397533	0.0819054			glycoprotein metabolic process [GO:0009100]; protein folding [GO:0006457]; response to endoplasmic reticulum stress [GO:0034976]; response to unfolded protein [GO:0006986]	cell surface [GO:0009986]; endoplasmic reticulum lumen [GO:0005788]; endoplasmic reticulum membrane [GO:0005789]; endoplasmic reticulum-Golgi intermediate compartment [GO:0005793]	22	5	5	7	0
P63328-2	Isoform 2 of Protein phosphatase 3 catalytic subunit alpha OS=Mus musculus OX=10090 GN=Ppp3ca	Ppp3ca Calna	Ppp3ca	1	0.642447	0.834868	-0.169594	-0.638351	-0.26038	0.134339	0.0253598	0.240918	0.439541	-0.146196	0.493896	0.0257025	0.320768	0.0311857	postsynaptic modulation of chemical synaptic transmission (GO:0099170)	synapse (GO:0045202)	aging [GO:0007568]; brain development [GO:0007420]; calcineurin-mediated signaling [GO:0097720]; calcineurin-NFAT signaling cascade [GO:0033173]; calcium ion transport [GO:0006816]; calcium-mediated signaling [GO:0019722]; cardiac muscle hypertrophy in response to stress [GO:0014898]; cellular response to glucose stimulus [GO:0071333]; dendrite morphogenesis [GO:0048813]; dephosphorylation [GO:00…	calcineurin complex [GO:0005955]; cytoplasm [GO:0005737]; cytoplasmic side of plasma membrane [GO:0009898]; cytosol [GO:0005829]; dendritic spine [GO:0043197]; glutamatergic synapse [GO:0098978]; mitochondrion [GO:0005739]; nucleoplasm [GO:0005654]; nucleus [GO:0005634]; plasma membrane [GO:0005886]; protein serine/threonine phosphatase complex [GO:0008287]; sarcolemma [GO:0042383]; Schaffer coll…	72	30	1	146	0
Q7TSI3	Serine/threonine-protein phosphatase 6 regulatory subunit 1 OS=Mus musculus OX=10090 GN=Ppp6r1 PE=1 SV=1	Ppp6r1 Kiaa1115 Pp6r1 Saps1	Ppp6r1	0.626168	1	0.71969	0.0978028	0.675379	0.200827	0.534613	0.0301576	0.246744	-0.0556511	-0.00292644	-0.202437	0.678204	0.801576	0.417752			regulation of phosphoprotein phosphatase activity [GO:0043666]	cytosol [GO:0005829]; nucleus [GO:0005634]	5	2	2	2	0
Q8BFS6	Serine/threonine-protein phosphatase CPPED1 OS=Mus musculus OX=10090 GN=Cpped1 PE=1 SV=1	Cpped1 Cstp1	Cpped1	1	0.635298	0.847158	0.0937617	-0.654494	-0.239298	0.553461	0.0226182	0.275188	-0.156606	-0.0503358	0.312697	0.922207	0.823167	0.0805346				cytosol [GO:0005829]; plasma membrane [GO:0005886]	11	2	2	3	0
Q9Z1X2	Phosphatidylserine synthase 2 OS=Mus musculus OX=10090 GN=Ptdss2 PE=1 SV=2	Ptdss2 Pss2	Ptdss2	1	0.641228	0.848811	0.0242063	-0.64109	-0.236485	0.954421	0.0250171	0.280329	0.143953	0.149839	0.690017	0.172036	0.174777	0.0109664			phosphatidylserine biosynthetic process [GO:0006659]	endoplasmic reticulum membrane [GO:0005789]; membrane [GO:0016020]	12	3	3	12	0
Q65CL1	Catenin alpha-3 OS=Mus musculus OX=10090 GN=Ctnna3 PE=1 SV=2	Ctnna3 Catna3	Ctnna3	0.648286	1	0.733568	0.0696484	0.625298	0.178301	0.706648	0.0387252	0.282385	-0.171584	-0.0932879	-0.225747	0.864633	0.546265	0.351953			bundle of His cell-Purkinje myocyte adhesion involved in cell communication [GO:0086073]; cell migration [GO:0016477]; cell-cell adhesion [GO:0098609]; regulation of heart rate by cardiac conduction [GO:0086091]; regulation of ventricular cardiac muscle cell action potential [GO:0098911]	adherens junction [GO:0005912]; cytoplasm [GO:0005737]; cytoskeleton [GO:0005856]; desmosome [GO:0030057]; fascia adherens [GO:0005916]; lamellipodium [GO:0030027]	7	3	3	6	0
Q9CQ48	NudC domain-containing protein 2 OS=Mus musculus OX=10090 GN=Nudcd2 PE=1 SV=1	Nudcd2 D11Ertd603e	Nudcd2	1	0.681607	0.850332	-0.203848	-0.552988	-0.233902	0.101097	0.0394106	0.284099	0.00686694	-0.0115165	0.371873	0.464702	0.865661	0.0579164			protein folding [GO:0006457]	cytoplasm [GO:0005737]; cytosol [GO:0005829]; intercellular bridge [GO:0045171]; kinetochore [GO:0000776]; microtubule cytoskeleton [GO:0015630]; microtubule organizing center [GO:0005815]; mitotic spindle [GO:0072686]; spindle pole [GO:0000922]	28	2	2	2	0.003
Q6NV83	U2 snRNP-associated SURP motif-containing protein OS=Mus musculus OX=10090 GN=U2surp PE=1 SV=3	U2surp Sr140	U2surp	0.578402	1	0.653668	0.066092	0.789857	0.176486	0.733379	0.0174777	0.286498	0.118894	-0.0379521	0.0172154	0.20939	0.916038	0.636395			RNA processing [GO:0006396]	nucleoplasm [GO:0005654]; nucleus [GO:0005634]	3	2	2	3	0
O08915	AH receptor-interacting protein OS=Mus musculus OX=10090 GN=Aip PE=1 SV=1	Aip	Aip	1	0.678766	0.85373	-0.228651	-0.559014	-0.228148	0.088074	0.0376971	0.296779	0.200738	-0.121594	0.129666	0.112406	0.408156	0.284099			negative regulation of cyclic-nucleotide phosphodiesterase activity [GO:0051344]; protein maturation by protein folding [GO:0022417]; protein targeting to mitochondrion [GO:0006626]; regulation of protein kinase A signaling [GO:0010738]; xenobiotic metabolic process [GO:0006805]	aryl hydrocarbon receptor complex [GO:0034751]; cytosol [GO:0005829]; membrane [GO:0016020]; plasma membrane [GO:0005886]	20	4	4	4	0
Q8VDN4	Coiled-coil domain-containing protein 92 OS=Mus musculus OX=10090 GN=Ccdc92 PE=1 SV=1	Ccdc92 D5Bwg0834e	Ccdc92	1	0.600288	0.861248	-0.0390045	-0.736273	-0.215499	0.526045	0.0154215	0.32111	-0.193375	0.195825	-0.00861617	0.777587	0.116518	0.754284			innate immune response [GO:0045087]	centriole [GO:0005814]; centrosome [GO:0005813]; cytoplasm [GO:0005737]; intracellular membrane-bounded organelle [GO:0043231]; nucleoplasm [GO:0005654]	7	2	2	6	0
Q9QXT0	Protein canopy homolog 2 OS=Mus musculus OX=10090 GN=Cnpy2 PE=1 SV=1	Cnpy2 Msap Tmem4 Zsig9	Cnpy2	1	0.682762	0.861835	-0.0827049	-0.550545	-0.214516	0.319054	0.0404387	0.324537	-0.369775	0.197592	0.451756	0.254626	0.114805	0.0387252			negative regulation of gene expression [GO:0010629]; positive regulation of low-density lipoprotein receptor activity [GO:1905599]; regulation of low-density lipoprotein particle clearance [GO:0010988]	endoplasmic reticulum [GO:0005783]	31	4	4	7	0
Q3TY86	Apoptosis-inducing factor 3 OS=Mus musculus OX=10090 GN=Aifm3 PE=1 SV=1	Aifm3 Aifl	Aifm3	0.546001	1	0.608491	0.633421	0.873024	0.156332	0.0150788	0.0116518	0.326936	-0.0243787	0.158359	-0.117916	0.568197	0.157985	0.734407			execution phase of apoptosis [GO:0097194]	cytoplasm [GO:0005737]; cytosol [GO:0005829]; endoplasmic reticulum [GO:0005783]; mitochondrial inner membrane [GO:0005743]; mitochondrion [GO:0005739]	11	4	4	13	0
Q8VH51-2	Isoform 2 of RNA-binding protein 39 OS=Mus musculus OX=10090 GN=Rbm39	Rbm39 Caper Rnpc2	Rbm39	0.65129	1	0.724498	0.0844238	0.618629	0.153683	0.607951	0.0407814	0.332419	-0.797088	-0.437359	-1.12925	0.0185058	0.0294722	0.00514051			mRNA processing [GO:0006397]; regulation of mRNA splicing, via spliceosome [GO:0048024]; RNA splicing [GO:0008380]	centriolar satellite [GO:0034451]; microtubule cytoskeleton [GO:0015630]; nuclear speck [GO:0016607]; nucleoplasm [GO:0005654]; protein-containing complex [GO:0032991]	11	2	2	2	0.001
Q9Z2W1	Serine/threonine-protein kinase 25 OS=Mus musculus OX=10090 GN=Stk25 PE=1 SV=2	Stk25 Sok1	Stk25	0.671026	1	0.745807	-0.00805712	0.57556	0.152434	0.717958	0.0493489	0.336532	-0.621569	-0.291344	-0.542691	0.0459219	0.0849897	0.0459219			axonogenesis [GO:0007409]; establishment of Golgi localization [GO:0051683]; establishment or maintenance of cell polarity [GO:0007163]; Golgi localization [GO:0051645]; Golgi reassembly [GO:0090168]; intrinsic apoptotic signaling pathway in response to hydrogen peroxide [GO:0036481]; positive regulation of axonogenesis [GO:0050772]; positive regulation of stress-activated MAPK cascade [GO:003287…	cytoplasm [GO:0005737]; Golgi apparatus [GO:0005794]; Golgi membrane [GO:0000139]	13	3	3	5	0
Q8R2U0	Nucleoporin SEH1 OS=Mus musculus OX=10090 GN=Seh1l PE=2 SV=1	Seh1l	Seh1l	0.659986	1	0.576752	0.817238	0.599493	-0.194484	0.00856751	0.0438657	0.369088	-0.675052	0.0333221	-0.390015	0.0339273	0.570596	0.112063			attachment of mitotic spindle microtubules to kinetochore [GO:0051315]; cell division [GO:0051301]; cellular response to amino acid starvation [GO:0034198]; defense response to Gram-positive bacterium [GO:0050830]; mitotic metaphase plate congression [GO:0007080]; mRNA transport [GO:0051028]; nuclear pore organization [GO:0006999]; nucleocytoplasmic transport [GO:0006913]; positive regulation of …	GATOR2 complex [GO:0061700]; kinetochore [GO:0000776]; lysosomal membrane [GO:0005765]; nuclear envelope [GO:0005635]; nuclear pore [GO:0005643]; nuclear pore outer ring [GO:0031080]; Seh1-associated complex [GO:0035859]	9	2	2	2	0
O55100	Synaptogyrin-1 OS=Mus musculus OX=10090 GN=Syngr1 PE=1 SV=2	Syngr1	Syngr1	1	0.659662	0.874207	0.432115	-0.600202	-0.193954	0.0390679	0.0311857	0.370459	-0.17314	0.0973956	0.463224	0.858465	0.292666	0.0370117	regulation of synaptic vesicle cycle (GO:0098693)	integral component of synaptic vesicle membrane (GO:0030285)	cellular response to leukemia inhibitory factor [GO:1990830]; protein targeting [GO:0006605]; regulated exocytosis [GO:0045055]; regulation of long-term neuronal synaptic plasticity [GO:0048169]; regulation of short-term neuronal synaptic plasticity [GO:0048172]; synaptic vesicle membrane organization [GO:0048499]	melanosome [GO:0042470]; neuromuscular junction [GO:0031594]; synaptic vesicle [GO:0008021]; synaptic vesicle membrane [GO:0030672]	10	2	2	2	0
Q9ET43	Claudin-12 OS=Mus musculus OX=10090 GN=Cldn12 PE=1 SV=2	Cldn12	Cldn12	1	0.700508	0.890605	-0.0193027	-0.513526	-0.167142	0.640164	0.0472927	0.4366	-0.00747914	-0.344783	-0.15726	0.511652	0.057231	0.569911			calcium-independent cell-cell adhesion via plasma membrane cell-adhesion molecules [GO:0016338]	bicellular tight junction [GO:0005923]; cell periphery [GO:0071944]; lateral plasma membrane [GO:0016328]; plasma membrane [GO:0005886]; tight junction [GO:0070160]	7	2	2	6	0
Q60692	Proteasome subunit beta type-6 OS=Mus musculus OX=10090 GN=Psmb6 PE=1 SV=3	Psmb6 Lmp19	Psmb6	1	0.676793	0.891029	-0.0679445	-0.563213	-0.166455	0.382111	0.0363263	0.437629	-0.0351111	-0.0193996	0.201795	0.608636	0.923578	0.178547			proteolysis involved in protein catabolic process [GO:0051603]	cytoplasm [GO:0005737]; cytosol [GO:0005829]; mitochondrion [GO:0005739]; nucleoplasm [GO:0005654]; nucleus [GO:0005634]; proteasome complex [GO:0000502]; proteasome core complex [GO:0005839]; proteasome core complex, beta-subunit complex [GO:0019774]	34	7	7	10	0
Q8CAK1	Putative transferase CAF17 homolog, mitochondrial OS=Mus musculus OX=10090 GN=Iba57 PE=1 SV=1	Iba57	Iba57	0.592786	1	0.635445	-0.0988474	0.754417	0.100256	0.26902	0.0202193	0.468129	-0.325482	0.0967685	-0.190501	0.347156	0.294722	0.454764			heme biosynthetic process [GO:0006783]; iron-sulfur cluster assembly [GO:0016226]	mitochondrial matrix [GO:0005759]; mitochondrion [GO:0005739]	8	2	2	3	0.001
Q61043	Ninein OS=Mus musculus OX=10090 GN=Nin PE=1 SV=4	Nin Kiaa1565	Nin	0.559724	1	0.504719	0.128898	0.837212	-0.149236	0.380055	0.013708	0.494517	-0.0201159	-0.0869389	-0.115442	0.554147	0.583276	0.748115			centriole-centriole cohesion [GO:0010457]; centrosome localization [GO:0051642]; centrosome-templated microtubule nucleation [GO:0090222]; collateral sprouting [GO:0048668]; corpus callosum morphogenesis [GO:0021540]; corticospinal tract morphogenesis [GO:0021957]; microtubule anchoring at centrosome [GO:0034454]; positive regulation of axonogenesis [GO:0050772]; protein localization [GO:0008104]	apical part of cell [GO:0045177]; axon [GO:0030424]; axonal growth cone [GO:0044295]; centriolar subdistal appendage [GO:0120103]; centriole [GO:0005814]; centrosome [GO:0005813]; ciliary transition fiber [GO:0097539]; cytoplasmic microtubule [GO:0005881]; dendrite [GO:0030425]; mitotic spindle [GO:0072686]; mitotic spindle pole [GO:0097431]; nucleolus [GO:0005730]; nucleoplasm [GO:0005654]; peri…	2	2	2	3	0.006
P16045	Galectin-1 OS=Mus musculus OX=10090 GN=Lgals1 PE=1 SV=3	Lgals1 Gbp	Lgals1	1	0.62358	0.903867	-0.332085	-0.681354	-0.145818	0.0476354	0.020562	0.502056	-0.923283	-0.694922	-0.530719	0.0113091	0.00856751	0.0479781			apoptotic process [GO:0006915]; cell-cell adhesion [GO:0098609]; heterophilic cell-cell adhesion via plasma membrane cell adhesion molecules [GO:0007157]; myoblast differentiation [GO:0045445]; negative regulation of cell-substrate adhesion [GO:0010812]; negative regulation of neuron projection development [GO:0010977]; plasma cell differentiation [GO:0002317]; positive regulation of apoptotic pr…	cell surface [GO:0009986]; collagen-containing extracellular matrix [GO:0062023]; cytoplasm [GO:0005737]; cytosol [GO:0005829]; extracellular region [GO:0005576]; extracellular space [GO:0005615]; galectin complex [GO:1990724]; nucleus [GO:0005634]	20	2	2	2	0.001
Q0MW30	E3 ubiquitin-protein ligase NEURL1B OS=Mus musculus OX=10090 GN=Neurl1b PE=1 SV=1	Neurl1b Neurl2 Neurl3	Neurl1b	0.572245	1	0.608116	0.447415	0.805296	0.0877137	0.0356408	0.0157642	0.504798	-0.195272	-0.0739871	-0.127626	0.769705	0.665524	0.687457			Notch signaling pathway [GO:0007219]; protein ubiquitination [GO:0016567]; ubiquitin-dependent endocytosis [GO:0070086]	actin cytoskeleton [GO:0015629]; cytosol [GO:0005829]; early endosome [GO:0005769]	7	2	2	3	0
Q810B8	SLIT and NTRK-like protein 4 OS=Mus musculus OX=10090 GN=Slitrk4 PE=1 SV=2	Slitrk4	Slitrk4	0.646165	1	0.683043	0.259886	0.630025	0.0800727	0.104866	0.0370117	0.527073	-0.0570826	0.178995	-0.0757625	0.681974	0.132625	0.93146	regulation of synapse organization (GO:0050807)		axonogenesis [GO:0007409]; positive regulation of synapse assembly [GO:0051965]; regulation of presynapse assembly [GO:1905606]; regulation of synapse organization [GO:0050807]	glutamatergic synapse [GO:0098978]; membrane [GO:0016020]; plasma membrane [GO:0005886]	5	2	2	2	0.001
Q8K010	5-oxoprolinase OS=Mus musculus OX=10090 GN=Oplah PE=1 SV=1	Oplah	Oplah	0.580874	1	0.612342	0.969619	0.783702	0.0761112	0.00685401	0.0185058	0.535984	-0.00161599	0.0812324	-0.0501351	0.494517	0.349554	0.950308			glutathione metabolic process [GO:0006749]		2	2	1	2	0
Q9D328	Novel acetylcholine receptor chaperone OS=Mus musculus OX=10090 GN=Tmem35a PE=1 SV=1	Tmem35a Nacho Tmem35	Tmem35a	0.579893	1	0.529505	-0.124427	0.786142	-0.131142	0.213845	0.0181631	0.544208	-0.128759	0.06619	-0.134302	0.962303	0.406785	0.65867			chaperone-mediated protein complex assembly [GO:0051131]; positive regulation of protein localization to cell surface [GO:2000010]	cytoplasmic vesicle [GO:0031410]; endoplasmic reticulum [GO:0005783]; endoplasmic reticulum membrane [GO:0005789]; peroxisomal membrane [GO:0005778]	31	3	3	5	0
A2A6T1	Cerebellar degeneration-related protein 2-like OS=Mus musculus OX=10090 GN=Cdr2l PE=1 SV=1	Cdr2l Gm21	Cdr2l	0.565573	1	0.588571	-0.0860445	0.822215	0.0575027	0.30706	0.0147361	0.601782	-0.775513	-0.0417738	-0.378247	0.0219328	0.886909	0.120288					5	2	2	2	0.002
Q3TWL2	Type 1 phosphatidylinositol 4,5-bisphosphate 4-phosphatase OS=Mus musculus OX=10090 GN=Pip4p1 PE=1 SV=1	Pip4p1 Tmem55b	Pip4p1	0.665238	1	0.688847	0.266484	0.588058	0.0503135	0.0986977	0.0455792	0.635367	-0.38976	0.238234	-0.156899	0.215559	0.0829335	0.57231			cholesterol metabolic process [GO:0008203]; lysosome localization [GO:0032418]; phosphatidylinositol dephosphorylation [GO:0046856]; positive regulation of TORC1 signaling [GO:1904263]; proton-transporting V-type ATPase complex assembly [GO:0070070]; response to sterol depletion [GO:0006991]	late endosome membrane [GO:0031902]; lysosomal membrane [GO:0005765]; phagocytic vesicle membrane [GO:0030670]; plasma membrane [GO:0005886]	23	2	2	20	0
P62700	Protein yippee-like 5 OS=Mus musculus OX=10090 GN=Ypel5 PE=1 SV=1	Ypel5	Ypel5	0.615342	1	0.572764	0.35757	0.700539	-0.103449	0.0565456	0.0260452	0.650788	-0.52163	-0.133959	-0.193196	0.084647	0.358465	0.446196			cell population proliferation [GO:0008283]	cytoplasm [GO:0005737]; microtubule organizing center [GO:0005815]; midbody [GO:0030496]; mitotic spindle pole [GO:0097431]; nucleus [GO:0005634]; ubiquitin ligase complex [GO:0000151]	15	2	2	2	0.001
Q8K1J5	Splicing regulator SDE2 OS=Mus musculus OX=10090 GN=Sde2 PE=1 SV=1	Sde2	Sde2	0.582608	1	0.600166	0.454332	0.779402	0.0428359	0.0332419	0.0191912	0.664154	-0.265839	0.122304	-0.229839	0.519877	0.22721	0.339616			cell division [GO:0051301]; cellular response to UV [GO:0034644]; DNA replication [GO:0006260]; endonucleolytic cleavage of tricistronic rRNA transcript (SSU-rRNA, 5.8S rRNA, LSU-rRNA) [GO:0000479]; mitotic G1 DNA damage checkpoint signaling [GO:0031571]; mRNA cis splicing, via spliceosome [GO:0045292]; protein processing [GO:0016485]; protein ubiquitination [GO:0016567]	cytoplasm [GO:0005737]; cytosol [GO:0005829]; Golgi apparatus [GO:0005794]; nuclear speck [GO:0016607]; nucleoplasm [GO:0005654]; nucleus [GO:0005634]; plasma membrane [GO:0005886]	8	2	2	2	0.005
Q6V4S5	Protein sidekick-2 OS=Mus musculus OX=10090 GN=Sdk2 PE=1 SV=1	Sdk2 Kiaa1514	Sdk2	0.627379	1	0.586562	0.326676	0.672591	-0.097053	0.0688828	0.030843	0.676833	-0.369775	-0.217446	-0.255064	0.254284	0.154558	0.278615			camera-type eye photoreceptor cell differentiation [GO:0060219]; homophilic cell adhesion via plasma membrane adhesion molecules [GO:0007156]; retina layer formation [GO:0010842]; synapse assembly [GO:0007416]	plasma membrane [GO:0005886]; synapse [GO:0045202]	4	5	5	6	0
F6W8I0	YjeF N-terminal domain-containing protein 3 OS=Mus musculus OX=10090 GN=Yjefn3 PE=1 SV=2	Yjefn3 Aibp2	Yjefn3	0.458025	1	0.428588	1.28606	1.1265	-0.0958368	0.00479781	0.00514051	0.680603	-1.06429	-0.381542	-0.35272	0.00959561	0.0452365	0.145648			hematopoietic stem cell proliferation [GO:0071425]; lipid transport [GO:0006869]; membrane raft distribution [GO:0031580]; negative regulation of angiogenesis [GO:0016525]; regulation of cholesterol efflux [GO:0010874]; regulation of Notch signaling pathway [GO:0008593]; sprouting angiogenesis [GO:0002040]		14	2	2	4	0
Q641K5	NUAK family SNF1-like kinase 1 OS=Mus musculus OX=10090 GN=Nuak1 PE=1 SV=1	Nuak1 Kiaa0537 Omphk1	Nuak1	0.624115	1	0.637867	0.0477782	0.680117	0.0314438	0.868403	0.0294722	0.712132	-0.104327	-0.40739	-0.169689	0.864976	0.0356408	0.533927			cell adhesion [GO:0007155]; cellular response to glucose starvation [GO:0042149]; DNA damage response [GO:0006974]; intracellular signal transduction [GO:0035556]; negative regulation of TOR signaling [GO:0032007]; protein phosphorylation [GO:0006468]; regulation of cell adhesion [GO:0030155]; regulation of cellular senescence [GO:2000772]; regulation of myosin-light-chain-phosphatase activity [G…	cytoplasm [GO:0005737]; fibrillar center [GO:0001650]; microtubule cytoskeleton [GO:0015630]; nucleoplasm [GO:0005654]; nucleotide-activated protein kinase complex [GO:0031588]; nucleus [GO:0005634]	14	5	5	12	0
Q810S1	Calcium uniporter regulatory subunit MCUb, mitochondrial OS=Mus musculus OX=10090 GN=Mcub PE=1 SV=1	Mcub Ccdc109b	Mcub	0.624458	1	0.616592	0.925792	0.679324	-0.0182881	0.00753941	0.0298149	0.951337	-0.243367	-0.0358529	-0.0835092	0.597327	0.933173	0.898218			calcium import into the mitochondrion [GO:0036444]; mitochondrial calcium ion homeostasis [GO:0051560]; mitochondrial calcium ion transmembrane transport [GO:0006851]	calcium channel complex [GO:0034704]; intracellular membrane-bounded organelle [GO:0043231]; membrane [GO:0016020]; mitochondrial inner membrane [GO:0005743]; mitochondrion [GO:0005739]; nucleoplasm [GO:0005654]; uniplex complex [GO:1990246]	12	3	3	6	0
E9Q0S6	Tensin-1 OS=Mus musculus OX=10090 GN=Tns1 PE=1 SV=1	Tns1	Tns1	0.640357	1	0.628532	0.123243	0.643052	-0.0268895	0.404387	0.0346127	0.992118	-0.524019	-0.212889	-0.359361	0.0839616	0.162097	0.138108			cell-substrate junction assembly [GO:0007044]; fibroblast migration [GO:0010761]	cell surface [GO:0009986]; cell-substrate junction [GO:0030055]; cytoplasm [GO:0005737]; cytoskeleton [GO:0005856]; focal adhesion [GO:0005925]	4	4	4	11	0

## Sheet: #3_Shock-only_Phosphoproteome
					PSD_Relative Percentages			PSD_Log2 Ratio			PSD_adjust q-value			Hippocampus_Log2 Ratio			Hippocampus_adjust q-value			SynGO		UniProtKB/Swiss-Prot
Accession ID.	Phosphosites (Site-Localization Probability)	Master Protein Accessions	Protein Description	Gene Names	Walk	Shock	IA	Naïve/ Walk	Shock/ Walk	IA/ Walk	Naïve/ Walk	Shock/ Walk	IA/ Walk	Naïve/ Walk	Shock/ Walk	IA/ Walk	Naïve/ Walk	Shock/ Walk	IA/ Walk	GO Biological Process	GO Cellular Components	GO Biological Process	GO Cellular Components
Q8BGC0-Htatsf1-S446	S446(98.7)	Q8BGC0	HIV Tat-specific factor 1 homolog	Htatsf1	1	0.410845	0.545587	-0.485272	-1.28333	-0.874119	0.0355412	0.00759289	0.0521809	-0.662759	-0.351991	-0.33113	0.0400646	0.189661	0.299354			mRNA splicing, via spliceosome [GO:0000398]	nucleoplasm [GO:0005654]; U2 snRNP [GO:0005686]; U2-type spliceosomal complex [GO:0005684]
A2ARP8-Map1a-S1872	S1872(98.4)	A2ARP8	Microtubule-associated protein 1 A	Map1a Mtap1a	1	0.439594	0.579832	0.235425	-1.18576	-0.786292	0.804523	0.0098546	0.0678514	0.586809	-0.231214	-0.045819	0.142326	0.339257	0.68643			microtubule cytoskeleton organization [GO:0000226]	dendrite [GO:0030425]; microtubule [GO:0005874]; neuronal cell body [GO:0043025]
P17710-Hk1-S536	S536(100)	P17710	Hexokinase-1 (EC 2.7.1.1) (Hexokinase type I) (HK I) (Hexokinase, tumor isozyme)	Hk1	0.360662	1	0.698928	2.29087	1.47128	0.954495	0.00452342	0.00613893	0.073021	0.385125	0.325969	0.108509	0.368174	0.75622	0.907754	voltage-gated ion channel activity involved in regulation of presynaptic membrane potential (GO:0099508)	integral component of postsynaptic membrane (GO:0099055)	canonical glycolysis [GO:0061621]; carbohydrate phosphorylation [GO:0046835]; establishment of protein localization to mitochondrion [GO:0072655]; fructose 6-phosphate metabolic process [GO:0006002]; glucose 6-phosphate metabolic process [GO:0051156]; glucose metabolic process [GO:0006006]; glycolytic process [GO:0006096]; inflammatory response [GO:0006954]; innate immune response [GO:0045087]; i…	caveola [GO:0005901]; cytosol [GO:0005829]; membrane raft [GO:0045121]; mitochondrial outer membrane [GO:0005741]; mitochondrion [GO:0005739]; protein-containing complex [GO:0032991]
Q71M36-Cspg5-S498	S498(100)	Q71M36	Chondroitin sulfate proteoglycan 5 (Acidic leucine-rich EGF-like domain-containing brain protein) (Neuroglycan C)	Cspg5 Caleb Ngc	1	0.40731	0.59708	0.232518	-1.2958	-0.744005	0.813247	0.00726979	0.0785137	0.495651	0.410925	0.297487	0.225848	0.589822	0.832472	regulation of synaptic vesicle exocytosis (GO:2000300)	integral component of postsynaptic membrane (GO:0099055)	axon regeneration [GO:0031103]; cell projection morphogenesis [GO:0048858]; cytoskeleton organization [GO:0007010]; glial cell projection elongation [GO:0106091]; modulation of chemical synaptic transmission [GO:0050804]; positive regulation of substrate adhesion-dependent cell spreading [GO:1900026]; regulation of synaptic vesicle exocytosis [GO:2000300]	cell surface [GO:0009986]; endoplasmic reticulum membrane [GO:0005789]; GABA-ergic synapse [GO:0098982]; glutamatergic synapse [GO:0098978]; Golgi apparatus [GO:0005794]; Golgi membrane [GO:0000139]; Golgi-associated vesicle membrane [GO:0030660]; postsynaptic membrane [GO:0045211]; synapse [GO:0045202]
A0A1L1SQ51-Tln2-T2172	T2172(99.2)	A0A1L1SQ51	Talin 2	Tln2	1	0.44899	0.607599	0.0822229	-1.15524	-0.718809	0.721809	0.0109855	0.0833603	0.0215581	-0.524267	0.288826	0.821486	0.0894992	0.846204			cell adhesion [GO:0007155]	cytoplasm [GO:0005737]; cytoskeleton [GO:0005856]; focal adhesion [GO:0005925]; ruffle [GO:0001726]
Q8VBT0-Tmx1-T259	T259(96.1)	Q8VBT0	Thioredoxin-related transmembrane protein 1 (Thioredoxin domain-containing protein 1)	Tmx1 Txndc Txndc1	1	0.483238	0.609055	-0.380799	-1.04919	-0.715357	0.0573506	0.0153473	0.0844911	0.434765	-0.391373	0.425836	0.296931	0.155574	0.642326			response to endoplasmic reticulum stress [GO:0034976]	endomembrane system [GO:0012505]; endoplasmic reticulum membrane [GO:0005789]
A2ARP8-Map1a-S2304	S2304(100)	A2ARP8	Microtubule-associated protein 1 A	Map1a Mtap1a	1	0.508411	0.635624	-0.148801	-0.975934	-0.653755	0.202423	0.0201939	0.102585	0.110288	-0.710508	-0.125881	0.962359	0.03958	0.561389			microtubule cytoskeleton organization [GO:0000226]	dendrite [GO:0030425]; microtubule [GO:0005874]; neuronal cell body [GO:0043025]
Q3ULB5-Pak6-S352	S352(100)	Q3ULB5	Serine/threonine-protein kinase PAK 6 (EC 2.7.11.1) (p21-activated kinase 6) (PAK-6)	Pak6	1	0.500044	0.6449	0.00147101	-0.999874	-0.632852	0.501454	0.0184168	0.108401	0.271481	-0.855012	-0.981795	0.585137	0.0239095	0.0264943		postsynaptic density (GO:0014069)	intracellular signal transduction [GO:0035556]; learning [GO:0007612]; locomotory behavior [GO:0007626]; memory [GO:0007613]; neuron projection arborization [GO:0140058]; neuron projection extension [GO:1990138]; protein phosphorylation [GO:0006468]; regulation of MAPK cascade [GO:0043408]	cell junction [GO:0030054]; cytoplasm [GO:0005737]; fibrillar center [GO:0001650]; nucleoplasm [GO:0005654]; postsynaptic density [GO:0014069]
G3X8S2-Brf1-S552	S552(100)	G3X8S2	B-related factor 1	Brf1	1	0.517522	0.645696	0.0455127	-0.950308	-0.631074	0.618578	0.0226171	0.109532	0.0989206	-0.0713361	0.00358168	0.989984	0.637318	0.765428			positive regulation of transcription by RNA polymerase III [GO:0045945]; transcription preinitiation complex assembly [GO:0070897]
Q9ET77-Jph3-S163	S163(98.8)	Q9ET77	Junctophilin-3 (JP-3) (Junctophilin type 3)	Jph3 Jp3	0.456163	1	0.29642	0.725465	1.13238	-0.621906	0.0578352	0.0147011	0.112763	-0.197332	-0.0775894	-0.327318	0.365428	0.625848	0.303877			exploration behavior [GO:0035640]; learning [GO:0007612]; locomotion [GO:0040011]; memory [GO:0007613]; neuromuscular process controlling balance [GO:0050885]; regulation of neuronal synaptic plasticity [GO:0048168]; regulation of ryanodine-sensitive calcium-release channel activity [GO:0060314]; regulation of synaptic plasticity [GO:0048167]	endoplasmic reticulum [GO:0005783]; endoplasmic reticulum membrane [GO:0005789]; junctional membrane complex [GO:0030314]; membrane [GO:0016020]; plasma membrane [GO:0005886]
E9Q9C3-Afdn-S1282	S1282(100)	E9Q9C3	Afadin, adherens junction formation factor	Afdn	1	0.468926	0.656272	0.618879	-1.09257	-0.607635	0.0975767	0.0135703	0.117447	0.0530975	-0.11179	-0.261762	0.900323	0.556866	0.376414			anatomical structure development [GO:0048856]; cell adhesion [GO:0007155]; cell differentiation [GO:0030154]; signal transduction [GO:0007165]
Q8BQP9-Rgs7bp-S38	S38(100)	Q8BQP9	Regulator of G-protein signaling 7-binding protein (R7 family-binding protein)	Rgs7bp D13Bwg1146e R7bp	1	0.48356	0.666812	0.413657	-1.04823	-0.584648	0.339257	0.0155089	0.126333	-0.0242608	-0.297857	-0.28676	0.710178	0.247658	0.349435	regulation of postsynaptic membrane potential (GO:0060078)	anchored component of postsynaptic density membrane (GO:0099031)	G protein-coupled receptor signaling pathway [GO:0007186]; negative regulation of signal transduction [GO:0009968]; regulation of postsynaptic membrane potential [GO:0060078]	axon [GO:0030424]; cytoplasm [GO:0005737]; dendritic shaft [GO:0043198]; dendritic spine head [GO:0044327]; glutamatergic synapse [GO:0098978]; neuron projection [GO:0043005]; nucleus [GO:0005634]; perikaryon [GO:0043204]; plasma membrane [GO:0005886]; postsynapse [GO:0098794]; postsynaptic density membrane [GO:0098839]; presynapse [GO:0098793]; presynaptic membrane [GO:0042734]
H3BJX8-Arhgef2-S1083	S1083(100)	H3BJX8	Rho guanine nucleotide exchange factor 2 (Guanine nucleotide exchange factor H1)	Arhgef2	1	0.486516	0.667048	-0.528797	-1.03944	-0.584137	0.0295638	0.0163166	0.126817	0.653869	0.0462375	0.606785	0.101939	0.853796	0.386753		postsynaptic density, intracellular component (GO:0099092)	actin filament organization [GO:0007015]; asymmetric neuroblast division [GO:0055059]; cell cycle [GO:0007049]; cell morphogenesis [GO:0000902]; cellular response to muramyl dipeptide [GO:0071225]; innate immune response [GO:0045087]; negative regulation of microtubule depolymerization [GO:0007026]; positive regulation of interleukin-6 production [GO:0032755]; positive regulation of neuron differ…	bicellular tight junction [GO:0005923]; Golgi apparatus [GO:0005794]; microtubule [GO:0005874]; protein-containing complex [GO:0032991]; ruffle membrane [GO:0032587]; spindle [GO:0005819]; vesicle [GO:0031982]
Q3UHC1-Rapgef1-S297	S297(100)	Q3UHC1	Rap guanine nucleotide exchange factor (GEF) 1	Rapgef1	1	0.530071	0.668189	-0.408092	-0.915743	-0.581672	0.0500808	0.0264943	0.127464	0.0289605	0.167418	-0.143392	0.840065	0.987399	0.534895			activation of GTPase activity [GO:0090630]; blood vessel development [GO:0001568]; canonical Wnt signaling pathway [GO:0060070]; cell-cell adhesion [GO:0098609]; cellular response to cAMP [GO:0071320]; cellular response to nerve growth factor stimulus [GO:1990090]; ERK1 and ERK2 cascade [GO:0070371]; establishment of endothelial barrier [GO:0061028]; negative regulation of canonical Wnt signaling…	cytoplasm [GO:0005737]; cytosol [GO:0005829]; early endosome [GO:0005769]; intracellular membrane-bounded organelle [GO:0043231]; perinuclear region of cytoplasm [GO:0048471]; phagocytic vesicle membrane [GO:0030670]; plasma membrane [GO:0005886]; protein-containing complex [GO:0032991]
Q80Z37-Topors-S99	S99(100)	Q80Z37	E3 ubiquitin-protein ligase Topors (EC 2.3.2.27) (RING-type E3 ubiquitin transferase Topors) (SUMO1-protein E3 ligase Topors) (Topoisomerase I-binding RING finger protein) (Topoisomerase I-binding arginine/serine-rich protein) (Tumor suppressor p53-binding protein 3) (p53-binding protein 3) (p53BP3)	Topors	1	0.528129	0.669037	-0.094779	-0.921037	-0.579842	0.288045	0.0260097	0.128595	-0.488937	-0.268759	-0.0896327	0.0909532	0.28336	0.618255			DNA damage response [GO:0006974]; intrinsic apoptotic signaling pathway in response to DNA damage [GO:0008630]; intrinsic apoptotic signaling pathway in response to DNA damage by p53 class mediator [GO:0042771]; maintenance of protein location in nucleus [GO:0051457]; positive regulation of DNA-templated transcription [GO:0045893]; positive regulation of ubiquitin-protein transferase activity [GO…	centriole [GO:0005814]; ciliary basal body [GO:0036064]; gamma-tubulin complex [GO:0000930]; nuclear speck [GO:0016607]; nucleoplasm [GO:0005654]; nucleus [GO:0005634]; photoreceptor connecting cilium [GO:0032391]; PML body [GO:0016605]; spindle pole [GO:0000922]; ubiquitin ligase complex [GO:0000151]
G3UWG2-Tiam1-S1506	S1506(100)	G3UWG2	T cell lymphoma invasion and metastasis 1	Tiam1	1	0.448586	0.678945	0.267077	-1.15654	-0.558634	0.715509	0.0106624	0.133764	0.414857	0.0779883	0.142006	0.322617	0.900162	0.953958	regulation of modification of postsynaptic actin cytoskeleton (GO:1905274)	extrinsic component of postsynaptic density membrane (GO:0099147)	activation of GTPase activity [GO:0090630]; cell migration [GO:0016477]; cell-matrix adhesion [GO:0007160]; positive regulation of cell migration [GO:0030335]; positive regulation of cell population proliferation [GO:0008284]; positive regulation of protein binding [GO:0032092]; protein-containing complex assembly [GO:0065003]; Rac protein signal transduction [GO:0016601]; regulation of epithelia…	cell-cell contact zone [GO:0044291]; cytosol [GO:0005829]; extrinsic component of cytoplasmic side of plasma membrane [GO:0031234]
Q3UHD9-Agap2-T381	T381(100)	Q3UHD9	Arf-GAP with GTPase, ANK repeat and PH domain-containing protein 2 (AGAP-2) (Centaurin-gamma-1) (Cnt-g1) (Phosphatidylinositol 3-kinase enhancer) (PIKE)	Agap2 Centg1 Kiaa0167	0.603176	0.255822	1	0.568623	-1.23744	0.729349	0.128918	0.00840065	0.140226	0.327443	0.0477889	0.0402938	0.470921	0.856058	0.812601		postsynapse (GO:0098794)	actin cytoskeleton organization [GO:0030036]; activation of GTPase activity [GO:0090630]; apoptotic process [GO:0006915]; cellular response to glycine [GO:1905430]; endosomal transport [GO:0016197]; epithelial cell apoptotic process [GO:1904019]; mammary gland alveolus development [GO:0060749]; mammary gland epithelial cell proliferation [GO:0033598]; negative regulation of apoptotic process [GO:…	cytoplasm [GO:0005737]; cytosol [GO:0005829]; dendrite [GO:0030425]; endosome [GO:0005768]; external side of plasma membrane [GO:0009897]; Flemming body [GO:0090543]; glutamatergic synapse [GO:0098978]; nucleoplasm [GO:0005654]; nucleus [GO:0005634]; postsynapse [GO:0098794]
Q69Z89-Radil-S235	S235(98.8)	Q69Z89	Ras-associating and dilute domain-containing protein	Radil Kiaa1849	1	0.525435	0.691637	0.416133	-0.928417	-0.531914	0.333603	0.0245557	0.145234	-0.166832	-0.264342	-0.353436	0.414055	0.29063	0.275121			neural crest cell migration [GO:0001755]; signal transduction [GO:0007165]; substrate adhesion-dependent cell spreading [GO:0034446]	microtubule [GO:0005874]; protein-containing complex [GO:0032991]
Q9R0L7-Akap8l-S284	S284(100)	Q9R0L7	A-kinase anchor protein 8-like (AKAP8-like protein) (Neighbor of A-kinase-anchoring protein 95) (Neighbor of AKAP95)	Akap8l Nakap Nakap95	1	0.550909	0.698111	-0.328684	-0.860115	-0.518471	0.074475	0.0332795	0.152827	0.235969	0.286336	0.222245	0.660097	0.82391	0.935541			cell cycle G2/M phase transition [GO:0044839]; mitotic chromosome condensation [GO:0007076]; mRNA processing [GO:0006397]; nuclear membrane disassembly [GO:0051081]; positive regulation of histone deacetylation [GO:0031065]; positive regulation of transcription by RNA polymerase II [GO:0045944]; regulation of mRNA export from nucleus [GO:0010793]	chromatin [GO:0000785]; cytoplasm [GO:0005737]; nuclear matrix [GO:0016363]; nuclear speck [GO:0016607]; nucleus [GO:0005634]; PML body [GO:0016605]; ribonucleoprotein complex [GO:1990904]
P43277-H1-3-S37	S37(100)	P43277	Histone H1.3 (H1 VAR.4) (H1d)	H1-3 H1f3 Hist1h1d	1	0.424466	0.699122	-0.00435968	-1.23628	-0.516384	0.486107	0.0085622	0.15412	0.0273404	-0.511916	-0.532281	0.836026	0.0946688	0.13748			chromatin organization [GO:0006325]; chromosome condensation [GO:0030261]; histone H3-K27 trimethylation [GO:0098532]; histone H3-K4 trimethylation [GO:0080182]; negative regulation of DNA recombination [GO:0045910]; negative regulation of transcription by RNA polymerase II [GO:0000122]; nucleosome assembly [GO:0006334]; regulation of transcription by RNA polymerase II [GO:0006357]	chromatin [GO:0000785]; euchromatin [GO:0000791]; nucleosome [GO:0000786]; nucleus [GO:0005634]
Q9ET77-Jph3-T487	T487(97.1)	Q9ET77	Junctophilin-3 (JP-3) (Junctophilin type 3)	Jph3 Jp3	0.485507	1	0.790812	0.285336	1.04244	0.703844	0.661712	0.0211632	0.154927	-0.0795748	0.280723	0.384061	0.589176	0.832472	0.706462			exploration behavior [GO:0035640]; learning [GO:0007612]; locomotion [GO:0040011]; memory [GO:0007613]; neuromuscular process controlling balance [GO:0050885]; regulation of neuronal synaptic plasticity [GO:0048168]; regulation of ryanodine-sensitive calcium-release channel activity [GO:0060314]; regulation of synaptic plasticity [GO:0048167]	endoplasmic reticulum [GO:0005783]; endoplasmic reticulum membrane [GO:0005789]; junctional membrane complex [GO:0030314]; membrane [GO:0016020]; plasma membrane [GO:0005886]
Q8BUD0-Gpr4-T336	T336	Q8BUD0	G-protein coupled receptor 4	Gpr4	1	0.556574	0.702922	-0.339777	-0.845354	-0.508564	0.0693053	0.0358643	0.158481	0.840772	0.218153	0.76261	0.0436187	0.927464	0.221163			adenylate cyclase-activating G protein-coupled receptor signaling pathway [GO:0007189]; angiogenesis involved in wound healing [GO:0060055]; G protein-coupled receptor signaling pathway [GO:0007186]; glomerular mesangial cell development [GO:0072144]; negative regulation of angiogenesis [GO:0016525]; phospholipase C-activating G protein-coupled receptor signaling pathway [GO:0007200]; positive re…	plasma membrane [GO:0005886]
E9QQ25-Speg-T453	T453(100)	E9QQ25	SPEG complex locus	Speg	1	0.224455	0.703643	0.090576	-2.1555	-0.507085	0.745719	0.00177706	0.159289	-0.220422	-0.0905997	-0.399683	0.329564	0.601939	0.232956			protein phosphorylation [GO:0006468]
P58281-Opa1-S478	S478(100)	P58281	Dynamin-like 120 kDa protein, mitochondrial (EC 3.6.5.5) (Large GTP-binding protein) (LargeG) (Optic atrophy protein 1 homolog) [Cleaved into: Dynamin-like 120 kDa protein, form S1]	Opa1	1	0.555895	0.70744	-0.0786249	-0.847116	-0.499321	0.31567	0.0357027	0.163005	0.132546	-0.11662	0.117832	0.910339	0.547981	0.919709			apoptotic process [GO:0006915]; calcium import into the mitochondrion [GO:0036444]; cellular senescence [GO:0090398]; GTP metabolic process [GO:0046039]; inner mitochondrial membrane organization [GO:0007007]; intracellular distribution of mitochondria [GO:0048312]; membrane tubulation [GO:0097749]; mitochondrial fusion [GO:0008053]; mitochondrial genome maintenance [GO:0000002]; mitochondrion mo…	cytoplasm [GO:0005737]; cytosol [GO:0005829]; dendrite [GO:0030425]; microtubule [GO:0005874]; mitochondrial crista [GO:0030061]; mitochondrial inner membrane [GO:0005743]; mitochondrial intermembrane space [GO:0005758]; mitochondrial membrane [GO:0031966]; mitochondrial outer membrane [GO:0005741]; mitochondrion [GO:0005739]; nucleoplasm [GO:0005654]
Q6NS60-Fbxo41-S395	S395(100)	Q6NS60	F-box only protein 41	Fbxo41 D6Ertd538e Kiaa1940	0.388405	1	0.621269	1.37938	1.36436	0.677655	0.00840065	0.00743134	0.16769	0.110905	-0.342787	-0.90139	0.960905	0.198708	0.0340872
Q3UTJ2-2-Sorbs2-S602	S602(99)	Q3UTJ2-2	Sorbin and SH3 domain-containing protein 2 (Arg-binding protein 2) (ArgBP2) (Arg/Abl-interacting protein 2)	Sorbs2 Argbp2 Kiaa0777	1	0.540326	0.714143	-0.238044	-0.888099	-0.485715	0.117609	0.0292407	0.168659	-0.0218754	-0.141966	-0.334798	0.716155	0.499515	0.295638			acetylcholine receptor signaling pathway [GO:0095500]; cell growth involved in cardiac muscle cell development [GO:0061049]; Notch signaling pathway [GO:0007219]; regulation of skeletal muscle acetylcholine-gated channel clustering [GO:1904393]	apical plasma membrane [GO:0016324]; cytoskeleton [GO:0005856]; dendrite [GO:0030425]; focal adhesion [GO:0005925]; lamellipodium [GO:0030027]; neuronal cell body [GO:0043025]; perinuclear region of cytoplasm [GO:0048471]; plasma membrane [GO:0005886]; postsynaptic density [GO:0014069]; synapse [GO:0045202]; Z disc [GO:0030018]
Q61183-Papola-S648	S648(97.9)	Q61183	Poly(A) polymerase alpha (PAP-alpha) (EC 2.7.7.19) (Polynucleotide adenylyltransferase)	Papola Pap Plap	1	0.573293	0.722965	0.083212	-0.802656	-0.468003	0.724556	0.0431341	0.181099	0.441684	-0.307832	0.248254	0.287561	0.236995	0.900646			mRNA polyadenylation [GO:0006378]; regulation of mRNA 3'-end processing [GO:0031440]; RNA polyadenylation [GO:0043631]	nucleoplasm [GO:0005654]; nucleus [GO:0005634]
Q8VD37-Sgip1-T259	T259(94.7)	Q8VD37	SH3-containing GRB2-like protein 3-interacting protein 1 (Endophilin-3-interacting protein)	Sgip1	1	0.518842	0.725265	0.056266	-0.946634	-0.463419	0.648142	0.0231018	0.18433	-0.192062	-0.562346	0.189718	0.374798	0.0752827	0.980937		presynapse (GO:0098793)	clathrin-dependent endocytosis [GO:0072583]; energy homeostasis [GO:0097009]; positive regulation of eating behavior [GO:1904000]; positive regulation of feeding behavior [GO:2000253]; positive regulation of multicellular organism growth [GO:0040018]; positive regulation of receptor-mediated endocytosis [GO:0048260]; response to dietary excess [GO:0002021]	AP-2 adaptor complex [GO:0030122]; clathrin-coated pit [GO:0005905]; clathrin-coated vesicle [GO:0030136]; cytoplasm [GO:0005737]; plasma membrane [GO:0005886]; presynapse [GO:0098793]
Q9JJR8-Tmem9b-S138	S138(99.9)	Q9JJR8	Transmembrane protein 9B	Tmem9b	0.497956	1	0.78032	0.891779	1.00591	0.648048	0.0273021	0.0242326	0.186914	-0.0818072	0.351959	-0.0683542	0.584653	0.705008	0.650242				early endosome membrane [GO:0031901]; lysosomal membrane [GO:0005765]
Q6ZPE2-Sbf1-S1047	S1047(100)	Q6ZPE2	Myotubularin-related protein 5 (Inactive phosphatidylinositol 3-phosphatase 5) (SET-binding factor 1) (Sbf1)	Sbf1 Kiaa3020 Mtmr5	0.461798	1	0.723412	1.18896	1.11466	0.647555	0.0105008	0.0159935	0.187399	-0.166593	-0.368512	0.0171107	0.414701	0.173667	0.780452			regulation of cell growth [GO:0001558]; spermatid development [GO:0007286]; spermatogenesis [GO:0007283]	cytoplasm [GO:0005737]; nuclear body [GO:0016604]; perinuclear region of cytoplasm [GO:0048471]
Q8BWT1-Acaa2-S42	S42(100)	Q8BWT1	3-ketoacyl-CoA thiolase, mitochondrial (EC 2.3.1.16) (Acetyl-CoA acetyltransferase) (EC 2.3.1.9) (Acetyl-CoA acyltransferase) (Acyl-CoA hydrolase, mitochondrial) (EC 3.1.2.-, EC 3.1.2.1, EC 3.1.2.2) (Beta-ketothiolase) (Mitochondrial 3-oxoacyl-CoA thiolase)	Acaa2	1	0.526901	0.732346	-0.313321	-0.924396	-0.449402	0.079483	0.0252019	0.19273	0.202912	0.272723	0.604679	0.735703	0.84588	0.388207			acetyl-CoA metabolic process [GO:0006084]; cellular response to hypoxia [GO:0071456]; fatty acid beta-oxidation [GO:0006635]; negative regulation of mitochondrial membrane permeability involved in apoptotic process [GO:1902109]; negative regulation of mitochondrial outer membrane permeabilization involved in apoptotic signaling pathway [GO:1901029]	mitochondrial inner membrane [GO:0005743]; mitochondrial matrix [GO:0005759]; mitochondrion [GO:0005739]
Q8BTI8-Srrm2-S797	S797(99)	Q8BTI8	Serine/arginine repetitive matrix protein 2	Srrm2 Kiaa0324	1	0.435415	0.734346	-0.243706	-1.19954	-0.445467	0.113893	0.00936995	0.194507	-0.20439	0.151972	-0.0344535	0.354281	0.993215	0.703393			mRNA splicing, via spliceosome [GO:0000398]	Cajal body [GO:0015030]; catalytic step 2 spliceosome [GO:0071013]; nuclear speck [GO:0016607]; nucleus [GO:0005634]; U2-type catalytic step 2 spliceosome [GO:0071007]; U2-type precatalytic spliceosome [GO:0071005]
A0A571BDA2-Rimbp2-S710	S710(81.1)	A0A571BDA2	RIMS binding protein 2	Rimbp2	0.510619	1	0.790812	0.723542	0.96968	0.631088	0.0584814	0.0277868	0.196769	-0.166182	-0.134605	-0.0805337	0.415186	0.515347	0.633764	structural constituent of active zone (GO:0098882)	presynaptic active zone cytoplasmic component (GO:0098831)
E9Q8M8-Nr3c2-S312	S312(98.9)	E9Q8M8	Nuclear receptor subfamily 3, group C, member 2	Nr3c2	1	0.50397	0.737021	0.185664	-0.98859	-0.440223	0.957512	0.019063	0.198384	0.845217	0.440192	0.361282	0.0423263	0.531987	0.74685	regulation of postsynaptic membrane potential (GO:0060078)	postsynaptic density, intracellular component (GO:0099092)	positive regulation of NIK/NF-kappaB signaling [GO:1901224]	nucleoplasm [GO:0005654]; receptor complex [GO:0043235]
O88737-Bsn-S1554	S1554(98.7)	O88737	Protein bassoon	Bsn Kiaa0434	0.485507	1	0.750669	0.344342	1.04244	0.628685	0.502746	0.0210016	0.198708	-0.285436	-0.339842	-1.00068	0.245396	0.202746	0.0250404	structural constituent of active zone (GO:0098882)	presynaptic active zone cytoplasmic component (GO:0098831)	axo-dendritic transport [GO:0008088]; presynapse to nucleus signaling pathway [GO:0099526]; presynaptic active zone assembly [GO:1904071]; protein localization to synapse [GO:0035418]; regulation of synaptic vesicle cycle [GO:0098693]; regulation of ubiquitin protein ligase activity [GO:1904666]; retrograde axonal transport [GO:0008090]; synapse organization [GO:0050808]; synaptic vesicle cluster…	axon [GO:0030424]; axon cytoplasm [GO:1904115]; cell surface [GO:0009986]; cochlear hair cell ribbon synapse [GO:0098683]; cytoskeleton of presynaptic active zone [GO:0048788]; cytosol [GO:0005829]; dendrite [GO:0030425]; excitatory synapse [GO:0060076]; extrinsic component of membrane [GO:0019898]; GABA-ergic synapse [GO:0098982]; glutamatergic synapse [GO:0098978]; Golgi-associated vesicle [GO:…
Q9QYX7-Pclo-S1292	S1292(100)	Q9QYX7	Protein piccolo (Aczonin) (Brain-derived HLMN protein) (Multidomain presynaptic cytomatrix protein)	Pclo Acz	1	0.580817	0.737701	-0.0417288	-0.783845	-0.438891	0.393538	0.0455574	0.199515	0.286477	-0.537494	-0.233726	0.552666	0.0843296	0.411632	structural constituent of active zone (GO:0098882)	presynaptic active zone cytoplasmic component (GO:0098831)	cytoskeleton organization [GO:0007010]; insulin secretion [GO:0030073]; maintenance of presynaptic active zone structure [GO:0048790]; modulation of excitatory postsynaptic potential [GO:0098815]; positive regulation of synaptic vesicle recycling [GO:1903423]; presynapse to nucleus signaling pathway [GO:0099526]; presynaptic active zone assembly [GO:1904071]; protein localization to synapse [GO:0…	axon [GO:0030424]; cone cell pedicle [GO:0044316]; cytoskeleton of presynaptic active zone [GO:0048788]; dendrite [GO:0030425]; GABA-ergic synapse [GO:0098982]; glutamatergic synapse [GO:0098978]; Golgi-associated vesicle [GO:0005798]; growth cone [GO:0030426]; inhibitory synapse [GO:0060077]; neuromuscular junction [GO:0031594]; neuron projection [GO:0043005]; neuronal cell body [GO:0043025]; pa…
Q8C8R3-2-Ank2-S2458	S2458(98.9)	Q8C8R3-2	Ankyrin-2 (ANK-2) (Ankyrin-B) (Brain ankyrin)	Ank2 AnkB	1	0.570478	0.741072	0.277007	-0.809757	-0.432314	0.685784	0.0418417	0.205977	0.120375	0.0751951	0.4295	0.937318	0.896931	0.637803			atrial cardiac muscle cell action potential [GO:0086014]; atrial cardiac muscle cell to AV node cell communication [GO:0086066]; atrial septum development [GO:0003283]; cardiac muscle contraction [GO:0060048]; endocytosis [GO:0006897]; intracellular calcium ion homeostasis [GO:0006874]; positive regulation of calcium ion transmembrane transporter activity [GO:1901021]; positive regulation of calc…	A band [GO:0031672]; basolateral plasma membrane [GO:0016323]; costamere [GO:0043034]; cytoplasm [GO:0005737]; cytoskeleton [GO:0005856]; early endosome [GO:0005769]; extrinsic component of cytoplasmic side of plasma membrane [GO:0031234]; intercalated disc [GO:0014704]; lysosome [GO:0005764]; M band [GO:0031430]; membrane raft [GO:0045121]; mitochondrion [GO:0005739]; neuron projection [GO:00430…
Q8C483-Sars-S530	S530(98.5)	Q8C483	serine--tRNA ligase (EC 6.1.1.11) (Seryl-tRNA synthetase) (Seryl-tRNA(Ser/Sec) synthetase)	Sars Sars1	0.527122	1	0.805015	1.52766	0.923792	0.610879	0.00726979	0.034895	0.213732	-0.436876	-0.462776	-0.526471	0.11664	0.119548	0.140388			cytoplasmic translation [GO:0002181]; negative regulation of angiogenesis [GO:0016525]; negative regulation of transcription by RNA polymerase II [GO:0000122]; negative regulation of vascular endothelial growth factor production [GO:1904046]; selenocysteine incorporation [GO:0001514]; seryl-tRNA aminoacylation [GO:0006434]; tRNA modification [GO:0006400]	cytosol [GO:0005829]; nucleus [GO:0005634]
P17809-Slc2a1-S490	S490(100)	P17809	Solute carrier family 2, facilitated glucose transporter member 1 (Glucose transporter type 1, erythrocyte/brain) (GLUT-1) (GT1)	Slc2a1 Glut1	0.52388	1	0.798603	0.871065	0.932691	0.608241	0.03021	0.0331179	0.215347	-0.379777	-0.146095	-0.443185	0.154281	0.490145	0.196607			cellular hyperosmotic response [GO:0071474]; cellular response to glucose starvation [GO:0042149]; cellular response to mechanical stimulus [GO:0071260]; central nervous system development [GO:0007417]; cerebral cortex development [GO:0021987]; dehydroascorbic acid transport [GO:0070837]; female pregnancy [GO:0007565]; glucose import [GO:0046323]; glucose import across plasma membrane [GO:0098708…	apical plasma membrane [GO:0016324]; basolateral plasma membrane [GO:0016323]; caveola [GO:0005901]; cell-cell junction [GO:0005911]; cortical actin cytoskeleton [GO:0030864]; cytoplasm [GO:0005737]; cytosol [GO:0005829]; female germ cell nucleus [GO:0001674]; female pronucleus [GO:0001939]; Golgi membrane [GO:0000139]; intercalated disc [GO:0014704]; membrane [GO:0016020]; membrane raft [GO:0045…
Q8BQP9-Rgs7bp-S231	S231(98.9)	Q8BQP9	Regulator of G-protein signaling 7-binding protein (R7 family-binding protein)	Rgs7bp D13Bwg1146e R7bp	0.525343	1	0.795254	0.488307	0.928668	0.598156	0.212116	0.0339257	0.222456	-0.0868193	-0.101561	-0.181256	0.573021	0.577706	0.475606	regulation of postsynaptic membrane potential (GO:0060078)	anchored component of postsynaptic density membrane (GO:0099031)	G protein-coupled receptor signaling pathway [GO:0007186]; negative regulation of signal transduction [GO:0009968]; regulation of postsynaptic membrane potential [GO:0060078]	axon [GO:0030424]; cytoplasm [GO:0005737]; dendritic shaft [GO:0043198]; dendritic spine head [GO:0044327]; glutamatergic synapse [GO:0098978]; neuron projection [GO:0043005]; nucleus [GO:0005634]; perikaryon [GO:0043204]; plasma membrane [GO:0005886]; postsynapse [GO:0098794]; postsynaptic density membrane [GO:0098839]; presynapse [GO:0098793]; presynaptic membrane [GO:0042734]
Q9CWK3-Cd2bp2-S49	S49(100)	Q9CWK3	CD2 antigen cytoplasmic tail-binding protein 2 (CD2 cytoplasmic domain-binding protein 2) (CD2 tail-binding protein 2)	Cd2bp2	1	0.547003	0.755191	-0.327988	-0.870379	-0.405086	0.0747981	0.0311793	0.225363	1.22681	-1.10096	0.829588	0.0103393	0.0116317	0.172698			mRNA processing [GO:0006397]; RNA splicing [GO:0008380]	cytosol [GO:0005829]; fibrillar center [GO:0001650]; nuclear speck [GO:0016607]; nucleoplasm [GO:0005654]; nucleus [GO:0005634]; U5 snRNP [GO:0005682]
E9Q0J5-Kif21a-T581	T581(100)	E9Q0J5	Kinesin family member 21A	Kif21a	0.472887	1	0.357348	0.260202	1.08043	-0.404167	0.732956	0.0172859	0.225848	-0.301139	-0.15229	0.17892	0.231018	0.476737	0.996284			microtubule-based movement [GO:0007018]	axon [GO:0030424]; cytosol [GO:0005829]; plasma membrane [GO:0005886]
Q8K0L9-Zbtb20-T695	T695(99.9)	Q8K0L9	Zinc finger and BTB domain-containing protein 20 (BTB/POZ domain zinc finger factor HOF) (Zinc finger protein 288)	Zbtb20 Zfp288	1	0.458373	0.759318	-0.212359	-1.12541	-0.397224	0.136511	0.0122779	0.230533	-0.268027	-0.274896	0.0907993	0.268013	0.27609	0.882714			cellular response to glucose stimulus [GO:0071333]; lipid homeostasis [GO:0055088]; negative regulation of DNA-templated transcription [GO:0045892]; negative regulation of gene expression [GO:0010629]; negative regulation of transcription by RNA polymerase II [GO:0000122]; positive regulation of glycolytic process [GO:0045821]; positive regulation of interferon-beta production [GO:0032728]; posit…	cytoplasm [GO:0005737]; nuclear body [GO:0016604]; nucleoplasm [GO:0005654]; nucleus [GO:0005634]
B2RW11-Ankrd34a-S149	S149(100)	B2RW11	Ankyrin repeat domain 34A	Ankrd34a	1	0.581845	0.760655	-0.0040879	-0.781293	-0.394685	0.487076	0.046042	0.232795	-0.193125	0.146482	0.314834	0.373183	0.986591	0.806947
Q9Z2D6-Mecp2-T160	T160(95.7)	Q9Z2D6	Methyl-CpG-binding protein 2 (MeCp-2 protein) (MeCp2)	Mecp2	0.463287	1	0.352862	0.207598	1.11002	-0.3928	0.889499	0.0164782	0.234249	0.139924	-0.151647	-0.314774	0.892569	0.478514	0.317932	regulation of synapse organization (GO:0050807)		adult locomotory behavior [GO:0008344]; associative learning [GO:0008306]; behavioral fear response [GO:0001662]; biogenic amine metabolic process [GO:0006576]; brain development [GO:0007420]; cardiolipin metabolic process [GO:0032048]; catecholamine secretion [GO:0050432]; cell population proliferation [GO:0008283]; cellular response to isoquinoline alkaloid [GO:0071317]; cellular response to po…	centrosome [GO:0005813]; chromatin [GO:0000785]; cytoplasm [GO:0005737]; cytosol [GO:0005829]; glutamatergic synapse [GO:0098978]; heterochromatin [GO:0000792]; nucleoplasm [GO:0005654]; nucleus [GO:0005634]; postsynapse [GO:0098794]; protein-containing complex [GO:0032991]
P17751-Tpi1-T28 T38	T28(100); T38(100)	P17751	Triosephosphate isomerase (TIM) (EC 5.3.1.1) (Methylglyoxal synthase) (EC 4.2.3.3) (Triose-phosphate isomerase)	Tpi1 Tpi	0.45238	1	0.670468	-0.316796	1.14439	0.567634	0.0783522	0.0140549	0.24475	-0.881168	-0.450356	-0.631179	0.0156704	0.125525	0.092084			canonical glycolysis [GO:0061621]; gluconeogenesis [GO:0006094]; glucose metabolic process [GO:0006006]; glyceraldehyde-3-phosphate biosynthetic process [GO:0046166]; glyceraldehyde-3-phosphate metabolic process [GO:0019682]; glycerol catabolic process [GO:0019563]; glycolytic process [GO:0006096]; methylglyoxal biosynthetic process [GO:0019242]	cytosol [GO:0005829]; nucleus [GO:0005634]
F8WIG2-Begain-S527	S527(100)	F8WIG2	Brain-enriched guanylate kinase-associated	Begain	0.16199	1	0.124927	0.183959	2.62602	-0.374813	0.964782	0.00129241	0.248627	0.0526072	-0.56746	-0.662879	0.899354	0.0725363	0.080937	regulation of postsynaptic neurotransmitter receptor activity (GO:0098962)	postsynapse (GO:0098794)		membrane [GO:0016020]
Q9CQD1-Rab5a-T7	T7(100)	Q9CQD1	Ras-related protein Rab-5A (EC 3.6.5.2)	Rab5a nnyRab5a	0.531284	1	0.78467	-0.106063	0.912445	0.562603	0.266236	0.0366721	0.249596	-0.579327	-0.376935	-0.41395	0.0581583	0.165751	0.218578	postsynaptic neurotransmitter receptor endocytosis (GO:0098884)	postsynaptic endocytic zone membrane (GO:0098844)	amyloid-beta clearance by transcytosis [GO:0150093]; early endosome to late endosome transport [GO:0045022]; endocytosis [GO:0006897]; intracellular protein transport [GO:0006886]; modulation by host of viral process [GO:0044788]; phagocytosis [GO:0006909]; positive regulation of exocytosis [GO:0045921]; receptor internalization involved in canonical Wnt signaling pathway [GO:2000286]; regulation…	actin cytoskeleton [GO:0015629]; axon [GO:0030424]; axon terminus [GO:0043679]; cytoplasm [GO:0005737]; cytoplasmic side of early endosome membrane [GO:0098559]; cytosol [GO:0005829]; dendrite [GO:0030425]; early endosome [GO:0005769]; early phagosome [GO:0032009]; endocytic vesicle [GO:0030139]; endomembrane system [GO:0012505]; endosome [GO:0005768]; endosome membrane [GO:0010008]; glutamatergi…
A0A0R4J0K0-Spred3-S286	S286(100)	A0A0R4J0K0	Sprouty-related EVH1 domain containing 3	Spred3	1	0.585602	0.773894	-0.190921	-0.772008	-0.369793	0.157674	0.047496	0.253796	0.0173266	-0.255252	-0.268952	0.809693	0.304847	0.36979			negative regulation of MAPK cascade [GO:0043409]	membrane [GO:0016020]
A0A0N4SVB5-Prrt3-S790 S800	S790(100); S800(100)	A0A0N4SVB5	Proline-rich transmembrane protein 3	Prrt3	0.536264	1	0.788279	0.583077	0.898984	0.555762	0.118417	0.0386107	0.255574	0.0189282	-0.216073	-0.0248134	0.813247	0.363813	0.717771				membrane [GO:0016020]
Q3UIL6-Plekha7-S362	S362(100)	Q3UIL6	Pleckstrin homology domain-containing family A member 7 (PH domain-containing family A member 7) (Heart adapter protein 1)	Plekha7 Hadp1	0.512988	1	0.752776	0.417757	0.963002	0.553294	0.330048	0.028433	0.257835	-0.185127	-0.197562	-0.690464	0.38546	0.392892	0.0726979			cell-cell adhesion mediated by cadherin [GO:0044331]; epithelial cell-cell adhesion [GO:0090136]; pore complex assembly [GO:0046931]; vasodilation [GO:0042311]; zonula adherens maintenance [GO:0045218]	cell junction [GO:0030054]; cell-cell junction [GO:0005911]; centrosome [GO:0005813]; cytosol [GO:0005829]; nucleoplasm [GO:0005654]; pore complex [GO:0046930]; zonula adherens [GO:0005915]
P97823-Lypla1-T33	T33(100)	P97823	Acyl-protein thioesterase 1 (APT-1) (EC 3.1.2.-) (Lysophospholipase 1) (Lysophospholipase I) (LPL-I) (LysoPLA I) (Palmitoyl-protein hydrolase) (EC 3.1.2.22)	Lypla1 Apt1 Pla1a	0.513137	1	0.75291	0.241965	0.962583	0.553132	0.784491	0.0285945	0.258481	-1.14304	-0.266654	-0.45394	0.00775444	0.286268	0.18853			fatty acid metabolic process [GO:0006631]; fatty acid transport [GO:0015908]; negative regulation of Golgi to plasma membrane protein transport [GO:0042997]; protein depalmitoylation [GO:0002084]	cell surface [GO:0009986]; cytoplasm [GO:0005737]; cytosol [GO:0005829]; endoplasmic reticulum [GO:0005783]; mitochondrion [GO:0005739]; nuclear membrane [GO:0031965]; plasma membrane [GO:0005886]
Q3UH99-Shisa6-S398	S398(100)	Q3UH99	Protein shisa-6 (Cystine-knot AMPAR modulating protein of 52 kDa) (CKAMP52) (Shisa family member 6)	Shisa6 Gm879	0.497829	1	0.72731	0.250641	1.00628	0.54692	0.760582	0.0240711	0.263328	-0.211374	-0.382318	-0.53839	0.344103	0.160743	0.134087	postsynaptic neurotransmitter receptor diffusion trapping (GO:0098970)	integral component of postsynaptic density membrane (GO:0099061)	excitatory chemical synaptic transmission [GO:0098976]; negative regulation of canonical Wnt signaling pathway [GO:0090090]; postsynaptic neurotransmitter receptor diffusion trapping [GO:0098970]; regulation of AMPA glutamate receptor clustering [GO:1904717]; regulation of AMPA receptor activity [GO:2000311]; regulation of postsynaptic neurotransmitter receptor activity [GO:0098962]; regulation o…	AMPA glutamate receptor complex [GO:0032281]; asymmetric, glutamatergic, excitatory synapse [GO:0098985]; dendritic spine membrane [GO:0032591]; glutamatergic synapse [GO:0098978]; postsynaptic density [GO:0014069]; postsynaptic density membrane [GO:0098839]; postsynaptic membrane [GO:0045211]
O88737-Bsn-S2647 S2649	S2647(100); S2649(100)	O88737	Protein bassoon	Bsn Kiaa0434	1	0.568724	0.801261	0.236427	-0.814199	-0.319656	0.800808	0.0405493	0.297415	0.847372	0.491176	0.439682	0.0415186	0.43231	0.620355	structural constituent of active zone (GO:0098882)	presynaptic active zone cytoplasmic component (GO:0098831)	axo-dendritic transport [GO:0008088]; presynapse to nucleus signaling pathway [GO:0099526]; presynaptic active zone assembly [GO:1904071]; protein localization to synapse [GO:0035418]; regulation of synaptic vesicle cycle [GO:0098693]; regulation of ubiquitin protein ligase activity [GO:1904666]; retrograde axonal transport [GO:0008090]; synapse organization [GO:0050808]; synaptic vesicle cluster…	axon [GO:0030424]; axon cytoplasm [GO:1904115]; cell surface [GO:0009986]; cochlear hair cell ribbon synapse [GO:0098683]; cytoskeleton of presynaptic active zone [GO:0048788]; cytosol [GO:0005829]; dendrite [GO:0030425]; excitatory synapse [GO:0060076]; extrinsic component of membrane [GO:0019898]; GABA-ergic synapse [GO:0098982]; glutamatergic synapse [GO:0098978]; Golgi-associated vesicle [GO:…
E9Q7G0-Numa1-S398	S398(98.6)	E9Q7G0	Nuclear mitotic apparatus protein 1 (Nuclear mitotic apparatus protein) (NuMA protein)	Numa1	1	0.496536	0.803339	-0.165787	-1.01003	-0.315919	0.183845	0.0169628	0.301454	-0.315887	-0.754511	-0.599255	0.215509	0.0339257	0.103554			anastral spindle assembly [GO:0055048]; astral microtubule organization [GO:0030953]; cell division [GO:0051301]; establishment of mitotic spindle orientation [GO:0000132]; meiotic cell cycle [GO:0051321]; microtubule bundle formation [GO:0001578]; positive regulation of BMP signaling pathway [GO:0030513]; positive regulation of chromosome segregation [GO:0051984]; positive regulation of chromoso…	cell cortex [GO:0005938]; cell cortex region [GO:0099738]; centrosome [GO:0005813]; chromosome [GO:0005694]; cortical microtubule [GO:0055028]; cytoplasmic microtubule bundle [GO:1905720]; cytosol [GO:0005829]; dendrite [GO:0030425]; extrinsic component of plasma membrane [GO:0019897]; lateral cell cortex [GO:0097575]; lateral plasma membrane [GO:0016328]; microtubule bundle [GO:0097427]; microtu…
A0A3B2WCN9-Tjp2-S262	S262(97.4)	A0A3B2WCN9	Tight junction protein 2	Tjp2	0.503944	1	0.713304	0.613585	0.988665	0.501255	0.100323	0.0261712	0.305977	-0.237557	-0.152089	-0.465465	0.307593	0.477221	0.181099			establishment of endothelial intestinal barrier [GO:0090557]; homotypic cell-cell adhesion [GO:0034109]; intestinal absorption [GO:0050892]; positive regulation of blood-brain barrier permeability [GO:1905605]; regulation of membrane permeability [GO:0090559]	bicellular tight junction [GO:0005923]; cell-cell contact zone [GO:0044291]; nucleus [GO:0005634]; plasma membrane [GO:0005886]
Q9JIX8-Acin1-S825	S825(100)	Q9JIX8	Apoptotic chromatin condensation inducer in the nucleus (Acinus)	Acin1 Acinus	0.486525	1	0.681345	0.978514	1.03942	0.485872	0.019063	0.0213247	0.324071	-0.41974	-0.0671115	-0.224493	0.125687	0.644426	0.423102			apoptotic chromosome condensation [GO:0030263]; apoptotic process [GO:0006915]; erythrocyte differentiation [GO:0030218]; mRNA processing [GO:0006397]; negative regulation of mRNA splicing, via spliceosome [GO:0048025]; positive regulation of apoptotic process [GO:0043065]; positive regulation of monocyte differentiation [GO:0045657]; RNA splicing [GO:0008380]	ASAP complex [GO:0061574]; cytosol [GO:0005829]; exon-exon junction complex [GO:0035145]; nuclear speck [GO:0016607]; nucleolus [GO:0005730]; nucleoplasm [GO:0005654]; nucleus [GO:0005634]; plasma membrane [GO:0005886]
E9Q1W7-Tbck-S890	S890(100)	E9Q1W7	TBC1 domain containing kinase	Tbck	0.55874	1	0.780925	0.401675	0.839752	0.483007	0.363005	0.0491115	0.326817	-0.104485	-0.445195	-0.54464	0.537157	0.128433	0.13021			actin cytoskeleton organization [GO:0030036]; cell population proliferation [GO:0008283]; protein phosphorylation [GO:0006468]; regulation of TOR signaling [GO:0032006]	cytoplasm [GO:0005737]; midbody [GO:0030496]; mitotic spindle [GO:0072686]
Q6KAU4-Mvb12b-T43	T43(100)	Q6KAU4	Multivesicular body subunit 12B (ESCRT-I complex subunit MVB12B) (Protein FAM125B)	Mvb12b Fam125b	0.425195	1	0.591484	0.720757	1.2338	0.476213	0.0596123	0.0103393	0.335703	-0.401443	-0.0472299	-0.399499	0.140226	0.685299	0.233279			protein transport [GO:0015031]; regulation of epidermal growth factor receptor signaling pathway [GO:0042058]; viral budding [GO:0046755]; virus maturation [GO:0019075]	cytosol [GO:0005829]; early endosome [GO:0005769]; ESCRT I complex [GO:0000813]; late endosome [GO:0005770]; late endosome membrane [GO:0031902]; nucleus [GO:0005634]; plasma membrane [GO:0005886]; vesicle [GO:0031982]
Q8BM47-Plekhm3-S350	S350(100)	Q8BM47	Pleckstrin homology domain-containing family M member 3 (PH domain-containing family M member 3) (Differentiation-associated protein)	Plekhm3 Dapr	0.719162	0.391738	1	0.194081	-0.876427	0.475611	0.931502	0.0303716	0.336026	0.0045238	0.14821	-0.0193742	0.777706	0.988853	0.729564			myoblast differentiation [GO:0045445]	cytoplasm [GO:0005737]; Golgi apparatus [GO:0005794]; plasma membrane [GO:0005886]
A0A1Y7VL44-Ttc7b-S629	S629(98.5)	A0A1Y7VL44	Tetratricopeptide repeat domain 7B	Ttc7b	1	0.581266	0.827981	0.0947131	-0.78273	-0.27233	0.757512	0.0458805	0.350404	-0.212126	1.03213	1.29053	0.342649	0.0386107	0.0310178			phosphatidylinositol phosphate biosynthetic process [GO:0046854]; protein localization to plasma membrane [GO:0072659]	cytosol [GO:0005829]; plasma membrane [GO:0005886]
Q80YF9-Arhgap33-S1144	S1144(100)	Q80YF9	Rho GTPase-activating protein 33 (Rho-type GTPase-activating protein 33) (Sorting nexin-26) (Tc10/CDC42 GTPase-activating protein)	Arhgap33 Snx26 Tcgap	0.530049	1	0.723374	0.434366	0.915803	0.448617	0.3	0.0361874	0.36462	-0.73216	-0.318825	-0.577058	0.0297254	0.22504	0.112763			protein transport [GO:0015031]; regulation of dendritic spine morphogenesis [GO:0061001]; response to toxic substance [GO:0009636]; small GTPase mediated signal transduction [GO:0007264]	actin cytoskeleton [GO:0015629]; cell cortex [GO:0005938]; cytoplasm [GO:0005737]; dendritic spine [GO:0043197]; fibrillar center [GO:0001650]; Golgi apparatus [GO:0005794]; nucleoplasm [GO:0005654]; plasma membrane [GO:0005886]; protein-containing complex [GO:0032991]
Q9QYX7-Pclo-S5063	S5063(97.5)	Q9QYX7	Protein piccolo (Aczonin) (Brain-derived HLMN protein) (Multidomain presynaptic cytomatrix protein)	Pclo Acz	0.473429	1	0.643292	1.02686	1.07878	0.442323	0.0161551	0.017609	0.369305	-0.527491	-0.138821	-0.360917	0.0754443	0.505977	0.266397	structural constituent of active zone (GO:0098882)	presynaptic active zone cytoplasmic component (GO:0098831)	cytoskeleton organization [GO:0007010]; insulin secretion [GO:0030073]; maintenance of presynaptic active zone structure [GO:0048790]; modulation of excitatory postsynaptic potential [GO:0098815]; positive regulation of synaptic vesicle recycling [GO:1903423]; presynapse to nucleus signaling pathway [GO:0099526]; presynaptic active zone assembly [GO:1904071]; protein localization to synapse [GO:0…	axon [GO:0030424]; cone cell pedicle [GO:0044316]; cytoskeleton of presynaptic active zone [GO:0048788]; dendrite [GO:0030425]; GABA-ergic synapse [GO:0098982]; glutamatergic synapse [GO:0098978]; Golgi-associated vesicle [GO:0005798]; growth cone [GO:0030426]; inhibitory synapse [GO:0060077]; neuromuscular junction [GO:0031594]; neuron projection [GO:0043005]; neuronal cell body [GO:0043025]; pa…
B9EJA2-Cttnbp2-S576	S576(100)	B9EJA2	Cortactin-binding protein 2 (CortBP2)	Cttnbp2 Kiaa1758	1	0.561177	0.859332	-0.258534	-0.833473	-0.218712	0.104847	0.0373183	0.414055	0.628934	0.0699584	0.221374	0.115347	0.889015	0.937157	regulation of modification of postsynaptic actin cytoskeleton (GO:1905274)	postsynaptic actin cytoskeleton (GO:0098871)	brain development [GO:0007420]; regulation of modification of postsynaptic actin cytoskeleton [GO:1905274]; regulation of synapse organization [GO:0050807]	cell cortex [GO:0005938]; dendritic spine [GO:0043197]; glutamatergic synapse [GO:0098978]; postsynaptic actin cytoskeleton [GO:0098871]; synaptic vesicle [GO:0008021]
Q62172-Ralbp1-S62	S62(100)	Q62172	RalA-binding protein 1 (RalBP1) (Dinitrophenyl S-glutathione ATPase) (DNP-SG ATPase) (EC 7.6.2.2, EC 7.6.2.3) (Ral-interacting protein 1)	Ralbp1 Rip1	0.521081	1	0.689731	0.156574	0.940422	0.404528	0.945396	0.031664	0.417447	-0.344034	-0.0425794	-0.0425337	0.186591	0.694346	0.691922	regulation of postsynaptic membrane neurotransmitter receptor levels (GO:0099072)		doxorubicin transport [GO:1900753]; endocytosis [GO:0006897]; positive regulation of GTPase activity [GO:0043547]; positive regulation of mitochondrial fission [GO:0090141]; positive regulation of protein phosphorylation [GO:0001934]; regulation of Cdc42 protein signal transduction [GO:0032489]; regulation of GTPase activity [GO:0043087]; small GTPase mediated signal transduction [GO:0007264]; tr…	cytosol [GO:0005829]; membrane [GO:0016020]; mitochondrion [GO:0005739]; neuron projection [GO:0043005]; nuclear body [GO:0016604]; plasma membrane [GO:0005886]; Schaffer collateral - CA1 synapse [GO:0098685]; spindle pole [GO:0000922]
A0A2C9F2C1-Syt7-T306	T306(94.1)	A0A2C9F2C1	Synaptotagmin VII	Syt7	0.768196	0.308596	1	0.416548	-1.31575	0.380454	0.332149	0.00678514	0.447496	-0.320928	-0.305797	-0.903432	0.209532	0.238934	0.0337641	regulation of synaptic vesicle endocytosis (GO:1900242)	integral component of presynaptic membrane (GO:0099056)		membrane [GO:0016020]
A2APS1-Nphp1-S149	S149(100)	A2APS1	Nephronophthisis 1 (juvenile) homolog (human)	Nphp1	0.529578	1	0.464457	0.229274	0.917085	-0.1893	0.822617	0.0360258	0.450565	0.0676001	0.0479251	0.19364	0.934249	0.856381	0.975606			positive regulation of bicellular tight junction assembly [GO:1903348]	cell-cell junction [GO:0005911]; motile cilium [GO:0031514]
Q7TT18-Atf7ip-S533	S533(98.5)	Q7TT18	Activating transcription factor 7-interacting protein 1 (ATFa-associated modulator) (mAM) (MBD1-containing chromatin-associated factor 1)	Atf7ip Mcaf1	0.546645	1	0.705399	0.671494	0.871325	0.367836	0.0752827	0.0442649	0.46559	0.204645	-0.262489	0.282868	0.731987	0.2937	0.853796			DNA methylation [GO:0006306]; negative regulation of DNA-templated transcription [GO:0045892]; negative regulation of transcription by RNA polymerase II [GO:0000122]; positive regulation of DNA methylation-dependent heterochromatin formation [GO:0090309]; positive regulation of DNA-templated transcription [GO:0045893]; protein stabilization [GO:0050821]; regulation of DNA-templated transcription …	cytosol [GO:0005829]; nuclear body [GO:0016604]; nucleoplasm [GO:0005654]; nucleus [GO:0005634]; transcription regulator complex [GO:0005667]
G3X932-Arhgap39-S117	S117(100)	G3X932	Rho GTPase activating protein 39	Arhgap39	0.313276	1	0.276765	0.213396	1.67449	-0.178772	0.871082	0.00355412	0.466559	0.152358	0.633706	0.876919	0.859612	0.224394	0.141842	postsynapse organization (GO:0099173)	postsynapse (GO:0098794)	postsynapse organization [GO:0099173]; signal transduction [GO:0007165]	cytoskeleton [GO:0005856]; glutamatergic synapse [GO:0098978]
Q7TPV4-Mybbp1a-S1253	S1253(96.9)	Q7TPV4	Myb-binding protein 1A (Myb-binding protein of 160 kDa)	Mybbp1a P160	0.494667	1	0.439388	0.00131119	1.01547	-0.170964	0.501131	0.0232633	0.478675	-0.27333	-0.162811	-0.00924907	0.259935	0.455897	0.747819			cellular response to glucose starvation [GO:0042149]; chromatin remodeling [GO:0006338]; circadian regulation of gene expression [GO:0032922]; intrinsic apoptotic signaling pathway by p53 class mediator [GO:0072332]; negative regulation of DNA-templated transcription [GO:0045892]; positive regulation of anoikis [GO:2000210]; positive regulation of histone acetylation [GO:0035066]; positive regula…	B-WICH complex [GO:0110016]; cytoplasm [GO:0005737]; intracellular membrane-bounded organelle [GO:0043231]; NLS-dependent protein nuclear import complex [GO:0042564]; nucleolus [GO:0005730]; nucleus [GO:0005634]
O88737-Bsn-S789	S789(100)	O88737	Protein bassoon	Bsn Kiaa0434	1	0.58595	0.89974	-0.714664	-0.77115	-0.15242	0.014378	0.0476575	0.509693	-0.0453738	-0.484518	0.0370998	0.662036	0.106785	0.807754	structural constituent of active zone (GO:0098882)	presynaptic active zone cytoplasmic component (GO:0098831)	axo-dendritic transport [GO:0008088]; presynapse to nucleus signaling pathway [GO:0099526]; presynaptic active zone assembly [GO:1904071]; protein localization to synapse [GO:0035418]; regulation of synaptic vesicle cycle [GO:0098693]; regulation of ubiquitin protein ligase activity [GO:1904666]; retrograde axonal transport [GO:0008090]; synapse organization [GO:0050808]; synaptic vesicle cluster…	axon [GO:0030424]; axon cytoplasm [GO:1904115]; cell surface [GO:0009986]; cochlear hair cell ribbon synapse [GO:0098683]; cytoskeleton of presynaptic active zone [GO:0048788]; cytosol [GO:0005829]; dendrite [GO:0030425]; excitatory synapse [GO:0060076]; extrinsic component of membrane [GO:0019898]; GABA-ergic synapse [GO:0098982]; glutamatergic synapse [GO:0098978]; Golgi-associated vesicle [GO:…
P20152-Vim-S56	S56(98.2)	P20152	Vimentin	Vim	0.55917	1	0.70194	0.695073	0.838641	0.328062	0.0655897	0.0494346	0.530856	-0.310172	-0.439378	-0.579217	0.221002	0.132795	0.112116			astrocyte development [GO:0014002]; Bergmann glial cell differentiation [GO:0060020]; cellular response to lipopolysaccharide [GO:0071222]; cellular response to muramyl dipeptide [GO:0071225]; cellular response to type II interferon [GO:0071346]; intermediate filament organization [GO:0045109]; intermediate filament-based process [GO:0045103]; lens fiber cell development [GO:0070307]; negative re…	axon [GO:0030424]; cell body [GO:0044297]; cell leading edge [GO:0031252]; cell projection [GO:0042995]; cytoplasm [GO:0005737]; cytoskeleton [GO:0005856]; cytosol [GO:0005829]; intermediate filament [GO:0005882]; intermediate filament cytoskeleton [GO:0045111]; neuron projection [GO:0043005]; nuclear matrix [GO:0016363]; perinuclear region of cytoplasm [GO:0048471]; peroxisome [GO:0005777]; phag…
Q9DC69-Ndufa9-S173	S173(100)	Q9DC69	NADH dehydrogenase [ubiquinone] 1 alpha subcomplex subunit 9, mitochondrial (Complex I-39kD) (CI-39kD) (NADH-ubiquinone oxidoreductase 39 kDa subunit)	Ndufa9	0.558168	1	0.695362	0.644512	0.84123	0.317065	0.0849758	0.0486268	0.549435	-0.35445	-0.173455	-0.346884	0.17399	0.438126	0.282229			aerobic respiration [GO:0009060]; circadian rhythm [GO:0007623]; mitochondrial respiratory chain complex I assembly [GO:0032981]; proton motive force-driven mitochondrial ATP synthesis [GO:0042776]; ubiquinone-6 biosynthetic process [GO:1901006]	mitochondrial inner membrane [GO:0005743]; mitochondrial matrix [GO:0005759]; mitochondrial membrane [GO:0031966]; mitochondrial respiratory chain complex I [GO:0005747]; mitochondrion [GO:0005739]
Q8BYI9-Tnr-S728	S728(96.6)	Q8BYI9	Tenascin-R (TN-R) (Janusin) (Neural recognition molecule J1-160/180) (Restrictin)	Tnr	0.812718	0.354746	1	0.507797	-1.19597	0.299173	0.18853	0.00969305	0.580291	0.159974	0.0620767	-0.0486068	0.843134	0.878675	0.681422	modulation of chemical synaptic transmission (GO:0050804)	perisynaptic extracellular matrix (GO:0098966)	associative learning [GO:0008306]; axon extension [GO:0048675]; axon extension involved in regeneration [GO:0048677]; extracellular matrix organization [GO:0030198]; locomotory exploration behavior [GO:0035641]; long-term synaptic potentiation [GO:0060291]; modulation of chemical synaptic transmission [GO:0050804]; negative regulation of axon extension [GO:0030517]; negative regulation of axon ex…	cell surface [GO:0009986]; collagen-containing extracellular matrix [GO:0062023]; extracellular matrix [GO:0031012]; extracellular matrix of synaptic cleft [GO:0098965]; extracellular space [GO:0005615]; glutamatergic synapse [GO:0098978]; hippocampal mossy fiber to CA3 synapse [GO:0098686]; membrane raft [GO:0045121]; perineuronal net [GO:0072534]; perisynaptic extracellular matrix [GO:0098966];…
Q0PHV7-Dact3-S188	S188(100)	Q0PHV7	Dapper homolog 3 (Dapper antagonist of catenin 3)	Dact3	0.543718	1	0.667503	0.130775	0.879069	0.295915	0.865105	0.0426494	0.587399	-0.397865	-0.318224	-0.329912	0.140872	0.225525	0.300969			canonical Wnt signaling pathway [GO:0060070]; epithelial to mesenchymal transition [GO:0001837]; negative regulation of canonical Wnt signaling pathway [GO:0090090]; negative regulation of cell growth [GO:0030308]; negative regulation of epithelial to mesenchymal transition [GO:0010719]; negative regulation of Wnt signaling pathway [GO:0030178]	cytoplasm [GO:0005737]
A0A2I3BQ50-Acbd5-S465	S465(100)	A0A2I3BQ50	Acyl-CoA-binding domain-containing protein 5	Acbd5	0.557327	1	0.519543	0.19302	0.843403	-0.101282	0.936026	0.0478191	0.597738	-0.2193	-0.369404	-0.289711	0.331018	0.172698	0.346042			autophagy of peroxisome [GO:0030242]	nucleoplasm [GO:0005654]; peroxisomal membrane [GO:0005778]
Q76KF0-Sema6d-S723	S723(100)	Q76KF0	Semaphorin-6D	Sema6d Kiaa1479	0.546195	1	0.663981	0.246013	0.872512	0.281726	0.773667	0.0439418	0.611309	-0.0927922	-0.0627836	-0.22192	0.560743	0.654604	0.426817			negative chemotaxis [GO:0050919]; negative regulation of axon extension [GO:0030517]; negative regulation of axon extension involved in axon guidance [GO:0048843]; negative regulation of smooth muscle cell migration [GO:0014912]; neural crest cell migration [GO:0001755]; positive regulation of cell migration [GO:0030335]; positive regulation of smooth muscle cell migration [GO:0014911]; semaphori…	cell surface [GO:0009986]; collagen-containing extracellular matrix [GO:0062023]; cytoplasm [GO:0005737]; Golgi apparatus [GO:0005794]; plasma membrane [GO:0005886]
G3X914-Cul5-S731	S731(100)	G3X914	Cullin 5	Cul5	0.242204	1	0.228062	-1.71368	2.04571	-0.0867956	0.00484653	0.00226171	0.624717	-1.48863	-0.226366	-1.47126	0.00468498	0.347819	0.00646204			protein ubiquitination [GO:0016567]; ubiquitin-dependent protein catabolic process [GO:0006511]	Cul5-RING ubiquitin ligase complex [GO:0031466]; site of DNA damage [GO:0090734]
Q9R1L5-Mast1-S964	S964(97.7)	Q9R1L5	Microtubule-associated serine/threonine-protein kinase 1 (EC 2.7.11.1) (Syntrophin-associated serine/threonine-protein kinase)	Mast1 Kiaa0973 Sast	0.537472	1	0.649233	0.27574	0.895738	0.272546	0.689176	0.0390953	0.628271	-0.407302	0.140095	-0.0348124	0.135057	0.979645	0.702908			brain development [GO:0007420]; cytoskeleton organization [GO:0007010]; intracellular signal transduction [GO:0035556]; peptidyl-serine phosphorylation [GO:0018105]; protein phosphorylation [GO:0006468]	axon [GO:0030424]; cytoplasm [GO:0005737]; cytoskeleton [GO:0005856]; dendrite [GO:0030425]; membrane [GO:0016020]; neuron projection [GO:0043005]; neuronal cell body [GO:0043025]; plasma membrane [GO:0005886]
Q91Z69-Srgap1-S492	S492(99.9)	Q91Z69	SLIT-ROBO Rho GTPase-activating protein 1 (srGAP1) (Rho GTPase-activating protein 13)	Srgap1 Arhgap13	1	0.543711	0.944447	0.112524	-0.879089	-0.0824578	0.809208	0.0300485	0.632149	0.262038	-0.031299	0.577023	0.6042	0.718901	0.420679			cell migration [GO:0016477]; negative regulation of cell migration [GO:0030336]; Rho protein signal transduction [GO:0007266]	cytoplasm [GO:0005737]
Q7TN98-Cpeb4-S332	S332(100)	Q7TN98	Cytoplasmic polyadenylation element-binding protein 4 (CPE-BP4) (CPE-binding protein 4) (mCPEB-4)	Cpeb4 Kiaa1673	0.535339	1	0.645637	0.628744	0.901476	0.270271	0.0927302	0.0382876	0.634087	-0.077476	0.000417503	-0.0242184	0.593538	0.77706	0.719386		postsynapse (GO:0098794)	cellular response to amino acid stimulus [GO:0071230]; cellular response to decreased oxygen levels [GO:0036294]; cellular response to glucose starvation [GO:0042149]; ionotropic glutamate receptor signaling pathway [GO:0035235]; negative regulation of cytoplasmic translation [GO:2000766]; negative regulation of neuron apoptotic process [GO:0043524]; response to ischemia [GO:0002931]	cytoplasm [GO:0005737]; dendrite [GO:0030425]; dendritic spine [GO:0043197]; endoplasmic reticulum [GO:0005783]; growth cone [GO:0030426]; messenger ribonucleoprotein complex [GO:1990124]; neuron projection [GO:0043005]; nucleus [GO:0005634]; perinuclear region of cytoplasm [GO:0048471]; postsynapse [GO:0098794]; postsynaptic density [GO:0014069]; synapse [GO:0045202]
P97434-Mprip-S364	S364(100)	P97434	Myosin phosphatase Rho-interacting protein (Rho-interacting protein 3) (RIP3) (p116Rip)	Mprip Kiaa0864 Mrip Rhoip3	0.486557	1	0.5837	0.161639	1.03932	0.262617	0.961874	0.0214863	0.646527	-0.172515	0.034818	0.0249251	0.404039	0.834087	0.789661			maintenance of protein location in cell [GO:0032507]; negative regulation of myosin-light-chain-phosphatase activity [GO:0035509]; positive regulation of protein phosphorylation [GO:0001934]	actin cytoskeleton [GO:0015629]; cytosol [GO:0005829]; stress fiber [GO:0001725]
Q9CZW5-Tomm70-S99	S99(100)	Q9CZW5	Mitochondrial import receptor subunit TOM70 (Mitochondrial precursor proteins import receptor) (Translocase of outer membrane 70 kDa subunit) (Translocase of outer mitochondrial membrane protein 70)	Tomm70 D16Wsu109e Tomm70a	0.480941	1	0.572398	0.477611	1.05607	0.251158	0.225525	0.0192246	0.668821	-0.0389981	-0.23669	-0.792211	0.676575	0.331018	0.0494346			activation of innate immune response [GO:0002218]; cellular response to virus [GO:0098586]; negative regulation of cell growth involved in cardiac muscle cell development [GO:0061052]; positive regulation of defense response to virus by host [GO:0002230]; positive regulation of interferon-beta production [GO:0032728]; positive regulation of protein import [GO:1904591]; protein import into mitocho…	mitochondrial outer membrane translocase complex [GO:0005742]; mitochondrion [GO:0005739]
Q8CDI6-Ccdc158-Y82	Y82(98.9)	Q8CDI6	Coiled-coil domain-containing protein 158	Ccdc158	0.34306	1	0.404788	-0.413957	1.54347	0.238708	0.0479806	0.00468498	0.695477	-0.329623	-0.0726603	0.119778	0.2	0.634895	0.922294
Q8CGM1-Adgrb2-Y1345	Y1345(100)	Q8CGM1	Adhesion G protein-coupled receptor B2 (Brain-specific angiogenesis inhibitor 2)	Adgrb2 Bai2	0.541961	1	0.639329	0.392931	0.883739	0.23837	0.381745	0.041357	0.695961	-0.0946606	-0.10023	-0.372278	0.556543	0.581422	0.254927			adenylate cyclase-activating G protein-coupled receptor signaling pathway [GO:0007189]; calcineurin-NFAT signaling cascade [GO:0033173]; cell surface receptor signaling pathway [GO:0007166]; G protein-coupled receptor signaling pathway [GO:0007186]; negative regulation of angiogenesis [GO:0016525]; peripheral nervous system development [GO:0007422]; positive regulation of synapse assembly [GO:005…	plasma membrane [GO:0005886]
Q9ES97-Rtn3-T524	T524(100)	Q9ES97	Reticulon-3	Rtn3	1	0.555426	0.970506	-0.236492	-0.848334	-0.0431913	0.119063	0.0350565	0.709532	0.0624229	0.0147592	0.582739	0.921325	0.801616	0.414378		synapse (GO:0045202)	apoptotic process [GO:0006915]; brain development [GO:0007420]; endoplasmic reticulum tubular network formation [GO:0071787]; endoplasmic reticulum tubular network organization [GO:0071786]; negative regulation of amyloid-beta formation [GO:1902430]; neuron differentiation [GO:0030182]; vesicle-mediated transport [GO:0016192]	endoplasmic reticulum [GO:0005783]; endoplasmic reticulum membrane [GO:0005789]; glutamatergic synapse [GO:0098978]; Golgi apparatus [GO:0005794]; Golgi membrane [GO:0000139]; neuron projection [GO:0043005]; postsynaptic density [GO:0014069]; presynapse [GO:0098793]; synapse [GO:0045202]
A2A690-Tanc2-S400	S400(100)	A2A690	Protein TANC2 (Tetratricopeptide repeat, ankyrin repeat and coiled-coil domain-containing protein 2)	Tanc2 Kiaa1148	0.474988	1	0.463229	0.0190701	1.07404	-0.0361673	0.550242	0.0179321	0.722294	-0.107266	0.125965	0.299413	0.529887	0.964459	0.829564		postsynaptic density, intracellular component (GO:0099092)	dense core granule cytoskeletal transport [GO:0099519]; in utero embryonic development [GO:0001701]; regulation of dendritic spine development [GO:0060998]; regulation of dendritic spine morphogenesis [GO:0061001]	axon [GO:0030424]; dendritic spine [GO:0043197]; glutamatergic synapse [GO:0098978]; postsynaptic density, intracellular component [GO:0099092]
A0A140LIW3-Frmpd3-T518	T518(98.9)	A0A140LIW3	FERM and PDZ domain containing 3	Frmpd3	0.475321	1	0.552299	0.161341	1.07302	0.216548	0.960097	0.0182553	0.740388	-0.0813856	-0.21849	-0.302522	0.586107	0.360097	0.331341			signal transduction [GO:0007165]	cytoskeleton [GO:0005856]
Q8K019-Bclaf1-T303	T303(97.3)	Q8K019	Bcl-2-associated transcription factor 1 (Btf)	Bclaf1 Btf Kiaa0164	0.408059	1	0.472046	-0.57609	1.29315	0.21015	0.0240711	0.0088853	0.754281	0.104211	0.0182808	0.202785	0.976737	0.806624	0.963005			cellular response to leukemia inhibitory factor [GO:1990830]; DNA damage response [GO:0006974]; negative regulation of DNA-templated transcription [GO:0045892]; positive regulation of apoptotic process [GO:0043065]; positive regulation of DNA-templated transcription initiation [GO:2000144]; positive regulation of intrinsic apoptotic signaling pathway [GO:2001244]; positive regulation of transcrip…	cytoplasm [GO:0005737]; mediator complex [GO:0016592]; nuclear speck [GO:0016607]; nucleoplasm [GO:0005654]; nucleus [GO:0005634]
Q9QYX7-Pclo-S1575	S1575(98.6)	Q9QYX7	Protein piccolo (Aczonin) (Brain-derived HLMN protein) (Multidomain presynaptic cytomatrix protein)	Pclo Acz	1	0.547109	0.993463	0.465246	-0.8701	-0.0094624	0.244588	0.0313409	0.77496	0.276543	-0.26358	-0.0991319	0.573344	0.291599	0.604362	structural constituent of active zone (GO:0098882)	presynaptic active zone cytoplasmic component (GO:0098831)	cytoskeleton organization [GO:0007010]; insulin secretion [GO:0030073]; maintenance of presynaptic active zone structure [GO:0048790]; modulation of excitatory postsynaptic potential [GO:0098815]; positive regulation of synaptic vesicle recycling [GO:1903423]; presynapse to nucleus signaling pathway [GO:0099526]; presynaptic active zone assembly [GO:1904071]; protein localization to synapse [GO:0…	axon [GO:0030424]; cone cell pedicle [GO:0044316]; cytoskeleton of presynaptic active zone [GO:0048788]; dendrite [GO:0030425]; GABA-ergic synapse [GO:0098982]; glutamatergic synapse [GO:0098978]; Golgi-associated vesicle [GO:0005798]; growth cone [GO:0030426]; inhibitory synapse [GO:0060077]; neuromuscular junction [GO:0031594]; neuron projection [GO:0043005]; neuronal cell body [GO:0043025]; pa…
Q6NS69-Amer3-S396	S396(95.9)	Q6NS69	APC membrane recruitment protein 3 (Amer3) (Protein FAM123C)	Amer3 Fam123c	0.454719	1	0.519934	0.540208	1.13695	0.193354	0.154766	0.014378	0.784814	-0.430676	-0.206174	-0.105089	0.120517	0.37916	0.595961			regulation of canonical Wnt signaling pathway [GO:0060828]; Wnt signaling pathway [GO:0016055]	plasma membrane [GO:0005886]
O09111-Ndufb11-S137	S137(100)	O09111	NADH dehydrogenase [ubiquinone] 1 beta subcomplex subunit 11, mitochondrial (Complex I-ESSS) (CI-ESSS) (NADH-ubiquinone oxidoreductase ESSS subunit) (Neuronal protein 15.6) (Np15.6) (p15.6)	Ndufb11 Np15	0.524918	1	0.523592	-0.151217	0.929837	-0.00364734	0.199838	0.0337641	0.787884	-0.38892	0.0328054	-0.0226065	0.148788	0.831341	0.722456			aerobic respiration [GO:0009060]; mitochondrial respiratory chain complex I assembly [GO:0032981]; proton motive force-driven mitochondrial ATP synthesis [GO:0042776]	mitochondrial respiratory chain complex I [GO:0005747]; mitochondrion [GO:0005739]
Q80YF9-Arhgap33-S594	S594(100)	Q80YF9	Rho GTPase-activating protein 33 (Rho-type GTPase-activating protein 33) (Sorting nexin-26) (Tc10/CDC42 GTPase-activating protein)	Arhgap33 Snx26 Tcgap	0.878051	0.311271	1	-0.0379674	-1.49613	0.187624	0.404523	0.00420032	0.801939	0.450948	-0.00960555	-0.29608	0.276414	0.759612	0.337641			protein transport [GO:0015031]; regulation of dendritic spine morphogenesis [GO:0061001]; response to toxic substance [GO:0009636]; small GTPase mediated signal transduction [GO:0007264]	actin cytoskeleton [GO:0015629]; cell cortex [GO:0005938]; cytoplasm [GO:0005737]; dendritic spine [GO:0043197]; fibrillar center [GO:0001650]; Golgi apparatus [GO:0005794]; nucleoplasm [GO:0005654]; plasma membrane [GO:0005886]; protein-containing complex [GO:0032991]
A0A0N4SVF2-Rasgef1a-S196	S196(100)	A0A0N4SVF2	RasGEF domain family, member 1A	Rasgef1a	0.501401	1	0.501834	0.444644	0.995962	0.00124484	0.281745	0.0258481	0.803393	0.0652787	0.0437684	-0.225209	0.92811	0.84895	0.421809			cell migration [GO:0016477]; positive regulation of GTPase activity [GO:0043547]; positive regulation of Ras protein signal transduction [GO:0046579]; Ras protein signal transduction [GO:0007265]	plasma membrane [GO:0005886]
B5TVM2-Ildr2-S414	S414(100)	B5TVM2	Immunoglobulin-like domain-containing receptor 2 (Angulin-3) (Lisch-like protein)	Ildr2 D1Ertd471e Ll	0.477278	1	0.47808	0.627729	1.0671	0.0024227	0.0932149	0.0187399	0.805977	-0.491202	-0.534838	-0.592119	0.0903069	0.085622	0.106785			cell differentiation [GO:0030154]; homeostasis of number of cells within a tissue [GO:0048873]; insulin secretion [GO:0030073]; negative regulation of T cell activation [GO:0050868]; pancreas development [GO:0031016]; regulation of RNA splicing [GO:0043484]; response to glucose [GO:0009749]	bicellular tight junction [GO:0005923]; endoplasmic reticulum membrane [GO:0005789]; membrane [GO:0016020]; nucleus [GO:0005634]; tight junction [GO:0070160]
Q3UHK1-Slc2a13-S47	S47(100)	Q3UHK1	Proton myo-inositol cotransporter (H(+)-myo-inositol cotransporter) (Hmit) (H(+)-myo-inositol symporter) (Solute carrier family 2 member 13)	Slc2a13	0.541414	1	0.542728	0.597035	0.885197	0.00349779	0.109693	0.0407108	0.808401	-0.328196	-0.0888099	-0.450175	0.201292	0.605008	0.190792			myo-inositol transport [GO:0015798]; positive regulation of amyloid-beta formation [GO:1902004]; transmembrane transport [GO:0055085]	apical plasma membrane [GO:0016324]; astrocyte end-foot [GO:0097450]; cell body [GO:0044297]; cell periphery [GO:0071944]; cell projection [GO:0042995]; cytoplasm [GO:0005737]; growth cone [GO:0030426]; intracellular membrane-bounded organelle [GO:0043231]; membrane [GO:0016020]; organelle membrane [GO:0031090]; plasma membrane [GO:0005886]
Q6P1H6-Ankle2-S789	S789(99.9)	Q6P1H6	Ankyrin repeat and LEM domain-containing protein 2 (LEM domain-containing protein 4)	Ankle2 D5Ertd585e Kiaa0692 Lem4	0.488065	1	0.494368	0.668378	1.03486	0.0185125	0.0759289	0.0219709	0.838611	-0.496505	0.152516	0.0335109	0.0877221	0.994346	0.802908			cell division [GO:0051301]; central nervous system development [GO:0007417]; mitotic nuclear membrane reassembly [GO:0007084]; negative regulation of apoptotic process [GO:0043066]; negative regulation of phosphorylation [GO:0042326]; positive regulation of protein dephosphorylation [GO:0035307]	endoplasmic reticulum [GO:0005783]; endoplasmic reticulum membrane [GO:0005789]
A0A0R4J2A6-Anks1b-S21	S21(100)	A0A0R4J2A6	Ankyrin repeat and sterile alpha motif domain containing 1B	Anks1b	0.538279	1	0.546037	0.624697	0.893573	0.0206444	0.0948304	0.0394184	0.842003	-0.113312	-0.201579	-0.338384	0.519225	0.38643	0.291761	postsynapse to nucleus signaling pathway (GO:0099527)	postsynaptic density (GO:0014069)		cytoplasm [GO:0005737]
Q5U4C1-Gprasp1-S309	S309(100)	Q5U4C1	G-protein coupled receptor-associated sorting protein 1 (GASP-1)	Gprasp1 Kiaa0443	0.554618	1	0.612494	0.657351	0.850433	0.143202	0.0806139	0.0462036	0.892407	-0.244352	0.0730181	-0.122301	0.2979	0.8937	0.569628			endosome to lysosome transport [GO:0008333]; G protein-coupled receptor catabolic process [GO:1990172]	cytoplasm [GO:0005737]; cytosol [GO:0005829]; nucleus [GO:0005634]
A0A2I3BRL8-Gm7324-T163	T163(97.8)	A0A2I3BRL8	Predicted gene 7324	Gm7324	0.537306	1	0.592445	-0.435998	0.896184	0.140939	0.0437803	0.0389338	0.897415	-0.318232	0.000513344	-0.171747	0.212116	0.777383	0.490307			positive regulation of mRNA splicing, via spliceosome [GO:0048026]	spliceosomal complex [GO:0005681]
H3BKJ0-Dlgap4-S56	S56(100)	H3BKJ0	DLG associated protein 4	Dlgap4	0.363497	1	0.377159	0.782698	1.45998	0.0532266	0.0434572	0.00630048	0.910501	-0.551863	-0.284173	-0.435789	0.0672052	0.264459	0.202423		postsynaptic specialization (GO:0099572)
Q3UMF9-Faxc-T354	T354(99.2)	Q3UMF9	Failed axon connections homolog	Faxc	0.508194	1	0.527462	0.505888	0.976549	0.053687	0.19063	0.026979	0.911309	-0.278654	-0.0804558	-0.385207	0.252666	0.620679	0.242649				cytoplasm [GO:0005737]; membrane [GO:0016020]
P68404-2-Prkcb-S660	S660(100)	P68404-2	Protein kinase C beta type (PKC-B) (PKC-beta) (EC 2.7.11.13)	Prkcb Pkcb Prkcb1	0.954567	0.547259	1	-0.084353	-0.802623	0.0670812	0.306624	0.0434572	0.940711	0.489024	0.293059	0.628913	0.232795	0.812116	0.358643	regulation of synaptic vesicle exocytosis (GO:2000300)	presynaptic cytosol (GO:0099523)	adaptive immune response [GO:0002250]; apoptotic process [GO:0006915]; B cell activation [GO:0042113]; B cell receptor signaling pathway [GO:0050853]; calcium ion transport [GO:0006816]; cellular response to carbohydrate stimulus [GO:0071322]; chromatin organization [GO:0006325]; intracellular calcium ion homeostasis [GO:0006874]; intracellular signal transduction [GO:0035556]; negative regulatio…	brush border membrane [GO:0031526]; calyx of Held [GO:0044305]; centrosome [GO:0005813]; cytoplasm [GO:0005737]; cytosol [GO:0005829]; nucleoplasm [GO:0005654]; nucleus [GO:0005634]; plasma membrane [GO:0005886]; presynaptic cytosol [GO:0099523]; spectrin [GO:0008091]
E9PVX6-Mki67-T634	T634(100)	E9PVX6	Proliferation marker protein Ki-67 (Antigen identified by monoclonal antibody Ki-67 homolog) (Antigen KI-67 homolog) (Antigen Ki67 homolog)	Mki67	0.95317	0.491429	1	-0.421104	-0.95575	0.0691941	0.0470113	0.0224556	0.945396	0.458652	0.0184057	-0.145262	0.266882	0.807108	0.533603			cell population proliferation [GO:0008283]; cholangiocyte proliferation [GO:1990705]; epithelial cell proliferation [GO:0050673]; hepatocyte proliferation [GO:0072574]; meiotic cell cycle [GO:0051321]; regulation of chromatin organization [GO:1902275]; regulation of chromosome segregation [GO:0051983]; regulation of mitotic nuclear division [GO:0007088]; stem cell proliferation [GO:0072089]	chromosome [GO:0005694]; chromosome, centromeric region [GO:0000775]; condensed chromosome [GO:0000793]; cytoplasm [GO:0005737]; nuclear body [GO:0016604]; nucleolus [GO:0005730]; nucleoplasm [GO:0005654]; nucleus [GO:0005634]
A0A2R8VKG2-D430041D05Rik-T1467	T1467(100)	A0A2R8VKG2	RIKEN cDNA D430041D05 gene	D430041D05Rik	0.51664	1	0.560232	0.270101	0.952769	0.116866	0.705654	0.0297254	0.950404	-0.279688	-0.0368124	0.0740942	0.250404	0.7063	0.859935				membrane [GO:0016020]

## Sheet: #4_IA-only_Proteome
				PSD_Relative Percentages			PSD_Log2 Ratio			PSD_adjust q-value			Hippocampus_Log2 Ratio			Hippocampus_adjust q-value			SynGO		UniProtKB/Swiss-Prot
Accession no.	Protein Description	Gene Names	Gene	Walk	Shock	IA	Naïve/ Walk	Shock/ Walk	IA/ Walk	Naïve/ Walk	Shock/ Walk	IA/ Walk	Naïve/ Walk	Shock/ Walk	IA/ Walk	Naïve/ Walk	Shock/ Walk	IA/ Walk	GO Biological Process	GO Cellular Components	GO Biological Process	GO Cellular Components	Sequence Coverage (%)	#Peptides	# Unique Peptides	#PSMs	Exp. q-value
Q04899	Cyclin-dependent kinase 18 OS=Mus musculus OX=10090 GN=Cdk18 PE=1 SV=1	Cdk18 Pctaire3 Pctk3	Cdk18	0.783075	1	0.462999	-0.410653	0.352777	-0.758141	0.0305003	0.180946	0.0157642	-0.638328	0.0538531	-0.361372	0.0421522	0.458533	0.136052			protein phosphorylation [GO:0006468]; regulation of transcription involved in G1/S transition of mitotic cell cycle [GO:0000083]	cytoplasm [GO:0005737]; nucleus [GO:0005634]	12	4	2	14	0
Q60700	Mitogen-activated protein kinase kinase kinase 12 OS=Mus musculus OX=10090 GN=Map3k12 PE=1 SV=1	Map3k12 Zpk Dlk	Map3k12	1	0.905235	0.599826	0.00370437	-0.143636	-0.737383	0.797121	0.383139	0.0181631	0.166951	0.0439329	-0.0907011	0.144277	0.506511	0.858807			JNK cascade [GO:0007254]; negative regulation of motor neuron apoptotic process [GO:2000672]; peptidyl-serine phosphorylation [GO:0018105]; peptidyl-threonine phosphorylation [GO:0018107]; positive regulation of DNA-templated transcription [GO:0045893]; positive regulation of ERK1 and ERK2 cascade [GO:0070374]; positive regulation of JUN kinase activity [GO:0043507]; positive regulation of protei…	axon [GO:0030424]; cytosol [GO:0005829]; growth cone [GO:0030426]; plasma membrane [GO:0005886]	4	2	1	2	0.002
Q69ZA1	Cyclin-dependent kinase 13 OS=Mus musculus OX=10090 GN=Cdk13 PE=1 SV=3	Cdk13 Cdc2l5 Kiaa1791	Cdk13	0.669905	0.956456	1	0.00581396	0.513742	0.577973	0.814599	0.0692255	0.027416	-0.213472	-0.561836	-0.195928	0.700822	0.0161069	0.436258			alternative mRNA splicing, via spliceosome [GO:0000380]; hemopoiesis [GO:0030097]; negative regulation of stem cell differentiation [GO:2000737]; positive regulation of transcription by RNA polymerase II [GO:0045944]; positive regulation of transcription elongation by RNA polymerase II [GO:0032968]; protein phosphorylation [GO:0006468]; regulation of signal transduction [GO:0009966]	cyclin K-CDK13 complex [GO:0002945]; cyclin/CDK positive transcription elongation factor complex [GO:0008024]; cytosol [GO:0005829]; Golgi apparatus [GO:0005794]; nuclear cyclin-dependent protein kinase holoenzyme complex [GO:0019908]; nuclear speck [GO:0016607]; nucleus [GO:0005634]	5	5	4	8	0
P70268	Serine/threonine-protein kinase N1 OS=Mus musculus OX=10090 GN=Pkn1 PE=1 SV=3	Pkn1 Pkn Prk1 Prkcl1	Pkn1	1	0.876754	0.69176	0.114023	-0.189756	-0.531657	0.446539	0.296436	0.0476354	-0.0776115	-0.0557697	-0.376064	0.75634	0.781357	0.122344			B cell apoptotic process [GO:0001783]; B cell homeostasis [GO:0001782]; chromatin organization [GO:0006325]; epithelial cell migration [GO:0010631]; hyperosmotic response [GO:0006972]; intracellular signal transduction [GO:0035556]; negative regulation of B cell proliferation [GO:0030889]; negative regulation of protein kinase activity [GO:0006469]; negative regulation of protein phosphorylation …	cleavage furrow [GO:0032154]; cytoplasm [GO:0005737]; cytoplasmic vesicle [GO:0031410]; endosome [GO:0005768]; midbody [GO:0030496]; nucleus [GO:0005634]; protein-containing complex [GO:0032991]	3	2	2	3	0.001
Q69ZR2	E3 ubiquitin-protein ligase HECTD1 OS=Mus musculus OX=10090 GN=Hectd1 PE=1 SV=2	Hectd1 Kiaa1131 Opm	Hectd1	0.436737	0.55468	1	0.295484	0.344889	1.19516	0.0839616	0.189513	0.0030843	-0.501832	-0.274008	-0.244387	0.0952707	0.0993831	0.298492			anatomical structure development [GO:0048856]; aorta development [GO:0035904]; embryonic placenta development [GO:0001892]; heart valve development [GO:0003170]; natural killer cell differentiation [GO:0001779]; negative regulation of protein localization to plasma membrane [GO:1903077]; neural tube closure [GO:0001843]; proteasome-mediated ubiquitin-dependent protein catabolic process [GO:004316…	nuclear speck [GO:0016607]	3	5	5	7	0
Q8BHB9	Chloride intracellular channel protein 6 OS=Mus musculus OX=10090 GN=Clic6 PE=1 SV=1	Clic6	Clic6	0.744504	1	0.322345	0.760673	0.425649	-1.20768	0.0106237	0.122344	0.00376971	0.104992	0.0389707	-0.00270087	0.236463	0.536326	0.723441			regulation of monoatomic ion transmembrane transport [GO:0034765]	chloride channel complex [GO:0034707]; cytoplasm [GO:0005737]; plasma membrane [GO:0005886]	7	2	2	4	0
Q8BTZ7	Mannose-1-phosphate guanyltransferase beta OS=Mus musculus OX=10090 GN=Gmppb PE=1 SV=1	Gmppb	Gmppb	0.508421	0.411573	1	0.499461	-0.304877	0.975904	0.0257025	0.157985	0.00616861	0.0161999	0.226504	0.17308	0.434887	0.0925291	0.211103			cell wall mannoprotein biosynthetic process [GO:0000032]; GDP-mannose biosynthetic process [GO:0009298]; protein glycosylation [GO:0006486]	cytoplasm [GO:0005737]; mitochondrion [GO:0005739]	13	2	2	4	0
Q8BP40	Lysophosphatidic acid phosphatase type 6 OS=Mus musculus OX=10090 GN=Acp6 PE=1 SV=1	Acp6 Acpl1 Lpap	Acp6	1	0.771095	0.492822	-0.331419	-0.375019	-1.02086	0.0479781	0.106923	0.00651131	-0.265035	-0.300056	-0.135798	0.521933	0.0784784	0.650446			dephosphorylation [GO:0016311]; hematopoietic progenitor cell differentiation [GO:0002244]; lysobisphosphatidic acid metabolic process [GO:2001311]; phospholipid metabolic process [GO:0006644]	cytoplasm [GO:0005737]; mitochondrion [GO:0005739]	8	2	2	3	0
Q9D6P8	Calmodulin-like protein 3 OS=Mus musculus OX=10090 GN=Calml3 PE=2 SV=1	Calml3	Calml3	0.521327	0.767836	1	-0.203617	0.558608	0.939739	0.101439	0.0524332	0.00685401	-0.411544	-0.148183	-0.461114	0.182317	0.312886	0.0695682					42	5	2	33	0
P47941	Crk-like protein OS=Mus musculus OX=10090 GN=Crkl PE=1 SV=2	Crkl Crkol	Crkl	0.995148	1	0.516105	0.138901	0.00701644	-0.947248	0.335161	0.887937	0.00822481	-0.406217	-0.157251	-0.14703	0.189171	0.279301	0.603838	postsynaptic specialization assembly (GO:0098698)	extrinsic component of postsynaptic membrane (GO:0098890)	acetylcholine receptor signaling pathway [GO:0095500]; activation of GTPase activity [GO:0090630]; animal organ morphogenesis [GO:0009887]; anterior/posterior pattern specification [GO:0009952]; B cell apoptotic process [GO:0001783]; blood vessel development [GO:0001568]; cell chemotaxis [GO:0060326]; cellular response to interleukin-7 [GO:0098761]; cellular response to transforming growth factor…	cytoplasm [GO:0005737]; cytosol [GO:0005829]; extrinsic component of postsynaptic membrane [GO:0098890]; neuromuscular junction [GO:0031594]; nucleoplasm [GO:0005654]; protein-containing complex [GO:0032991]; synapse [GO:0045202]	20	3	3	5	0
Q8K3Z9	Nuclear envelope pore membrane protein POM 121 OS=Mus musculus OX=10090 GN=Pom121 PE=1 SV=2	Pom121 Nup121	Pom121	0.58625	0.849024	1	0.416336	0.53429	0.770412	0.0428376	0.0620288	0.0116518	0.359606	0.0130896	-0.234063	0.0431803	0.693283	0.326594			mRNA transport [GO:0051028]; nuclear pore organization [GO:0006999]; nucleocytoplasmic transport [GO:0006913]; protein import into nucleus [GO:0006606]; RNA export from nucleus [GO:0006405]	endoplasmic reticulum membrane [GO:0005789]; nuclear envelope [GO:0005635]; nuclear membrane [GO:0031965]; nuclear pore [GO:0005643]; nucleoplasm [GO:0005654]	3	2	2	3	0
Q6P5D3	Putative ATP-dependent RNA helicase DHX57 OS=Mus musculus OX=10090 GN=Dhx57 PE=1 SV=2	Dhx57	Dhx57	0.593895	0.838799	1	0.0671458	0.498116	0.75172	0.724126	0.0767649	0.0130226	-0.545114	-0.655705	-0.399122	0.0733379	0.0116518	0.104181					3	2	2	2	0.001
Q5U3K5	Rab-like protein 6 OS=Mus musculus OX=10090 GN=Rabl6 PE=1 SV=2	Rabl6 Parf	Rabl6	0.887305	1	0.512145	-0.351942	0.172497	-0.792878	0.0431803	0.48732	0.0143934	-0.0680792	-0.446264	-0.0266761	0.723441	0.0277587	0.839273				centrosome [GO:0005813]; cytoplasm [GO:0005737]; cytosol [GO:0005829]; nucleus [GO:0005634]	9	4	4	4	0
Q9DCB1-2	Isoform 2 of High mobility group nucleosome-binding domain-containing protein 3 OS=Mus musculus OX=10090 GN=Hmgn3	Hmgn3	Hmgn3	1	0.816552	0.577935	0.386026	-0.292383	-0.791021	0.0496916	0.172378	0.0150788	0.143344	-0.362111	-0.617083	0.173064	0.0500343	0.030843			chromatin organization [GO:0006325]; positive regulation of DNA-binding transcription factor activity [GO:0051091]; positive regulation of transcription by RNA polymerase II [GO:0045944]; regulation of insulin secretion involved in cellular response to glucose stimulus [GO:0061178]; regulation of transcription by RNA polymerase II [GO:0006357]; transcription by RNA polymerase II [GO:0006366]	chromatin [GO:0000785]; cytosol [GO:0005829]; nucleoplasm [GO:0005654]; nucleus [GO:0005634]	26	3	1	20	0
Q8CFV9	Riboflavin kinase OS=Mus musculus OX=10090 GN=Rfk PE=1 SV=2	Rfk	Rfk	0.607085	0.843229	1	-0.286095	0.474025	0.72003	0.0613434	0.0887594	0.0154215	-0.245678	-0.198659	-0.410726	0.588074	0.187457	0.0966415			apoptotic process [GO:0006915]; FMN biosynthetic process [GO:0009398]; phosphorylation [GO:0016310]; positive regulation of NAD(P)H oxidase activity [GO:0033864]; reactive oxygen species metabolic process [GO:0072593]; riboflavin biosynthetic process [GO:0009231]; riboflavin metabolic process [GO:0006771]	mitochondrion [GO:0005739]	14	2	2	2	0
O54950	5'-AMP-activated protein kinase subunit gamma-1 OS=Mus musculus OX=10090 GN=Prkag1 PE=1 SV=2	Prkag1 Prkaac	Prkag1	1	0.841655	0.593737	-0.0795632	-0.248698	-0.752104	0.331734	0.218986	0.0164496	0.461907	-0.0944284	0.0137648	0.023989	0.539411	0.649075			cellular response to nutrient levels [GO:0031669]; fatty acid biosynthetic process [GO:0006633]; import into nucleus [GO:0051170]; positive regulation of gene expression [GO:0010628]; protein phosphorylation [GO:0006468]; regulation of catalytic activity [GO:0050790]	cytosol [GO:0005829]; nucleoplasm [GO:0005654]; nucleotide-activated protein kinase complex [GO:0031588]; nucleus [GO:0005634]; protein-containing complex [GO:0032991]	14	3	1	3	0
P47757	F-actin-capping protein subunit beta OS=Mus musculus OX=10090 GN=Capzb PE=1 SV=3	Capzb Cappb1	Capzb	0.621249	0.863101	1	0.0637958	0.474358	0.686756	0.750514	0.0877313	0.017135	-0.435839	-0.212988	-0.11024	0.151474	0.161412	0.773132		postsynaptic density (GO:0014069)	actin polymerization or depolymerization [GO:0008154]; barbed-end actin filament capping [GO:0051016]; cell morphogenesis [GO:0000902]; cell projection organization [GO:0030030]; cytoskeleton organization [GO:0007010]; lamellipodium assembly [GO:0030032]; negative regulation of filopodium assembly [GO:0051490]; regulation of cell morphogenesis [GO:0022604]; regulation of lamellipodium assembly [G…	asymmetric synapse [GO:0032279]; brush border [GO:0005903]; cortical cytoskeleton [GO:0030863]; cytoskeletal calyx [GO:0033150]; cytosol [GO:0005829]; dendritic spine [GO:0043197]; F-actin capping protein complex [GO:0008290]; hippocampal mossy fiber to CA3 synapse [GO:0098686]; lamellipodium [GO:0030027]; membrane [GO:0016020]; neuronal cell body [GO:0043025]; postsynaptic density [GO:0014069]; …	24	5	3	27	0
Q8VHG2	Angiomotin OS=Mus musculus OX=10090 GN=Amot PE=1 SV=3	Amot Kiaa1071	Amot	1	0.802008	0.597172	0.210664	-0.318311	-0.743781	0.163811	0.146333	0.0174777	-0.443941	0.362047	0.09856	0.141878	0.0325565	0.366004			actin cytoskeleton organization [GO:0030036]; angiogenesis [GO:0001525]; blood vessel endothelial cell migration [GO:0043534]; blood vessel morphogenesis [GO:0048514]; cell migration involved in gastrulation [GO:0042074]; chemotaxis [GO:0006935]; establishment of cell polarity involved in ameboidal cell migration [GO:0003365]; establishment of epithelial cell polarity [GO:0090162]; gastrulation w…	actin filament [GO:0005884]; bicellular tight junction [GO:0005923]; cell junction [GO:0030054]; cell surface [GO:0009986]; COP9 signalosome [GO:0008180]; cytoplasm [GO:0005737]; cytoplasmic vesicle [GO:0031410]; endocytic vesicle [GO:0030139]; external side of plasma membrane [GO:0009897]; lamellipodium [GO:0030027]; membrane [GO:0016020]; nucleoplasm [GO:0005654]; plasma membrane [GO:0005886]; …	8	4	4	6	0
Q99M71	Mammalian ependymin-related protein 1 OS=Mus musculus OX=10090 GN=Epdr1 PE=1 SV=1	Epdr1 Epdr2 Merp1 Merp2	Epdr1	1	0.903191	0.607453	-0.0273564	-0.146897	-0.719156	0.590473	0.374229	0.0191912	-0.317827	-0.141266	-0.325584	0.370459	0.334476	0.176491			cell-matrix adhesion [GO:0007160]; myofibroblast contraction [GO:1990764]	extracellular region [GO:0005576]; lysosomal lumen [GO:0043202]; lysosome [GO:0005764]	14	3	3	7	0
O08992	Syntenin-1 OS=Mus musculus OX=10090 GN=Sdcbp PE=1 SV=1	Sdcbp	Sdcbp	0.632807	0.710661	1	-0.0771533	0.167397	0.660163	0.339273	0.498972	0.0195339	-0.229309	-0.0531955	0.0389945	0.643249	0.800891	0.558259	presynapse assembly (GO:0099054)	presynapse (GO:0098793)	negative regulation of proteasomal ubiquitin-dependent protein catabolic process [GO:0032435]; negative regulation of receptor internalization [GO:0002091]; negative regulation of transcription by RNA polymerase II [GO:0000122]; positive regulation of cell growth [GO:0030307]; positive regulation of cell migration [GO:0030335]; positive regulation of cell population proliferation [GO:0008284]; po…	adherens junction [GO:0005912]; cytoplasm [GO:0005737]; cytoskeleton [GO:0005856]; cytosol [GO:0005829]; endoplasmic reticulum membrane [GO:0005789]; extracellular exosome [GO:0070062]; focal adhesion [GO:0005925]; interleukin-5 receptor complex [GO:0005895]; melanosome [GO:0042470]; membrane raft [GO:0045121]; mitochondrion [GO:0005739]; nuclear membrane [GO:0031965]; nucleoplasm [GO:0005654]; p…	25	5	5	21	0
Q9CZN4	Protein shisa-9 OS=Mus musculus OX=10090 GN=Shisa9 PE=1 SV=2	Shisa9	Shisa9	1	0.821429	0.610538	-0.00868561	-0.283792	-0.711848	0.712132	0.179575	0.0202193	-0.018621	0.0838294	0.291171	0.549692	0.340644	0.0945853	regulation of postsynaptic neurotransmitter receptor activity (GO:0098962)	integral component of postsynaptic density membrane (GO:0099061)	regulation of AMPA receptor activity [GO:2000311]; regulation of postsynaptic neurotransmitter receptor activity [GO:0098962]; regulation of short-term neuronal synaptic plasticity [GO:0048172]	AMPA glutamate receptor complex [GO:0032281]; dendritic spine membrane [GO:0032591]; glutamatergic synapse [GO:0098978]; ionotropic glutamate receptor complex [GO:0008328]; postsynaptic density [GO:0014069]; postsynaptic density membrane [GO:0098839]; postsynaptic membrane [GO:0045211]; synapse [GO:0045202]	7	2	2	19	0
Q9CQ91	NADH dehydrogenase [ubiquinone] 1 alpha subcomplex subunit 3 OS=Mus musculus OX=10090 GN=Ndufa3 PE=1 SV=1	Ndufa3	Ndufa3	0.639247	0.841272	1	-0.0665887	0.396199	0.645555	0.38828	0.140164	0.020562	0.0922117	-0.00419351	0.0447085	0.257711	0.811515	0.539753			aerobic respiration [GO:0009060]; mitochondrial respiratory chain complex I assembly [GO:0032981]; proton motive force-driven mitochondrial ATP synthesis [GO:0042776]	mitochondrial inner membrane [GO:0005743]; mitochondrial respiratory chain complex I [GO:0005747]; mitochondrion [GO:0005739]	50	2	2	16	0
Q3UYC0	Protein phosphatase 1H OS=Mus musculus OX=10090 GN=Ppm1h PE=1 SV=1	Ppm1h Kiaa1157	Ppm1h	0.640558	0.882486	1	0.0986845	0.462243	0.642598	0.528787	0.0962988	0.0209047	-1.10572	-0.717013	-1.05017	0.00891021	0.00788211	0.00685401		synapse (GO:0045202)	positive regulation of pyruvate dehydrogenase activity [GO:1904184]; protein dephosphorylation [GO:0006470]	cytoplasm [GO:0005737]; glutamatergic synapse [GO:0098978]; nucleoplasm [GO:0005654]; nucleus [GO:0005634]; synapse [GO:0045202]	16	4	4	9	0
Q99KG3	RNA-binding protein 10 OS=Mus musculus OX=10090 GN=Rbm10 PE=1 SV=1	Rbm10 Kiaa0122	Rbm10	1	0.824881	0.615841	-0.357316	-0.277742	-0.69937	0.0421522	0.186086	0.0212474	0.131858	-0.172326	-0.079625	0.187114	0.241604	0.913297			3'-UTR-mediated mRNA stabilization [GO:0070935]; mRNA splicing, via spliceosome [GO:0000398]; mRNA stabilization [GO:0048255]; negative regulation of cell growth involved in cardiac muscle cell development [GO:0061052]; negative regulation of cell population proliferation [GO:0008285]; negative regulation of mRNA splicing, via spliceosome [GO:0048025]; negative regulation of ribosomal large subun…	nuclear speck [GO:0016607]; nucleolus [GO:0005730]; nucleus [GO:0005634]; protein-containing complex [GO:0032991]	3	2	2	2	0.002
Q9D4F8	Gamma-tubulin complex component 4 OS=Mus musculus OX=10090 GN=Tubgcp4 PE=1 SV=2	Tubgcp4 D2Ertd435e Gcp4	Tubgcp4	1	0.912701	0.621456	-0.267079	-0.131785	-0.686276	0.0685401	0.411583	0.0219328	-0.159822	0.03514	-0.17819	0.911926	0.556546	0.502399			cytoplasmic microtubule organization [GO:0031122]; meiotic cell cycle [GO:0051321]; microtubule nucleation [GO:0007020]; mitotic cell cycle [GO:0000278]; spindle assembly [GO:0051225]	centrosome [GO:0005813]; cytosol [GO:0005829]; equatorial microtubule organizing center [GO:0000923]; gamma-tubulin complex [GO:0000930]; microtubule [GO:0005874]; recycling endosome [GO:0055037]; spindle pole [GO:0000922]	3	2	1	3	0.003
P97496	SWI/SNF complex subunit SMARCC1 OS=Mus musculus OX=10090 GN=Smarcc1 PE=1 SV=2	Smarcc1 Baf155 Srg3	Smarcc1	1	0.829384	0.621576	0.0640908	-0.269887	-0.685997	0.74743	0.195339	0.0222755	0.337036	0.154117	0.39955	0.0493489	0.167238	0.0500343			animal organ morphogenesis [GO:0009887]; chromatin remodeling [GO:0006338]; chromosome organization [GO:0051276]; insulin receptor signaling pathway [GO:0008286]; negative regulation of cell differentiation [GO:0045596]; negative regulation of proteasomal ubiquitin-dependent protein catabolic process [GO:0032435]; nervous system development [GO:0007399]; nucleosome disassembly [GO:0006337]; posit…	brahma complex [GO:0035060]; chromatin [GO:0000785]; cytoplasm [GO:0005737]; GBAF complex [GO:0140288]; kinetochore [GO:0000776]; male germ cell nucleus [GO:0001673]; nBAF complex [GO:0071565]; npBAF complex [GO:0071564]; nuclear matrix [GO:0016363]; nucleoplasm [GO:0005654]; nucleus [GO:0005634]; RSC-type complex [GO:0016586]; SWI/SNF complex [GO:0016514]; XY body [GO:0001741]	2	2	2	3	0.002
Q8CAY6	Acetyl-CoA acetyltransferase, cytosolic OS=Mus musculus OX=10090 GN=Acat2 PE=1 SV=2	Acat2	Acat2	1	0.797554	0.622376	-0.125369	-0.326345	-0.684141	0.212817	0.139822	0.0226182	-1.0722	-0.104784	-0.0445981	0.00925291	0.483893	0.922207			fatty acid beta-oxidation [GO:0006635]; positive regulation of intestinal cholesterol absorption [GO:0045797]	cytoplasm [GO:0005737]; cytosol [GO:0005829]; mitochondrion [GO:0005739]	49	9	4	20	0
Q9D7J4	Cytochrome c oxidase assembly protein COX20, mitochondrial OS=Mus musculus OX=10090 GN=Cox20 PE=1 SV=1	Cox20 Fam36a	Cox20	0.910951	1	0.567428	-0.101443	0.134555	-0.682935	0.261823	0.604524	0.0229609	-0.355147	0.0342764	-0.232755	0.281357	0.5634	0.330021			mitochondrial cytochrome c oxidase assembly [GO:0033617]	mitochondrial inner membrane [GO:0005743]; mitochondrion [GO:0005739]	22	2	2	3	0.001
Q07417	Short-chain specific acyl-CoA dehydrogenase, mitochondrial OS=Mus musculus OX=10090 GN=Acads PE=1 SV=2	Acads	Acads	1	0.7792	0.62839	0.135664	-0.359934	-0.670269	0.344757	0.120288	0.0236463	-0.337907	0.774222	0.0255946	0.314942	0.00376971	0.600411			butyrate catabolic process [GO:0046359]; fatty acid beta-oxidation using acyl-CoA dehydrogenase [GO:0033539]	centrosome [GO:0005813]; mitochondrial matrix [GO:0005759]; mitochondrial membrane [GO:0031966]; mitochondrion [GO:0005739]; nucleoplasm [GO:0005654]	7	2	2	2	0.004
Q9JKF6	Nectin-1 OS=Mus musculus OX=10090 GN=Nectin1 PE=1 SV=3	Nectin1 Hvec Prr1 Pvrl1	Nectin1	0.984386	1	0.621002	0.00116332	0.0227046	-0.664627	0.780329	0.943454	0.023989	0.021847	-0.0333026	-0.0561023	0.419123	0.95682	0.973612	regulation of synapse organization (GO:0050807)	integral component of presynaptic active zone membrane (GO:0099059)	axon guidance [GO:0007411]; camera-type eye morphogenesis [GO:0048593]; cell-cell adhesion [GO:0098609]; desmosome organization [GO:0002934]; enamel mineralization [GO:0070166]; heterophilic cell-cell adhesion via plasma membrane cell adhesion molecules [GO:0007157]; homophilic cell adhesion via plasma membrane adhesion molecules [GO:0007156]; iron ion transport [GO:0006826]; lens morphogenesis i…	adherens junction [GO:0005912]; apical junction complex [GO:0043296]; axon [GO:0030424]; cell-cell contact zone [GO:0044291]; dendrite [GO:0030425]; growth cone membrane [GO:0032584]; hippocampal mossy fiber to CA3 synapse [GO:0098686]; intracellular membrane-bounded organelle [GO:0043231]; membrane [GO:0016020]; neuron projection [GO:0043005]; plasma membrane [GO:0005886]; presynaptic active zon…	10	3	3	33	0
Q9CZ04	COP9 signalosome complex subunit 7a OS=Mus musculus OX=10090 GN=Cops7a PE=1 SV=2	Cops7a Csn7a	Cops7a	1	0.781814	0.632765	-0.218062	-0.355102	-0.660258	0.0932145	0.123372	0.0243317	-0.174183	-0.170245	-0.220586	0.853324	0.246059	0.367375			COP9 signalosome assembly [GO:0010387]; protein deneddylation [GO:0000338]	COP9 signalosome [GO:0008180]; cytoplasm [GO:0005737]; cytosol [GO:0005829]; nucleoplasm [GO:0005654]; nucleus [GO:0005634]	17	2	2	2	0.001
P97393	Rho GTPase-activating protein 5 OS=Mus musculus OX=10090 GN=Arhgap5 PE=1 SV=3	Arhgap5 Rhogap5	Arhgap5	0.660707	0.853982	1	0.217318	0.370194	0.597917	0.151131	0.165182	0.0246744	-0.252227	-0.0417636	-0.254045	0.565113	0.887252	0.281014			cell migration [GO:0016477]; epithelial cell migration [GO:0010631]; mammary gland development [GO:0030879]; positive regulation of epithelial cell migration [GO:0010634]; positive regulation of mesenchymal cell proliferation [GO:0002053]; regulation of cell size [GO:0008361]; Rho protein signal transduction [GO:0007266]	cytosol [GO:0005829]; endoplasmic reticulum [GO:0005783]; plasma membrane [GO:0005886]	5	7	7	14	0
P70392	Ras-specific guanine nucleotide-releasing factor 2 OS=Mus musculus OX=10090 GN=Rasgrf2 PE=1 SV=2	Rasgrf2 Grf2	Rasgrf2	0.661021	0.778285	1	0.0794216	0.235603	0.597232	0.639822	0.335504	0.0250171	-0.324286	0.625681	-0.107851	0.35024	0.00993831	0.783413			long-term synaptic potentiation [GO:0060291]; positive regulation of GTPase activity [GO:0043547]; Ras protein signal transduction [GO:0007265]; regulation of NMDA receptor activity [GO:2000310]; response to endoplasmic reticulum stress [GO:0034976]	endoplasmic reticulum [GO:0005783]; endoplasmic reticulum membrane [GO:0005789]; plasma membrane [GO:0005886]	7	5	5	21	0
P07310	Creatine kinase M-type OS=Mus musculus OX=10090 GN=Ckm PE=1 SV=1	Ckm Ckmm	Ckm	0.663596	0.553145	1	-0.0162585	-0.262647	0.591623	0.658328	0.201165	0.0253598	0.518065	0.279077	0.53903	0.0195339	0.0603153	0.0236463			phosphocreatine biosynthetic process [GO:0046314]; phosphocreatine metabolic process [GO:0006603]; phosphorylation [GO:0016310]; response to heat [GO:0009408]	cytoplasm [GO:0005737]; extracellular space [GO:0005615]	14	5	1	39	0
P62960	Y-box-binding protein 1 OS=Mus musculus OX=10090 GN=Ybx1 PE=1 SV=3	Ybx1 Msy-1 Msy1 Nsep1 Yb1	Ybx1	1	0.841673	0.639689	0.0461302	-0.248668	-0.644557	0.882454	0.219328	0.0257025	0.00968947	-0.120274	-0.0650926	0.456477	0.412269	0.980809		synapse (GO:0045202)	cellular response to interleukin-7 [GO:0098761]; CRD-mediated mRNA stabilization [GO:0070934]; embryonic morphogenesis [GO:0048598]; epidermis development [GO:0008544]; in utero embryonic development [GO:0001701]; miRNA transport [GO:1990428]; mRNA processing [GO:0006397]; mRNA stabilization [GO:0048255]; negative regulation of cellular senescence [GO:2000773]; negative regulation of nuclear-tran…	CRD-mediated mRNA stability complex [GO:0070937]; cytoplasm [GO:0005737]; cytoplasmic stress granule [GO:0010494]; cytosol [GO:0005829]; dendrite [GO:0030425]; endoplasmic reticulum [GO:0005783]; extracellular exosome [GO:0070062]; histone pre-mRNA 3'end processing complex [GO:0071204]; intracellular membrane-bounded organelle [GO:0043231]; messenger ribonucleoprotein complex [GO:1990124]; neuron…	20	5	5	33	0
Q924T2	28S ribosomal protein S2, mitochondrial OS=Mus musculus OX=10090 GN=Mrps2 PE=1 SV=1	Mrps2	Mrps2	0.938646	1	0.601854	-0.229237	0.0913463	-0.641168	0.0877313	0.765593	0.0260452	-0.561074	-0.416699	-0.34375	0.0678547	0.0328992	0.156271			mitochondrial ribosome assembly [GO:0061668]; mitochondrial translation [GO:0032543]	mitochondrial inner membrane [GO:0005743]; mitochondrial small ribosomal subunit [GO:0005763]; mitochondrion [GO:0005739]	11	2	2	2	0.001
Q3U1F9	Phosphoprotein associated with glycosphingolipid-enriched microdomains 1 OS=Mus musculus OX=10090 GN=Pag1 PE=1 SV=2	Pag1 Cbp Pag	Pag1	0.667139	0.828782	1	0.304656	0.313005	0.583941	0.0784784	0.225154	0.0263879	-0.0380891	-0.170592	-0.150992	0.617204	0.245374	0.591501			adaptive immune response [GO:0002250]; intracellular signal transduction [GO:0035556]; negative regulation of T cell activation [GO:0050868]; regulation of T cell activation [GO:0050863]	membrane raft [GO:0045121]; plasma membrane [GO:0005886]	23	7	7	24	0
Q8BSE0	Regulator of microtubule dynamics protein 2 OS=Mus musculus OX=10090 GN=Rmdn2 PE=1 SV=1	Rmdn2 Fam82a Fam82a1	Rmdn2	1	0.803712	0.643434	0.13903	-0.315249	-0.636136	0.334476	0.148389	0.0270733	-0.0653365	0.128454	-0.230384	0.713502	0.214188	0.337903				cytoplasm [GO:0005737]; cytosol [GO:0005829]; Golgi apparatus [GO:0005794]; membrane [GO:0016020]; mitochondrion [GO:0005739]; mitotic spindle [GO:0072686]; mitotic spindle pole [GO:0097431]; spindle microtubule [GO:0005876]	11	3	3	3	0
Q9WV02	RNA-binding motif protein, X chromosome OS=Mus musculus OX=10090 GN=Rbmx PE=1 SV=1	Rbmx Hnrnpg Hnrpg Rbmxp1 Rbmxrt	Rbmx	1	0.813932	0.645445	-1.51994	-0.29702	-0.631633	0.0027416	0.167238	0.0281014	-0.243075	-0.0208647	0.52112	0.600069	0.938999	0.0257025	regulation of postsynapse organization (GO:0099175)	postsynaptic density (GO:0014069)	cellular response to interleukin-1 [GO:0071347]; membrane protein ectodomain proteolysis [GO:0006509]; mRNA splice site selection [GO:0006376]; positive regulation of DNA-templated transcription [GO:0045893]; positive regulation of mRNA splicing, via spliceosome [GO:0048026]; positive regulation of transcription by RNA polymerase II [GO:0045944]; regulation of alternative mRNA splicing, via splic…	catalytic step 2 spliceosome [GO:0071013]; euchromatin [GO:0000791]; extracellular exosome [GO:0070062]; glutamatergic synapse [GO:0098978]; nucleus [GO:0005634]; postsynaptic density [GO:0014069]; protein-containing complex [GO:0032991]; spliceosomal complex [GO:0005681]; supraspliceosomal complex [GO:0044530]	17	7	2	11	0
Q8C522	Endonuclease domain-containing 1 protein OS=Mus musculus OX=10090 GN=Endod1 PE=1 SV=2	Endod1 Kiaa0830	Endod1	0.673985	0.826607	1	0.0437818	0.294484	0.569211	0.898561	0.247087	0.0291295	-0.144059	-0.142765	-0.0178258	0.976011	0.329678	0.800548			innate immune response [GO:0045087]	extracellular region [GO:0005576]	16	5	5	9	0
Q9CQR2	40S ribosomal protein S21 OS=Mus musculus OX=10090 GN=Rps21 PE=1 SV=1	Rps21	Rps21	1	0.805513	0.649812	0.369321	-0.312021	-0.621906	0.053804	0.151816	0.0305003	-0.577714	-0.594941	-0.567141	0.060658	0.0140507	0.0404387		postsynaptic ribosome	cytoplasmic translation [GO:0002181]; endonucleolytic cleavage in ITS1 to separate SSU-rRNA from 5.8S rRNA and LSU-rRNA from tricistronic rRNA transcript (SSU-rRNA, 5.8S rRNA, LSU-rRNA) [GO:0000447]; endonucleolytic cleavage to generate mature 3'-end of SSU-rRNA from (SSU-rRNA, 5.8S rRNA, LSU-rRNA) [GO:0000461]	cytoplasm [GO:0005737]; cytosol [GO:0005829]; cytosolic ribosome [GO:0022626]; cytosolic small ribosomal subunit [GO:0022627]; polysomal ribosome [GO:0042788]; postsynapse [GO:0098794]; ribosome [GO:0005840]; rough endoplasmic reticulum [GO:0005791]; synapse [GO:0045202]	19	2	2	4	0.001
Q8VDK1	Deaminated glutathione amidase OS=Mus musculus OX=10090 GN=Nit1 PE=1 SV=2	Nit1	Nit1	0.819639	1	0.534826	0.140716	0.28694	-0.615919	0.326936	0.255997	0.0315284	-0.312929	0.182978	-0.0114094	0.381083	0.128513	0.770391			amide catabolic process [GO:0043605]	cytoplasm [GO:0005737]; mitochondrion [GO:0005739]	21	4	4	5	0
Q3UTZ3	Trafficking protein particle complex subunit 14 OS=Mus musculus OX=10090 GN=Trappc14 PE=1 SV=2	Trappc14 Map11	Trappc14	1	0.760206	0.655646	-0.0316224	-0.395538	-0.60901	0.563742	0.0932145	0.0328992	-0.281532	-0.0459706	-0.0194081	0.468472	0.856066	0.80843			cilium assembly [GO:0060271]; regulation of cell population proliferation [GO:0042127]	centriolar satellite [GO:0034451]; intracellular membrane-bounded organelle [GO:0043231]; midbody [GO:0030496]; mitotic spindle [GO:0072686]; plasma membrane [GO:0005886]; TRAPPII protein complex [GO:1990071]	10	6	6	18	0
Q8VI56	Low-density lipoprotein receptor-related protein 4 OS=Mus musculus OX=10090 GN=Lrp4 PE=1 SV=3	Lrp4 Kiaa0816	Lrp4	1	0.815658	0.65641	0.00026663	-0.293963	-0.60733	0.776217	0.169979	0.0332419	-0.0480771	-0.0287643	-0.186867	0.649417	0.995888	0.468472			amyloid-beta clearance by cellular catabolic process [GO:0150094]; anatomical structure development [GO:0048856]; dendrite morphogenesis [GO:0048813]; dorsal/ventral pattern formation [GO:0009953]; embryonic digit morphogenesis [GO:0042733]; embryonic limb morphogenesis [GO:0030326]; endocytosis [GO:0006897]; generation of neurons [GO:0048699]; hair follicle development [GO:0001942]; kidney devel…	cell surface [GO:0009986]; dendrite [GO:0030425]; neuromuscular junction [GO:0031594]; neuronal cell body [GO:0043025]; plasma membrane [GO:0005886]; plasma membrane raft [GO:0044853]; postsynaptic density [GO:0014069]; synaptic membrane [GO:0097060]	2	2	2	5	0
Q810J8	Zinc finger FYVE domain-containing protein 1 OS=Mus musculus OX=10090 GN=Zfyve1 PE=1 SV=2	Zfyve1	Zfyve1	1	0.706227	0.656638	-0.0889479	-0.501796	-0.606829	0.29952	0.0507197	0.0335846	0.0180906	-0.0359447	-0.188488	0.430432	0.931803	0.461275			cellular response to starvation [GO:0009267]; lipid droplet formation [GO:0140042]; macroautophagy [GO:0016236]	autophagosome [GO:0005776]; endoplasmic reticulum [GO:0005783]; endoplasmic reticulum membrane [GO:0005789]; extrinsic component of omegasome membrane [GO:0097629]; Golgi apparatus [GO:0005794]; Golgi stack [GO:0005795]; lipid droplet [GO:0005811]; membrane [GO:0016020]; mitochondria-associated endoplasmic reticulum membrane [GO:0044233]; mitochondrion [GO:0005739]; omegasome [GO:1990462]; perinu…	6	5	5	19	0
Q9CPW2	Ferredoxin-2, mitochondrial OS=Mus musculus OX=10090 GN=Fdx2 PE=1 SV=1	Fdx2 Fdx1l	Fdx2	1	0.755778	0.656665	-0.371256	-0.403965	-0.606771	0.0394106	0.0891021	0.0339273	-0.295775	-0.118354	0.054819	0.423235	0.420836	0.506854			[2Fe-2S] cluster assembly [GO:0044571]; [4Fe-4S] cluster assembly [GO:0044572]; iron-sulfur cluster assembly [GO:0016226]; P450-containing electron transport chain [GO:0140647]; positive regulation of oxidoreductase activity [GO:0051353]	iron-sulfur cluster assembly complex [GO:1990229]; mitochondrial matrix [GO:0005759]; mitochondrion [GO:0005739]	13	2	2	3	0
Q80TM9	Nischarin OS=Mus musculus OX=10090 GN=Nisch PE=1 SV=2	Nisch Kiaa0975	Nisch	1	0.776843	0.656903	-0.303688	-0.364305	-0.606247	0.0548321	0.115147	0.03427	-0.983964	-0.0859597	-0.0149943	0.010281	0.588074	0.786498			actin cytoskeleton organization [GO:0030036]; apoptotic process [GO:0006915]; glucose metabolic process [GO:0006006]; negative regulation of cell migration [GO:0030336]; norepinephrine secretion [GO:0048243]; outer dynein arm assembly [GO:0036158]; Rac protein signal transduction [GO:0016601]; regulation of blood pressure [GO:0008217]; regulation of synaptic transmission, GABAergic [GO:0032228]	cytoplasm [GO:0005737]; cytosol [GO:0005829]; early endosome [GO:0005769]; intercellular bridge [GO:0045171]; intracellular membrane-bounded organelle [GO:0043231]; microtubule cytoskeleton [GO:0015630]; nucleoplasm [GO:0005654]; plasma membrane [GO:0005886]; recycling endosome [GO:0055037]	2	2	2	3	0
P67871	Casein kinase II subunit beta OS=Mus musculus OX=10090 GN=Csnk2b PE=1 SV=1	Csnk2b Ck2n	Csnk2b	0.687158	0.960891	1	0.0429186	0.483732	0.541287	0.904729	0.0836189	0.0352981	-0.108462	-0.0115364	0.0109378	0.882796	0.866004	0.66244	regulation of synapse organization (GO:0050807)	presynaptic cytosol (GO:0099523)	adiponectin-activated signaling pathway [GO:0033211]; endothelial tube morphogenesis [GO:0061154]; negative regulation of blood vessel endothelial cell migration [GO:0043537]; peptidyl-threonine phosphorylation [GO:0018107]; positive regulation of activin receptor signaling pathway [GO:0032927]; positive regulation of pathway-restricted SMAD protein phosphorylation [GO:0010862]; protein phosphory…	cell projection [GO:0042995]; chromatin [GO:0000785]; cilium [GO:0005929]; cytoplasm [GO:0005737]; cytosol [GO:0005829]; nuclear matrix [GO:0016363]; nucleus [GO:0005634]; PcG protein complex [GO:0031519]; plasma membrane [GO:0005886]; protein kinase CK2 complex [GO:0005956]	33	6	6	11	0
P49070	Guided entry of tail-anchored proteins factor CAMLG OS=Mus musculus OX=10090 GN=Camlg PE=1 SV=2	Camlg Caml Get2	Camlg	0.68949	0.921352	1	0.01182	0.418222	0.536398	0.865319	0.126456	0.0356408	-0.499823	-0.27015	0.0491514	0.0966415	0.102467	0.528444			B cell homeostasis [GO:0001782]; epidermal growth factor receptor signaling pathway [GO:0007173]; negative regulation of proteasomal ubiquitin-dependent protein catabolic process [GO:0032435]; negative regulation of protein ubiquitination [GO:0031397]; protein stabilization [GO:0050821]; receptor recycling [GO:0001881]; tail-anchored membrane protein insertion into ER membrane [GO:0071816]; vesic…	cytoplasm [GO:0005737]; endoplasmic reticulum [GO:0005783]; endoplasmic reticulum membrane [GO:0005789]; GET complex [GO:0043529]	16	2	2	6	0
Q8C6E0	Cilia- and flagella-associated protein 36 OS=Mus musculus OX=10090 GN=Cfap36 PE=1 SV=1	Cfap36 Ccdc104	Cfap36	1	0.742844	0.663742	-0.314932	-0.428869	-0.591305	0.0520905	0.0760795	0.0359836	-0.534538	-0.0817	0.113645	0.0781357	0.611035	0.318026				axoneme [GO:0005930]; ciliary base [GO:0097546]; ciliary transition zone [GO:0035869]; motile cilium [GO:0031514]; nucleus [GO:0005634]	13	2	2	2	0
Q6ZPU9	KIF-binding protein OS=Mus musculus OX=10090 GN=Kifbp PE=1 SV=2	Kifbp Kbp Kiaa1279 Kif1bp	Kifbp	1	0.873135	0.665025	0.447575	-0.195723	-0.588519	0.0352981	0.286155	0.0363263	1.00462	-0.0503358	1.03222	0.00548321	0.823509	0.00445511			central nervous system projection neuron axonogenesis [GO:0021952]; in utero embryonic development [GO:0001701]; microtubule cytoskeleton organization [GO:0000226]; mitochondrial transport [GO:0006839]; neuron projection maintenance [GO:1990535]	cytoskeleton [GO:0005856]; mitochondrion [GO:0005739]	8	2	2	2	0
A6X919	Probable C-mannosyltransferase DPY19L1 OS=Mus musculus OX=10090 GN=Dpy19l1 PE=1 SV=1	Dpy19l1	Dpy19l1	1	0.77801	0.667929	-0.122997	-0.362139	-0.582233	0.216587	0.117889	0.0380398	0.060594	-0.192355	0.0154743	0.319054	0.199109	0.641878			protein C-linked glycosylation via 2'-alpha-mannosyl-L-tryptophan [GO:0018406]	nuclear inner membrane [GO:0005637]	4	3	3	10	0
B2RUR8	OTU domain-containing protein 7B OS=Mus musculus OX=10090 GN=Otud7b PE=1 SV=1	Otud7b	Otud7b	1	0.734527	0.668189	-0.157549	-0.445113	-0.581672	0.150446	0.0681974	0.0383825	-0.291868	-0.456328	-0.27347	0.4366	0.0267306	0.24366			adaptive immune response [GO:0002250]; in utero embryonic development [GO:0001701]; mucosal immune response [GO:0002385]; negative regulation of I-kappaB kinase/NF-kappaB signaling [GO:0043124]; negative regulation of interleukin-8 production [GO:0032717]; negative regulation of protein localization to nucleus [GO:1900181]; negative regulation of transcription by RNA polymerase II [GO:0000122]; p…	cytoplasm [GO:0005737]; nucleus [GO:0005634]	5	3	3	4	0.001
Q7TPS5	C2 domain-containing protein 5 OS=Mus musculus OX=10090 GN=C2cd5 PE=1 SV=2	C2cd5 Cdp138 Kiaa0528	C2cd5	0.698526	0.882437	1	0.217062	0.33718	0.517614	0.151816	0.198081	0.0390679	-0.421457	-0.508541	-0.493145	0.170322	0.020562	0.0592872			cellular response to insulin stimulus [GO:0032869]; insulin receptor signaling pathway via phosphatidylinositol 3-kinase [GO:0038028]; intracellular protein transmembrane transport [GO:0065002]; positive regulation of glucose import [GO:0046326]; positive regulation of glucose transmembrane transport [GO:0010828]; positive regulation of protein targeting to membrane [GO:0090314]; positive regulat…	cell cortex [GO:0005938]; centriolar satellite [GO:0034451]; cytoplasmic vesicle membrane [GO:0030659]; cytosol [GO:0005829]; plasma membrane [GO:0005886]; ruffle membrane [GO:0032587]	13	8	2	25	0
Q8BZX4	Splicing regulatory glutamine/lysine-rich protein 1 OS=Mus musculus OX=10090 GN=Srek1 PE=2 SV=1	Srek1 Sfrs12 Srrp86	Srek1	0.700202	0.778335	1	0.0600469	0.15262	0.514156	0.775531	0.541809	0.040096	-0.124663	0.255995	0.493059	0.945511	0.0719671	0.0315284			mRNA processing [GO:0006397]; RNA splicing [GO:0008380]	nuclear speck [GO:0016607]; nucleoplasm [GO:0005654]; spliceosomal complex [GO:0005681]	5	2	2	7	0.001
Q8BHJ7	Gamma-aminobutyric acid receptor subunit alpha-5 OS=Mus musculus OX=10090 GN=Gabra5 PE=1 SV=1	Gabra5	Gabra5	0.700267	0.999053	1	-0.00428043	0.512657	0.514024	0.744688	0.0695682	0.0404387	0.0750097	0.216451	0.102607	0.288211	0.101439	0.354352	transmitter-gated ion channel activity involved in regulation of postsynaptic membrane potential (GO:1904315)	integral component of postsynaptic specialization membrane (GO:0099060)	associative learning [GO:0008306]; behavioral fear response [GO:0001662]; brain development [GO:0007420]; chemical synaptic transmission [GO:0007268]; chloride transmembrane transport [GO:1902476]; cochlea development [GO:0090102]; gamma-aminobutyric acid signaling pathway [GO:0007214]; inner ear receptor cell development [GO:0060119]; innervation [GO:0060384]; negative regulation of neuron apopt…	cell body [GO:0044297]; chloride channel complex [GO:0034707]; cytosol [GO:0005829]; dendrite [GO:0030425]; dendrite membrane [GO:0032590]; GABA-A receptor complex [GO:1902711]; GABA-ergic synapse [GO:0098982]; membrane [GO:0016020]; neuronal cell body membrane [GO:0032809]; nucleoplasm [GO:0005654]; plasma membrane [GO:0005886]; postsynapse [GO:0098794]; postsynaptic membrane [GO:0045211]; posts…	13	5	1	12	0
P17095	High mobility group protein HMG-I/HMG-Y OS=Mus musculus OX=10090 GN=Hmga1 PE=1 SV=4	Hmga1 Hmgi Hmgiy	Hmga1	1	0.777573	0.673295	-0.178611	-0.362951	-0.570689	0.123715	0.117546	0.0407814	0.0694553	-0.0197166	-0.425594	0.298835	0.927005	0.0849897			base-excision repair [GO:0006284]; negative regulation of cell population proliferation [GO:0008285]; negative regulation of DNA-templated transcription [GO:0045892]; oncogene-induced cell senescence [GO:0090402]; positive regulation of DNA-templated transcription [GO:0045893]; positive regulation of transcription by RNA polymerase II [GO:0045944]; regulation of DNA-templated transcription [GO:00…	male germ cell nucleus [GO:0001673]; nucleus [GO:0005634]; RNA polymerase II transcription regulator complex [GO:0090575]; senescence-associated heterochromatin focus [GO:0035985]	28	2	2	16	0
Q69ZK0	Phosphatidylinositol 3,4,5-trisphosphate-dependent Rac exchanger 1 protein OS=Mus musculus OX=10090 GN=Prex1 PE=1 SV=2	Prex1 Kiaa1415	Prex1	0.70125	0.994271	1	0.0926914	0.50371	0.511999	0.558944	0.074366	0.0411241	-0.331114	-0.092156	-0.0124342	0.33379	0.55209	0.774503			G protein-coupled receptor signaling pathway [GO:0007186]; intracellular signal transduction [GO:0035556]; neutrophil chemotaxis [GO:0030593]; positive regulation of cell adhesion [GO:0045785]; positive regulation of cell migration [GO:0030335]; positive regulation of GTPase activity [GO:0043547]; positive regulation of substrate adhesion-dependent cell spreading [GO:1900026]; reactive oxygen spe…	cytosol [GO:0005829]; dendritic shaft [GO:0043198]; growth cone [GO:0030426]; perinuclear region of cytoplasm [GO:0048471]; plasma membrane [GO:0005886]	4	3	3	5	0
O70166	Stathmin-3 OS=Mus musculus OX=10090 GN=Stmn3 PE=1 SV=1	Stmn3 Sclip	Stmn3	1	0.776946	0.679714	-0.141893	-0.364114	-0.557	0.17889	0.11549	0.0418095	-0.142476	-0.124002	-0.0437006	0.981837	0.401645	0.918095			blastocyst hatching [GO:0001835]; cytoplasmic microtubule organization [GO:0031122]; microtubule depolymerization [GO:0007019]; negative regulation of Rac protein signal transduction [GO:0035021]; neuron projection development [GO:0031175]; regulation of cytoskeleton organization [GO:0051493]; regulation of GTPase activity [GO:0043087]; regulation of microtubule polymerization or depolymerization…	cytoplasm [GO:0005737]; cytosol [GO:0005829]; Golgi apparatus [GO:0005794]; growth cone [GO:0030426]; neuron projection [GO:0043005]; perinuclear region of cytoplasm [GO:0048471]	27	4	4	29	0
Q8VCW8	Medium-chain acyl-CoA ligase ACSF2, mitochondrial OS=Mus musculus OX=10090 GN=Acsf2 PE=1 SV=1	Acsf2	Acsf2	0.708586	0.966384	1	-0.180569	0.447653	0.496985	0.120288	0.105209	0.0431803	-0.124663	-0.174287	-0.163576	0.942426	0.237834	0.550377			fatty acid metabolic process [GO:0006631]	mitochondrion [GO:0005739]	12	4	4	4	0
O35127	Protein C10 OS=Mus musculus OX=10090 GN=Grcc10 PE=1 SV=1	Grcc10 C10	Grcc10	0.711143	0.966082	1	-0.0436525	0.442005	0.491787	0.503084	0.109321	0.0438657	-0.476885	0.0745736	0.17164	0.112063	0.370802	0.214531			camera-type eye morphogenesis [GO:0048593]; cognition [GO:0050890]; corpus callosum morphogenesis [GO:0021540]; post-embryonic development [GO:0009791]; psychomotor behavior [GO:0036343]; regulation of skeletal muscle contraction [GO:0014819]; third ventricle development [GO:0021678]	cytoplasm [GO:0005737]; nuclear speck [GO:0016607]	55	5	5	15	0
Q7TT18	Activating transcription factor 7-interacting protein 1 OS=Mus musculus OX=10090 GN=Atf7ip PE=1 SV=1	Atf7ip Mcaf1	Atf7ip	1	0.903101	0.685186	0.657003	-0.147041	-0.545432	0.0133653	0.373886	0.0442084	-0.80584	-0.48097	-0.806502	0.0174777	0.0229609	0.0116518			DNA methylation [GO:0006306]; negative regulation of DNA-templated transcription [GO:0045892]; negative regulation of transcription by RNA polymerase II [GO:0000122]; positive regulation of DNA methylation-dependent heterochromatin formation [GO:0090309]; positive regulation of DNA-templated transcription [GO:0045893]; protein stabilization [GO:0050821]; regulation of DNA-templated transcription …	cytosol [GO:0005829]; nuclear body [GO:0016604]; nucleoplasm [GO:0005654]; nucleus [GO:0005634]; transcription regulator complex [GO:0005667]	3	3	3	5	0.001
Q9CPX6	Ubiquitin-like-conjugating enzyme ATG3 OS=Mus musculus OX=10090 GN=Atg3 PE=1 SV=1	Atg3 Apg3l	Atg3	1	0.71968	0.685432	-0.0483542	-0.474573	-0.544915	0.478753	0.0589445	0.0445511	-0.37259	-0.123631	-0.285251	0.249143	0.403701	0.226182			autophagosome assembly [GO:0000045]; autophagy of mitochondrion [GO:0000422]; autophagy of nucleus [GO:0044804]; macroautophagy [GO:0016236]; mitochondrial fragmentation involved in apoptotic process [GO:0043653]; negative regulation of phagocytosis [GO:0050765]; protein modification process [GO:0036211]; protein transport [GO:0015031]; protein ubiquitination [GO:0016567]; regulation of cilium as…	cytoplasmic ubiquitin ligase complex [GO:0000153]; cytosol [GO:0005829]; phagophore assembly site [GO:0000407]	8	2	2	3	0
Q8BMQ2	General transcription factor 3C polypeptide 4 OS=Mus musculus OX=10090 GN=Gtf3c4 PE=1 SV=2	Gtf3c4	Gtf3c4	0.714302	0.95247	1	0.181565	0.415139	0.485394	0.219328	0.127485	0.0452365	-0.0398823	0.097485	0.106218	0.622687	0.291638	0.342015			transcription initiation at RNA polymerase III promoter [GO:0006384]	mitochondrion [GO:0005739]; nucleoplasm [GO:0005654]; transcription factor TFIIIC complex [GO:0000127]	4	2	2	7	0
P68037	Ubiquitin-conjugating enzyme E2 L3 OS=Mus musculus OX=10090 GN=Ube2l3 PE=1 SV=1	Ube2l3 Ubce7	Ube2l3	0.715824	0.914256	1	-0.0144912	0.352994	0.482324	0.674435	0.180603	0.0455792	0.0229111	-0.0707999	0.125924	0.416038	0.684716	0.289925			brain development [GO:0007420]; cell cycle phase transition [GO:0044770]; cell population proliferation [GO:0008283]; cellular response to glucocorticoid stimulus [GO:0071385]; cellular response to steroid hormone stimulus [GO:0071383]; positive regulation of protein ubiquitination [GO:0031398]; positive regulation of ubiquitin-protein transferase activity [GO:0051443]; protein K11-linked ubiquit…	cytoplasm [GO:0005737]; cytosol [GO:0005829]; nucleus [GO:0005634]; presynapse [GO:0098793]; ubiquitin ligase complex [GO:0000151]	36	4	4	8	0
A6BLY7	Keratin, type I cytoskeletal 28 OS=Mus musculus OX=10090 GN=Krt28 PE=1 SV=1	Krt28 Krt25d	Krt28	1	0.781712	0.690469	-0.496526	-0.355291	-0.534352	0.0185058	0.122687	0.0459219	0.636527	0.320533	0.961851	0.0116518	0.0466073	0.00616861			epithelial cell differentiation [GO:0030855]; hair follicle morphogenesis [GO:0031069]; intermediate filament organization [GO:0045109]	cytoplasm [GO:0005737]; intermediate filament [GO:0005882]	5	3	1	7	0.001
Q6RHR9	Membrane-associated guanylate kinase, WW and PDZ domain-containing protein 1 OS=Mus musculus OX=10090 GN=Magi1 PE=1 SV=1	Magi1 Baiap1 Bap1	Magi1	0.989996	1	0.6836	-0.0536709	0.0145057	-0.534269	0.44791	0.912269	0.0462646	0.0835403	0.382724	0.568927	0.27416	0.0287868	0.0198766		presynapse (GO:0098793)	positive regulation of cell-cell adhesion [GO:0022409]; signal transduction [GO:0007165]	adherens junction [GO:0005912]; bicellular tight junction [GO:0005923]; cell junction [GO:0030054]; cell periphery [GO:0071944]; cell projection [GO:0042995]; cell-cell junction [GO:0005911]; cytoplasm [GO:0005737]; membrane [GO:0016020]; nucleolus [GO:0005730]; nucleoplasm [GO:0005654]; nucleus [GO:0005634]; plasma membrane [GO:0005886]	4	3	3	7	0
Q45VK7	Cytoplasmic dynein 2 heavy chain 1 OS=Mus musculus OX=10090 GN=Dync2h1 PE=1 SV=1	Dync2h1 Dhc1b Dnchc2 Kiaa1997	Dync2h1	0.929517	1	0.642177	0.213707	0.105446	-0.533511	0.1573	0.709733	0.04695	0.578773	-0.146047	-0.0770991	0.0130226	0.32111	0.925634			cilium assembly [GO:0060271]; coronary vasculature development [GO:0060976]; determination of left/right symmetry [GO:0007368]; dorsal/ventral pattern formation [GO:0009953]; embryonic limb morphogenesis [GO:0030326]; forebrain development [GO:0030900]; Golgi organization [GO:0007030]; heart development [GO:0007507]; intraciliary retrograde transport [GO:0035721]; kidney development [GO:0001822];…	apical part of cell [GO:0045177]; axoneme [GO:0005930]; cytoplasmic dynein complex [GO:0005868]; Golgi apparatus [GO:0005794]; microtubule [GO:0005874]; motile cilium [GO:0031514]; plasma membrane [GO:0005886]	0	2	2	2	0.022
P56371	Ras-related protein Rab-4A OS=Mus musculus OX=10090 GN=Rab4a PE=1 SV=2	Rab4a Rab4	Rab4a	1	0.899024	0.691657	-0.0144407	-0.153569	-0.531872	0.674777	0.360864	0.0472927	0.254926	0.382105	0.381341	0.0815627	0.0291295	0.0555175		anchored component of synaptic vesicle membrane (GO:0098993)	antigen processing and presentation [GO:0019882]; protein transport [GO:0015031]; Rab protein signal transduction [GO:0032482]; regulation of endocytosis [GO:0030100]; small GTPase mediated signal transduction [GO:0007264]; vesicle-mediated transport [GO:0016192]	cytoplasm [GO:0005737]; cytoplasmic vesicle membrane [GO:0030659]; cytosol [GO:0005829]; early endosome membrane [GO:0031901]; endosome [GO:0005768]; extracellular exosome [GO:0070062]; insulin-responsive compartment [GO:0032593]; intracellular membrane-bounded organelle [GO:0043231]; membrane [GO:0016020]; perinuclear region of cytoplasm [GO:0048471]; plasma membrane [GO:0005886]; postsynaptic r…	32	5	3	41	0
Q8C2E7	WASH complex subunit 5 OS=Mus musculus OX=10090 GN=Washc5 PE=1 SV=2	Washc5 Kiaa0196	Washc5	1	0.721268	0.691858	0.329699	-0.471393	-0.531453	0.067512	0.0603153	0.0479781	-0.461966	-0.655835	-0.521479	0.124058	0.0113091	0.050377			actin filament polymerization [GO:0030041]; cholesterol homeostasis [GO:0042632]; endosomal transport [GO:0016197]; endosome fission [GO:0140285]; endosome organization [GO:0007032]; exocytosis [GO:0006887]; lysosome organization [GO:0007040]; meiotic spindle assembly [GO:0090306]; oocyte maturation [GO:0001556]; phagocytosis [GO:0006909]; polar body extrusion after meiotic divisions [GO:0040038]…	cytoplasm [GO:0005737]; cytosol [GO:0005829]; early endosome [GO:0005769]; early endosome membrane [GO:0031901]; endoplasmic reticulum [GO:0005783]; endosome [GO:0005768]; neuron projection [GO:0043005]; neuronal cell body [GO:0043025]; nucleoplasm [GO:0005654]; WASH complex [GO:0071203]	3	2	2	2	0.002
P35922	Fragile X messenger ribonucleoprotein 1 OS=Mus musculus OX=10090 GN=Fmr1 PE=1 SV=1	Fmr1 Fmr-1	Fmr1	1	0.888762	0.693365	-0.105621	-0.170132	-0.528314	0.250514	0.326594	0.0486635	0.0535768	-0.130575	-0.0184943	0.338931	0.371487	0.80329	regulation of translation at postsynapse, modulating synaptic transmission (GO:0099578)	postsynaptic cytosol (GO:0099524)	anterograde axonal transport [GO:0008089]; cellular response to virus [GO:0098586]; central nervous system development [GO:0007417]; dendritic spine development [GO:0060996]; DNA repair [GO:0006281]; excitatory chemical synaptic transmission [GO:0098976]; glutamate receptor signaling pathway [GO:0007215]; inhibitory chemical synaptic transmission [GO:0098977]; modulation by host of viral RNA geno…	axon [GO:0030424]; axon cytoplasm [GO:1904115]; axon terminus [GO:0043679]; Cajal body [GO:0015030]; cell body [GO:0044297]; cell projection [GO:0042995]; chromocenter [GO:0010369]; chromosome [GO:0005694]; chromosome, centromeric region [GO:0000775]; cytoplasm [GO:0005737]; cytoplasmic ribonucleoprotein granule [GO:0036464]; cytoplasmic stress granule [GO:0010494]; cytosol [GO:0005829]; dendrite…	9	3	3	8	0
P70318	Nucleolysin TIAR OS=Mus musculus OX=10090 GN=Tial1 PE=1 SV=1	Tial1	Tial1	0.724015	0.924389	1	-0.00883174	0.35248	0.465908	0.711103	0.181631	0.0490062	0.0501314	0.0279747	0.25369	0.346127	0.59767	0.122687			apoptotic process [GO:0006915]; germ cell development [GO:0007281]; negative regulation of cell population proliferation [GO:0008285]; positive regulation of hippo signaling [GO:0035332]; positive regulation of miRNA-mediated gene silencing [GO:2000637]; positive regulation of stem cell proliferation [GO:2000648]; stem cell division [GO:0017145]; stem cell proliferation [GO:0072089]	cytolytic granule [GO:0044194]; cytoplasm [GO:0005737]; cytoplasmic stress granule [GO:0010494]; cytosol [GO:0005829]; nucleoplasm [GO:0005654]; nucleus [GO:0005634]; ribonucleoprotein complex [GO:1990904]	5	2	2	2	0.001
Q923X4	Glutaredoxin-2, mitochondrial OS=Mus musculus OX=10090 GN=Glrx2 PE=1 SV=1	Glrx2 Grx2	Glrx2	1	0.972638	0.698327	0.162054	-0.0400255	-0.518024	0.259424	0.689513	0.0493489	0.0543698	0.0437077	0.278964	0.337217	0.507882	0.10281			response to hydrogen peroxide [GO:0042542]; response to organic substance [GO:0010033]	dendrite [GO:0030425]; intracellular membrane-bounded organelle [GO:0043231]; mitochondrial matrix [GO:0005759]; mitochondrion [GO:0005739]; neuronal cell body [GO:0043025]; nucleoplasm [GO:0005654]; nucleus [GO:0005634]	31	3	3	4	0
Q6P9S0	Protein MTSS 2 OS=Mus musculus OX=10090 GN=Mtss2 PE=1 SV=1	Mtss2 Mtss1l	Mtss2	1	0.821328	0.698971	-0.0530797	-0.28397	-0.516695	0.451337	0.17889	0.0496916	0.169283	0.182498	0.100665	0.139479	0.129541	0.360178			activation of GTPase activity [GO:0090630]; cell projection assembly [GO:0030031]; cellular response to platelet-derived growth factor stimulus [GO:0036120]; lamellipodium organization [GO:0097581]; membrane organization [GO:0061024]; plasma membrane organization [GO:0007009]	actin cytoskeleton [GO:0015629]; cortical actin cytoskeleton [GO:0030864]; lamellipodium [GO:0030027]; plasma membrane [GO:0005886]; ruffle [GO:0001726]; ruffle membrane [GO:0032587]	14	5	5	6	0

## Sheet: #5_IA-only_Phosphoproteome
					PSD_Relative Percentages			PSD_Log2 Ratio			PSD_adjust q-value			Hippocampus_Log2 Ratio			Hippocampus_adjust q-value			SynGO		UniProtKB/Swiss-Prot
Accession ID.	Phosphosites (Site-Localization Probability)	Master Protein Accessions	Protein Description	Gene Names	Walk	Shock	IA	Naïve/ Walk	Shock/ Walk	IA/ Walk	Naïve/ Walk	Shock/ Walk	IA/ Walk	Naïve/ Walk	Shock/ Walk	IA/ Walk	Naïve/ Walk	Shock/ Walk	IA/ Walk	GO Biological Process	GO Cellular Components	GO Biological Process	GO Cellular Components
G3X959-Pphln1-S169	S169(98.5)	G3X959	Periphilin 1	Pphln1	1	0.619303	0.0212776	0.441659	-0.691283	-5.55452	0.286914	0.0680129	0.00161551	-0.0784328	-0.131372	-0.35798	0.591922	0.521809	0.269467			negative regulation of DNA-templated transcription [GO:0045892]; negative regulation of gene expression, epigenetic [GO:0045814]; positive regulation of DNA methylation-dependent heterochromatin formation [GO:0090309]; protein localization to heterochromatin [GO:0097355]	cytosol [GO:0005829]; Golgi apparatus [GO:0005794]; nucleoplasm [GO:0005654]
P52479-Usp10-S208	S208(100)	P52479	Ubiquitin carboxyl-terminal hydrolase 10 (EC 3.4.19.12) (Deubiquitinating enzyme 10) (Ubiquitin thioesterase 10) (Ubiquitin-specific-processing protease 10)	Usp10 Kiaa0190 Ode-1 Uchrp	1	0.635201	0.0492558	0.388693	-0.654716	-4.34356	0.392084	0.0789984	0.00177706	-0.371619	-0.498926	-0.471735	0.162359	0.0998384	0.17706			autophagy [GO:0006914]; cellular response to interleukin-1 [GO:0071347]; DNA damage response [GO:0006974]; DNA damage response, signal transduction by p53 class mediator [GO:0030330]; DNA repair [GO:0006281]; negative regulation of I-kappaB kinase/NF-kappaB signaling [GO:0043124]; protein deubiquitination [GO:0016579]; regulation of autophagy [GO:0010506]; ubiquitin-dependent protein catabolic pr…	cytoplasm [GO:0005737]; cytosol [GO:0005829]; early endosome [GO:0005769]; intermediate filament cytoskeleton [GO:0045111]; nucleoplasm [GO:0005654]; nucleus [GO:0005634]; protein-containing complex [GO:0032991]
P20152-Vim-S39	S39(98.2)	P20152	Vimentin	Vim	1	0.753408	0.0527258	0.709431	-0.408497	-4.24535	0.0630048	0.21567	0.00193861	0.064639	-0.306517	-0.174233	0.926494	0.238449	0.48643			astrocyte development [GO:0014002]; Bergmann glial cell differentiation [GO:0060020]; cellular response to lipopolysaccharide [GO:0071222]; cellular response to muramyl dipeptide [GO:0071225]; cellular response to type II interferon [GO:0071346]; intermediate filament organization [GO:0045109]; intermediate filament-based process [GO:0045103]; lens fiber cell development [GO:0070307]; negative re…	axon [GO:0030424]; cell body [GO:0044297]; cell leading edge [GO:0031252]; cell projection [GO:0042995]; cytoplasm [GO:0005737]; cytoskeleton [GO:0005856]; cytosol [GO:0005829]; intermediate filament [GO:0005882]; intermediate filament cytoskeleton [GO:0045111]; neuron projection [GO:0043005]; nuclear matrix [GO:0016363]; perinuclear region of cytoplasm [GO:0048471]; peroxisome [GO:0005777]; phag…
Q6PD31-Trak1-S716	S716(100)	Q6PD31	Trafficking protein, kinesin binding 1	Trak1	1	0.766511	0	0.683227	-0.383622	-4.52813	0.0705977	0.245073	0.00210016	0.0648556	-0.239791	-0.449479	0.926817	0.326656	0.191438			endosome to lysosome transport [GO:0008333]	early endosome [GO:0005769]; mitochondrion [GO:0005739]
Q69ZH9-Arhgap23-S673	S673(100)	Q69ZH9	Rho GTPase activating protein 23	Arhgap23	0.809178	1	0	0.981113	0.305471	-4.43282	0.0189015	0.466721	0.00226171	-0.638301	-0.126521	-0.557555	0.0462036	0.530856	0.122779			signal transduction [GO:0007165]
Q9Z123-Sema4f-S776	S776(96.4)	Q9Z123	Semaphorin-4F (Semaphorin-W) (Sema W)	Sema4f Semaw	1	0.934052	0	0.450407	-0.0984259	-3.17961	0.270436	0.733603	0.00339257	0.035802	-0.415333	-0.628712	0.857351	0.142326	0.0927302		integral component of postsynaptic density membrane (GO:0099061)	axon extension [GO:0048675]; axon guidance [GO:0007411]; negative chemotaxis [GO:0050919]; negative regulation of axon extension [GO:0030517]; negative regulation of axon extension involved in axon guidance [GO:0048843]; neural crest cell migration [GO:0001755]; positive regulation of cell migration [GO:0030335]; retinal ganglion cell axon guidance [GO:0031290]; semaphorin-plexin signaling pathwa…	dendrite [GO:0030425]; endoplasmic reticulum [GO:0005783]; glutamatergic synapse [GO:0098978]; membrane [GO:0016020]; perikaryon [GO:0043204]; plasma membrane [GO:0005886]; postsynaptic density membrane [GO:0098839]; postsynaptic membrane [GO:0045211]; synapse [GO:0045202]
Q9QYX7-Pclo-S3936	S3936(100)	Q9QYX7	Protein piccolo (Aczonin) (Brain-derived HLMN protein) (Multidomain presynaptic cytomatrix protein)	Pclo Acz	1	0.590495	0.110548	0.478382	-0.760003	-3.17725	0.224071	0.050727	0.00355412	-0.165118	-0.404171	-0.304673	0.416478	0.148304	0.328918	structural constituent of active zone (GO:0098882)	presynaptic active zone cytoplasmic component (GO:0098831)	cytoskeleton organization [GO:0007010]; insulin secretion [GO:0030073]; maintenance of presynaptic active zone structure [GO:0048790]; modulation of excitatory postsynaptic potential [GO:0098815]; positive regulation of synaptic vesicle recycling [GO:1903423]; presynapse to nucleus signaling pathway [GO:0099526]; presynaptic active zone assembly [GO:1904071]; protein localization to synapse [GO:0…	axon [GO:0030424]; cone cell pedicle [GO:0044316]; cytoskeleton of presynaptic active zone [GO:0048788]; dendrite [GO:0030425]; GABA-ergic synapse [GO:0098982]; glutamatergic synapse [GO:0098978]; Golgi-associated vesicle [GO:0005798]; growth cone [GO:0030426]; inhibitory synapse [GO:0060077]; neuromuscular junction [GO:0031594]; neuron projection [GO:0043005]; neuronal cell body [GO:0043025]; pa…
Q3UHB8-Ccdc177-S689	S689(97.3)	Q3UHB8	Coiled-coil domain-containing protein 177	Ccdc177 Gm1568	1	0.806618	0.117018	0.667532	-0.310043	-3.0952	0.0768982	0.336672	0.00387722	0.0351558	-0.363322	-0.753397	0.855412	0.178998	0.0576737
Q8K3W3-Casc3-S65	S65(100)	Q8K3W3	Protein CASC3 (Cancer susceptibility candidate gene 3 protein homolog) (Metastatic lymph node gene 51 protein homolog) (MLN 51 homolog) (Protein barentsz) (Btz) (mBtz)	Casc3 Mln51	1	0.727073	0.123858	0.344026	-0.459827	-3.01324	0.503716	0.172375	0.00403877	0.0204397	0.0715738	0.0885708	0.818417	0.890792	0.879806			intracellular mRNA localization [GO:0008298]; mRNA export from nucleus [GO:0006406]; mRNA splicing, via spliceosome [GO:0000398]; nuclear-transcribed mRNA catabolic process, nonsense-mediated decay [GO:0000184]; regulation of nuclear-transcribed mRNA catabolic process, nonsense-mediated decay [GO:2000622]; regulation of translation [GO:0006417]	cytoplasm [GO:0005737]; cytoplasmic stress granule [GO:0010494]; dendrite [GO:0030425]; exon-exon junction complex [GO:0035145]; nuclear membrane [GO:0031965]; nuclear speck [GO:0016607]; nucleus [GO:0005634]; perinuclear region of cytoplasm [GO:0048471]; ribonucleoprotein complex [GO:1990904]; U2-type catalytic step 1 spliceosome [GO:0071006]
Q9CZC8-Scrn1-S322	S322(100)	Q9CZC8	Secernin-1	Scrn1 Kiaa0193	1	0.811833	0.135337	0.032254	-0.300745	-2.88537	0.586914	0.350081	0.00436187	-0.376872	-0.0244125	-0.203787	0.156543	0.732795	0.449111	regulation of synaptic vesicle cycle (GO:0098693)	presynapse (GO:0098793)	exocytosis [GO:0006887]; proteolysis [GO:0006508]; regulation of synaptic vesicle cycle [GO:0098693]	cytoplasm [GO:0005737]; nuclear membrane [GO:0031965]; nucleus [GO:0005634]; presynapse [GO:0098793]
Q9R0N4-Syt10-T202	T202(100)	Q9R0N4	Synaptotagmin-10 (Synaptotagmin X) (SytX)	Syt10	1	0.707813	0.142141	0.532274	-0.498559	-2.8146	0.16252	0.150081	0.00452342	0.182066	0.0263398	0.154174	0.785945	0.821486	0.971405	presynaptic dense core vesicle exocytosis (GO:0099525)	presynapse (GO:0098793)	calcium-ion regulated exocytosis [GO:0017156]; cellular response to calcium ion [GO:0071277]; chemical synaptic transmission [GO:0007268]; positive regulation of calcium ion-dependent exocytosis [GO:0045956]; presynaptic dense core vesicle exocytosis [GO:0099525]; regulation of calcium ion-dependent exocytosis [GO:0017158]; regulation of dopamine secretion [GO:0014059]; sensory perception of smel…	exocytic vesicle [GO:0070382]; glutamatergic synapse [GO:0098978]; presynapse [GO:0098793]; transport vesicle membrane [GO:0030658]
P27546-Map4-S345	S345(99.9)	P27546	Microtubule-associated protein 4 (MAP-4)	Map4 Mtap4	1	0.789827	0.157723	0.054417	-0.340392	-2.66453	0.642811	0.295961	0.00484653	-0.28934	-0.322653	-0.619018	0.241519	0.221163	0.0959612			cell division [GO:0051301]; establishment of spindle orientation [GO:0051294]; microtubule cytoskeleton organization [GO:0000226]; microtubule sliding [GO:0051012]; mitotic spindle organization [GO:0007052]; negative regulation of non-motile cilium assembly [GO:1902856]; neuron projection development [GO:0031175]	axon [GO:0030424]; axoneme [GO:0005930]; microtubule [GO:0005874]; microtubule organizing center [GO:0005815]; mitotic spindle [GO:0072686]; neuron projection [GO:0043005]; postsynaptic density [GO:0014069]
Q8BGQ1-Vipas39-S119	S119(100)	Q8BGQ1	Spermatogenesis-defective protein 39 homolog (hSPE-39) (VPS33B-interacting protein in apical-basolateral polarity regulator) (VPS33B-interacting protein in polarity and apical restriction)	Vipas39 Spe39 Vipar	1	0.812379	0.169584	0.679978	-0.299776	-2.55992	0.0722132	0.352019	0.00533118	0.0148117	-0.122625	0.266032	0.803716	0.53748	0.874637			cell differentiation [GO:0030154]; collagen fibril organization [GO:0030199]; collagen metabolic process [GO:0032963]; endosome to lysosome transport [GO:0008333]; intracellular protein transport [GO:0006886]; peptidyl-lysine hydroxylation [GO:0017185]; post-translational protein modification [GO:0043687]; spermatogenesis [GO:0007283]; vacuolar transport [GO:0007034]	cytoplasm [GO:0005737]; early endosome [GO:0005769]; endosome [GO:0005768]; Golgi apparatus [GO:0005794]; late endosome [GO:0005770]; recycling endosome [GO:0055037]; vesicle tethering complex [GO:0099023]
A0A1Y7VL44-Ttc7b-S690	S690(100)	A0A1Y7VL44	Tetratricopeptide repeat domain 7B	Ttc7b	0.776811	1	0.132555	0.660376	0.364365	-2.55097	0.0789984	0.36252	0.00565428	-0.00224724	-0.317307	-0.319499	0.76042	0.226979	0.31357			phosphatidylinositol phosphate biosynthetic process [GO:0046854]; protein localization to plasma membrane [GO:0072659]	cytosol [GO:0005829]; plasma membrane [GO:0005886]
Q68FH0-Pkp4-S289	S289(100)	Q68FH0	Plakophilin-4 (Armadillo-related protein)	Pkp4 Armrp	1	0.594383	0.174899	1.08491	-0.750534	-2.5154	0.0130856	0.0526656	0.00581583	0.0532501	-0.658757	-1.12598	0.900808	0.0491115	0.0164782			cell-cell adhesion [GO:0098609]; cell-cell junction assembly [GO:0007043]; positive regulation of cytokinesis [GO:0032467]; positive regulation of GTPase activity [GO:0043547]	adherens junction [GO:0005912]; cell junction [GO:0030054]; cell-cell contact zone [GO:0044291]; cell-cell junction [GO:0005911]; cytoplasm [GO:0005737]; cytoplasmic side of plasma membrane [GO:0009898]; cytoskeleton [GO:0005856]; desmosome [GO:0030057]; midbody [GO:0030496]; mitotic spindle [GO:0072686]; nucleus [GO:0005634]; perinuclear region of cytoplasm [GO:0048471]; plasma membrane [GO:0005…
B7ZCJ1-Arhgap21-S1437	S1437(98.5)	B7ZCJ1	Rho GTPase activating protein 21	Arhgap21	1	0.682153	0.188048	0.560209	-0.551834	-2.41082	0.134895	0.121325	0.00630048	0.195516	-0.11745	-0.166185	0.752342	0.546365	0.499838			establishment of Golgi localization [GO:0051683]; Golgi organization [GO:0007030]; maintenance of Golgi location [GO:0051684]; organelle transport along microtubule [GO:0072384]; signal transduction [GO:0007165]	actin cytoskeleton [GO:0015629]; cell junction [GO:0030054]; Golgi apparatus [GO:0005794]; plasma membrane [GO:0005886]
Q8BGA3-Lrrtm2-S458	S458(100)	Q8BGA3	Leucine-rich repeat transmembrane neuronal protein 2	Lrrtm2 Kiaa0416	1	0.656342	0.198056	0.746911	-0.607481	-2.33602	0.052504	0.0957997	0.00678514	-0.125789	-0.541292	-0.99438	0.492407	0.0831987	0.0252019	regulation of postsynaptic density assembly (GO:0099151)	integral component of postsynaptic density membrane (GO:0099061)	long-term synaptic potentiation [GO:0060291]; negative regulation of receptor internalization [GO:0002091]; positive regulation of synapse assembly [GO:0051965]; regulation of postsynaptic density assembly [GO:0099151]; synapse organization [GO:0050808]	excitatory synapse [GO:0060076]; extracellular space [GO:0005615]; GABA-ergic synapse [GO:0098982]; glutamatergic synapse [GO:0098978]; hippocampal mossy fiber to CA3 synapse [GO:0098686]; membrane [GO:0016020]; postsynaptic density membrane [GO:0098839]; postsynaptic specialization membrane [GO:0099634]; Schaffer collateral - CA1 synapse [GO:0098685]
Q52KI8-Srrm1-S664	S664(100)	Q52KI8	Serine/arginine repetitive matrix protein 1 (Plenty-of-prolines 101)	Srrm1 Pop101	0.179176	0.289874	1	-0.340882	0.694048	2.48055	0.0686591	0.0890145	0.00710824	0.408517	-0.235076	-0.390237	0.331826	0.334087	0.23958			localization [GO:0051179]; mRNA splicing, via spliceosome [GO:0000398]; regulation of mRNA splicing, via spliceosome [GO:0048024]; RNA splicing, via transesterification reactions [GO:0000375]	catalytic step 2 spliceosome [GO:0071013]; nuclear matrix [GO:0016363]; nuclear speck [GO:0016607]; spliceosomal complex [GO:0005681]
S4R1P5-Dst-S5775	S5775(100)	S4R1P5	Dystonin	Dst	1	0.629095	0.207632	-0.396658	-0.66865	-2.2679	0.0534733	0.0752827	0.00726979	-0.47674	-0.406901	-0.272265	0.0962843	0.146042	0.365105			intermediate filament cytoskeleton organization [GO:0045104]	cell projection [GO:0042995]; cytoplasm [GO:0005737]; membrane [GO:0016020]; microtubule [GO:0005874]
P55194-Sh3bp1-S535	S535(100)	P55194	SH3 domain-binding protein 1 (3BP-1)	Sh3bp1 3bp1	0.897591	1	0.194881	0.407335	0.15587	-2.20347	0.351696	0.760743	0.00759289	0.110258	-0.0202786	-0.0560808	0.962682	0.73958	0.66769			actin filament organization [GO:0007015]; cell junction assembly [GO:0034329]; cell migration [GO:0016477]; establishment of epithelial cell apical/basal polarity [GO:0045198]; filopodium assembly [GO:0046847]; negative regulation of small GTPase mediated signal transduction [GO:0051058]; phagocytosis, engulfment [GO:0006911]; positive regulation of GTPase activity [GO:0043547]; regulation of act…	adherens junction [GO:0005912]; bicellular tight junction [GO:0005923]; cell leading edge [GO:0031252]; cytosol [GO:0005829]; exocyst [GO:0000145]; lamellipodium [GO:0030027]; nucleus [GO:0005634]; phagocytic cup [GO:0001891]
A0A087WS83-Cacna1e-S737 S	S737(98.4); S	A0A087WS83	Voltage-dependent R-type calcium channel subunit alpha	Cacna1e	1	0.975072	0.222063	0.197538	-0.0364188	-2.17096	0.919709	0.854927	0.00791599	-0.234819	0.0520029	0.0847812	0.31147	0.864136	0.87399	voltage-gated calcium channel activity involved in regulation of presynaptic cytosolic calcium levels (GO:0099626)	integral component of postsynaptic membrane (GO:0099055)	regulation of monoatomic ion transmembrane transport [GO:0034765]; system process [GO:0003008]	voltage-gated calcium channel complex [GO:0005891]
E9Q3K3-Agap1-T224	T224(100)	E9Q3K3	ArfGAP with GTPase domain, ankyrin repeat and PH domain 1	Agap1	0.917399	1	0.209035	0.534742	0.124378	-2.1338	0.160582	0.82294	0.0082391	-0.452957	-0.192647	0.292426	0.105816	0.402262	0.840549
P47810-Wee1-S429	S429(99.9)	P47810	Wee1-like protein kinase (EC 2.7.10.2) (Wee1A kinase)	Wee1	0.854024	1	0.194731	0.43892	0.227652	-2.13279	0.291115	0.617932	0.00840065	-0.112828	-0.0718868	-0.145094	0.520517	0.636187	0.534087			cell division [GO:0051301]; establishment of cell polarity [GO:0030010]; microtubule cytoskeleton organization [GO:0000226]; mitotic cell cycle [GO:0000278]; neuron projection morphogenesis [GO:0048812]; peptidyl-tyrosine phosphorylation [GO:0018108]; protein phosphorylation [GO:0006468]	cytoplasm [GO:0005737]; nucleolus [GO:0005730]; nucleoplasm [GO:0005654]; nucleus [GO:0005634]
E9Q912-Rap1gds1-S597	S597(100)	E9Q912	Rap1 GTPase-GDP dissociation stimulator 1	Rap1gds1	0.834819	1	0.195155	0.401987	0.260464	-2.09684	0.362197	0.552181	0.00872375	0.492488	-0.432159	-0.589756	0.23021	0.134895	0.108078			angiotensin-activated signaling pathway involved in heart process [GO:0086098]; CAAX-box protein maturation [GO:0080120]; cardiac muscle hypertrophy [GO:0003300]; myosin filament assembly [GO:0031034]; negative regulation of endoplasmic reticulum calcium ion concentration [GO:0032471]; negative regulation of GTPase activity [GO:0034260]; positive regulation of GTPase activity [GO:0043547]; positi…	cytosol [GO:0005829]; endoplasmic reticulum [GO:0005783]; extracellular space [GO:0005615]; mitochondrion [GO:0005739]; nucleus [GO:0005634]
P23242-Gja1-S262	S262(100)	P23242	Gap junction alpha-1 protein (Connexin-43) (Cx43) (Gap junction 43 kDa heart protein)	Gja1 Cxn-43	0.205247	0.307091	1	0.222752	0.581303	2.28457	0.842165	0.144265	0.0088853	0.36024	0.0659883	0.0975285	0.40727	0.88433	0.892569			adult heart development [GO:0007512]; apoptotic process [GO:0006915]; ATP transport [GO:0015867]; atrial ventricular junction remodeling [GO:0003294]; blood vessel morphogenesis [GO:0048514]; bone development [GO:0060348]; bone remodeling [GO:0046849]; cardiac conduction [GO:0061337]; cell communication [GO:0007154]; cell communication by chemical coupling [GO:0010643]; cell communication by elec…	apical plasma membrane [GO:0016324]; cell junction [GO:0030054]; cell-cell contact zone [GO:0044291]; cell-cell junction [GO:0005911]; connexin complex [GO:0005922]; contractile fiber [GO:0043292]; cytoplasm [GO:0005737]; cytosol [GO:0005829]; early endosome [GO:0005769]; endoplasmic reticulum [GO:0005783]; endosome [GO:0005768]; fascia adherens [GO:0005916]; gap junction [GO:0005921]; Golgi appa…
Q14BI2-Grm2-S837	S837(100)	Q14BI2	Metabotropic glutamate receptor 2 (mGluR2)	Grm2 Gprc1b Mglur2	1	0.726083	0.23691	0.334717	-0.461795	-2.07759	0.528595	0.170921	0.0092084	-0.0290508	-0.469833	-0.544752	0.697577	0.11454	0.130048	presynaptic modulation of chemical synaptic transmission (GO:0099171)		behavioral response to nicotine [GO:0035095]; G protein-coupled glutamate receptor signaling pathway [GO:0007216]; gene expression [GO:0010467]; glutamate secretion [GO:0014047]; intracellular glutamate homeostasis [GO:0090461]; long-term synaptic depression [GO:0060292]; presynaptic modulation of chemical synaptic transmission [GO:0099171]; regulation of dopamine secretion [GO:0014059]; regulati…	astrocyte projection [GO:0097449]; axon [GO:0030424]; dendrite [GO:0030425]; glutamatergic synapse [GO:0098978]; neuron projection [GO:0043005]; presynaptic membrane [GO:0042734]
Q5SW75-Ssh2-S487	S487(98.2)	Q5SW75	protein-serine/threonine phosphatase (EC 3.1.3.16)	Ssh2	1	0.904142	0.242183	0.396535	-0.145378	-2.04583	0.372859	0.637318	0.0095315	-0.0529612	-0.155132	-0.0451725	0.646204	0.471405	0.687399			negative regulation of actin filament polymerization [GO:0030837]; positive regulation of cell migration [GO:0030335]; protein dephosphorylation [GO:0006470]
D9HP81-Rims2-S369	S369(100)	D9HP81	Regulating synaptic membrane exocytosis 2	Rims2	1	0.794265	0.246987	0.921554	-0.332308	-2.01749	0.0242326	0.308239	0.00969305	-0.971463	-0.514765	-1.14371	0.0116317	0.0927302	0.015832	synaptic vesicle priming (GO:0016082)	presynaptic active zone cytoplasmic component (GO:0098831)	exocytosis [GO:0006887]; intracellular protein transport [GO:0006886]; neurotransmitter transport [GO:0006836]	membrane [GO:0016020]; synapse [GO:0045202]
Q9ERS5-Plekha2-S314	S314(100)	Q9ERS5	Pleckstrin homology domain-containing family A member 2 (PH domain-containing family A member 2) (PH domain-containing adaptor PHAD47) (Tandem PH domain-containing protein 2) (TAPP-2)	Plekha2 Tapp2	1	0.971364	0.251486	0.403135	-0.0419168	-1.99145	0.359451	0.842003	0.0100162	-0.648899	-0.0369153	-0.446215	0.0437803	0.705816	0.194346			positive regulation of cell-matrix adhesion [GO:0001954]	cytoplasm [GO:0005737]; membrane [GO:0016020]; nucleus [GO:0005634]; plasma membrane [GO:0005886]; protein-containing complex [GO:0032991]
Q60949-Tbc1d1-S231	S231(100)	Q60949	TBC1 domain family member 1	Tbc1d1 Kiaa1108 Tbc1	1	0.895072	0.251605	0.252076	-0.159924	-1.99077	0.75622	0.610339	0.0101777	-0.753162	0.0870118	-0.42259	0.0266559	0.914216	0.211793			activation of GTPase activity [GO:0090630]; negative regulation of insulin secretion involved in cellular response to glucose stimulus [GO:0061179]; regulation of protein localization [GO:0032880]	cytosol [GO:0005829]; nucleus [GO:0005634]
Q9JKC6-Cend1-S10	S10(97.8)	Q9JKC6	Cell cycle exit and neuronal differentiation protein 1 (BM88 antigen)	Cend1 Bm88	0.950019	1	0.251472	0.488962	0.0739722	-1.91756	0.21147	0.923425	0.0109855	-0.0738438	0.00452614	0.50883	0.601131	0.784976	0.514378			adult walking behavior [GO:0007628]; cerebellar granular layer maturation [GO:0021686]; cerebellar Purkinje cell differentiation [GO:0021702]; negative regulation of cerebellar granule cell precursor proliferation [GO:0021941]; neuron differentiation [GO:0030182]; radial glia guided migration of cerebellar granule cell [GO:0021933]	membrane [GO:0016020]; mitochondrion [GO:0005739]; vesicle [GO:0031982]
F7BQW7-Synj1-S11	S11(100)	F7BQW7	phosphoinositide 5-phosphatase (EC 3.1.3.36)	Synj1	1	0.765597	0.280494	0.282393	-0.385343	-1.83396	0.671082	0.241034	0.0116317	0.148611	-0.141966	-0.109138	0.869305	0.499677	0.589984	regulation of postsynaptic neurotransmitter receptor endocytosis (GO:0099149)	presynapse (GO:0098793)	phosphatidylinositol dephosphorylation [GO:0046856]
A2A543-Cacnb1-S44	S44(100)	A2A543	Voltage-dependent L-type calcium channel subunit beta-1 (Calcium channel voltage-dependent subunit beta 1)	Cacnb1	1	0.693094	0.287369	0.099883	-0.528877	-1.79902	0.771729	0.132795	0.0119548	0.0641654	0.216603	-0.00725869	0.925202	0.928595	0.749919		postsynapse (GO:0098794)	regulation of monoatomic ion transmembrane transport [GO:0034765]	sarcolemma [GO:0042383]; voltage-gated calcium channel complex [GO:0005891]
Q5DTL9-Slc4a10-S251	S251(100)	Q5DTL9	Sodium-driven chloride bicarbonate exchanger (Solute carrier family 4 member 10)	Slc4a10 Kiaa4136 Ncbe	0.932774	1	0.272788	0.394332	0.100401	-1.77375	0.378675	0.869952	0.0121163	-0.15056	-0.0382292	-0.166771	0.445557	0.702585	0.499031			bicarbonate transport [GO:0015701]; brain morphogenesis [GO:0048854]; locomotory exploration behavior [GO:0035641]; multicellular organism growth [GO:0035264]; post-embryonic development [GO:0009791]; protein glycosylation [GO:0006486]; proton transmembrane transport [GO:1902600]; pyramidal neuron development [GO:0021860]; regulation of cellular pH [GO:0030641]; regulation of intracellular pH [GO…	apical dendrite [GO:0097440]; apical plasma membrane [GO:0016324]; axon terminus [GO:0043679]; basal dendrite [GO:0097441]; basolateral plasma membrane [GO:0016323]; CA3 pyramidal cell dendrite [GO:0097442]; dendrite [GO:0030425]; neuronal cell body [GO:0043025]; perikaryon [GO:0043204]; plasma membrane [GO:0005886]; postsynapse [GO:0098794]; somatodendritic compartment [GO:0036477]; synapse [GO:…
P26231-Ctnna1-S641	S641(100)	P26231	Catenin alpha-1 (102 kDa cadherin-associated protein) (Alpha E-catenin) (CAP102)	Ctnna1 Catna1	1	0.955104	0.299309	-0.374584	-0.0662696	-1.74029	0.0594507	0.7958	0.0124394	-0.390706	0.0581887	-0.0900382	0.14685	0.873021	0.617771			aging [GO:0007568]; apical junction assembly [GO:0043297]; apoptotic process [GO:0006915]; axon regeneration [GO:0031103]; cell migration [GO:0016477]; cell motility [GO:0048870]; cell-cell adhesion [GO:0098609]; cellular response to indole-3-methanol [GO:0071681]; epithelial cell-cell adhesion [GO:0090136]; establishment or maintenance of cell polarity [GO:0007163]; extrinsic apoptotic signaling…	acrosomal vesicle [GO:0001669]; actin cytoskeleton [GO:0015629]; adherens junction [GO:0005912]; catenin complex [GO:0016342]; cell junction [GO:0030054]; cell-cell junction [GO:0005911]; cytoplasm [GO:0005737]; flotillin complex [GO:0016600]; intercalated disc [GO:0014704]; intracellular membrane-bounded organelle [GO:0043231]; lamellipodium [GO:0030027]; plasma membrane [GO:0005886]; zonula adh…
Q9Z2F7-Bnip3l-S165	S165(100)	Q9Z2F7	BCL2/adenovirus E1B 19 kDa protein-interacting protein 3-like (NIP3-like protein X) (NIP3L)	Bnip3l Nix	0	0	1	0	0	1.92285	0.497254	0.931502	0.012601	1.66328	-0.567322	-1.58862	0.00484653	0.0726979	0.00565428			cellular response to hypoxia [GO:0071456]; defense response to virus [GO:0051607]; mitochondrial outer membrane permeabilization [GO:0097345]; mitochondrial protein catabolic process [GO:0035694]; negative regulation of apoptotic process [GO:0043066]; negative regulation of cell death [GO:0060548]; negative regulation of mitochondrial membrane potential [GO:0010917]; positive regulation of apopto…	cytosol [GO:0005829]; endoplasmic reticulum [GO:0005783]; mitochondrial outer membrane [GO:0005741]; mitochondrion [GO:0005739]; nuclear envelope [GO:0005635]; nuclear speck [GO:0016607]; nucleus [GO:0005634]
Q9R0U0-Srsf10-S160	S160(100)	Q9R0U0	Serine/arginine-rich splicing factor 10 (FUS-interacting serine-arginine-rich protein 1) (Neural-salient serine/arginine-rich protein) (Neural-specific SR protein) (Splicing factor, arginine/serine-rich 13A) (TLS-associated protein with Ser-Arg repeats) (TASR) (TLS-associated protein with SR repeats) (TLS-associated serine-arginine protein) (TLS-associated SR protein)	Srsf10 Fusip1 Nssr Sfrs13a Srsf13a	1	0.658239	0.30391	-0.0191582	-0.603316	-1.71828	0.447819	0.0978998	0.0127625	-0.331707	0.0296955	-0.576077	0.197415	0.827141	0.11357			cytosolic transport [GO:0016482]; mRNA splice site selection [GO:0006376]; mRNA splicing, via spliceosome [GO:0000398]; negative regulation of mRNA splicing, via spliceosome [GO:0048025]; regulation of DNA-templated transcription [GO:0006355]; regulation of mRNA splicing, via spliceosome [GO:0048024]; RNA splicing, via transesterification reactions [GO:0000375]	axon terminus [GO:0043679]; cytosol [GO:0005829]; dendrite [GO:0030425]; neuronal cell body [GO:0043025]; nuclear speck [GO:0016607]; nucleoplasm [GO:0005654]
O88705-Hcn3-S733	S733(100)	O88705	Potassium/sodium hyperpolarization-activated cyclic nucleotide-gated channel 3 (Hyperpolarization-activated cation channel 3) (HAC-3)	Hcn3 Hac3	1	0.598687	0.304712	0.128624	-0.740126	-1.71448	0.858643	0.055412	0.0130856	0.367773	-0.144028	-0.522891	0.397092	0.4937	0.143457			cellular response to cAMP [GO:0071320]; cellular response to dopamine [GO:1903351]; potassium ion transmembrane transport [GO:0071805]; regulation of cation channel activity [GO:2001257]; regulation of heart rate by cardiac conduction [GO:0086091]; regulation of membrane depolarization [GO:0003254]; regulation of membrane potential [GO:0042391]; regulation of SA node cell action potential [GO:009…	axon [GO:0030424]; cone cell pedicle [GO:0044316]; dendrite [GO:0030425]; HCN channel complex [GO:0098855]; membrane [GO:0016020]; neuronal cell body [GO:0043025]; plasma membrane [GO:0005886]; synapse [GO:0045202]
Q569Z6-Thrap3-S320	S320(100)	Q569Z6	Thyroid hormone receptor-associated protein 3 (Thyroid hormone receptor-associated protein complex 150 kDa component) (Trap150)	Thrap3 Trap150	1	0.606344	0.30752	0.0219623	-0.721792	-1.70125	0.558966	0.0596123	0.0132472	0.467121	0.0375292	0.255977	0.254766	0.839418	0.889338			circadian rhythm [GO:0007623]; mRNA processing [GO:0006397]; mRNA stabilization [GO:0048255]; nuclear-transcribed mRNA catabolic process [GO:0000956]; positive regulation of circadian rhythm [GO:0042753]; positive regulation of DNA-templated transcription [GO:0045893]; positive regulation of mRNA splicing, via spliceosome [GO:0048026]; positive regulation of transcription by RNA polymerase II [GO…	exon-exon junction complex [GO:0035145]; mediator complex [GO:0016592]; nuclear speck [GO:0016607]; nucleoplasm [GO:0005654]; nucleus [GO:0005634]
B7ZCJ1-Arhgap21-S629	S629(100)	B7ZCJ1	Rho GTPase activating protein 21	Arhgap21	0.286561	0.473934	1	0.560917	0.725842	1.80309	0.13441	0.0798061	0.0138934	-0.245382	-0.862232	-0.966109	0.295638	0.0227787	0.0277868			establishment of Golgi localization [GO:0051683]; Golgi organization [GO:0007030]; maintenance of Golgi location [GO:0051684]; organelle transport along microtubule [GO:0072384]; signal transduction [GO:0007165]	actin cytoskeleton [GO:0015629]; cell junction [GO:0030054]; Golgi apparatus [GO:0005794]; plasma membrane [GO:0005886]
E9PZP8-Herc1-S1428	S1428(99.1)	E9PZP8	HECT and RLD domain containing E3 ubiquitin protein ligase family member 1	Herc1	0.968191	1	0.320003	0.0823192	0.0466367	-1.59721	0.722132	0.982229	0.0140549	0.200299	0.374162	0.27486	0.741034	0.660743	0.863328			autophagy [GO:0006914]; brain development [GO:0007420]; cerebellar Purkinje cell differentiation [GO:0021702]; corpus callosum development [GO:0022038]; negative regulation of autophagy [GO:0010507]; neuromuscular process controlling balance [GO:0050885]; neuron projection development [GO:0031175]
Q7M753-Pank2-S75	S75(100)	Q7M753	Pantothenate kinase 2, mitochondrial (hPanK2) (EC 2.7.1.33) (Pantothenic acid kinase 2)	Pank2	1	0.596066	0.335358	0.524741	-0.746457	-1.57623	0.171729	0.053958	0.0145396	-0.0758359	-0.0367429	-0.277348	0.598061	0.706462	0.359289			aerobic respiration [GO:0009060]; angiogenesis [GO:0001525]; coenzyme A biosynthetic process [GO:0015937]; mitochondrion morphogenesis [GO:0070584]; phosphorylation [GO:0016310]; regulation of bile acid metabolic process [GO:1904251]; regulation of fatty acid metabolic process [GO:0019217]; regulation of mitochondrial membrane potential [GO:0051881]; regulation of triglyceride metabolic process […	cytosol [GO:0005829]; mitochondrial intermembrane space [GO:0005758]; mitochondrion [GO:0005739]; nucleus [GO:0005634]
Q80TE4-Sipa1l2-S1406	S1406(100)	Q80TE4	Signal-induced proliferation-associated 1-like protein 2 (SIPA1-like protein 2)	Sipa1l2 Kiaa0545	1	0.831528	0.336098	0.545579	-0.266164	-1.57305	0.149758	0.409208	0.0147011	-0.173268	-0.259674	-0.377633	0.403393	0.297577	0.250889			activation of GTPase activity [GO:0090630]; regulation of small GTPase mediated signal transduction [GO:0051056]	cytoplasm [GO:0005737]
Q8BTI8-Srrm2-S2381	S2381(100)	Q8BTI8	Serine/arginine repetitive matrix protein 2	Srrm2 Kiaa0324	1	0.742543	0.338119	0.172067	-0.429454	-1.5644	0.995961	0.196284	0.0150242	0.11967	-0.215899	-0.420242	0.939095	0.364297	0.214216			mRNA splicing, via spliceosome [GO:0000398]	Cajal body [GO:0015030]; catalytic step 2 spliceosome [GO:0071013]; nuclear speck [GO:0016607]; nucleus [GO:0005634]; U2-type catalytic step 2 spliceosome [GO:0071007]; U2-type precatalytic spliceosome [GO:0071005]
Q8VC85-Lsm1-T129	T129(100)	Q8VC85	U6 snRNA-associated Sm-like protein LSm1	Lsm1	0.792242	1	0.269209	0.577419	0.335987	-1.55721	0.12294	0.413086	0.0151858	-0.0343162	-0.0405548	-0.17197	0.68643	0.698384	0.489984			deadenylation-dependent decapping of nuclear-transcribed mRNA [GO:0000290]; histone mRNA catabolic process [GO:0071044]; mRNA processing [GO:0006397]; negative regulation of neuron differentiation [GO:0045665]; neuron differentiation [GO:0030182]; RNA splicing [GO:0008380]; stem cell population maintenance [GO:0019827]	axon [GO:0030424]; cytoplasm [GO:0005737]; dendrite [GO:0030425]; Lsm1-7-Pat1 complex [GO:1990726]; messenger ribonucleoprotein complex [GO:1990124]; neuronal cell body [GO:0043025]; nucleus [GO:0005634]; P-body [GO:0000932]
E9PX29-Sptbn4-S2392	S2392(100)	E9PX29	Spectrin beta chain	Sptbn4 Spnb4	1	0.682926	0.34486	0.769772	-0.5502	-1.53592	0.0463651	0.122294	0.0155089	-0.101985	-1.23819	-1.57251	0.542811	0.0082391	0.00613893			actin cytoskeleton organization [GO:0030036]; actin filament capping [GO:0051693]; adult behavior [GO:0030534]; adult walking behavior [GO:0007628]; axonogenesis [GO:0007409]; cardiac conduction [GO:0061337]; central nervous system projection neuron axonogenesis [GO:0021952]; clustering of voltage-gated sodium channels [GO:0045162]; fertilization [GO:0009566]; negative regulation of heart rate [G…	axon [GO:0030424]; axon hillock [GO:0043203]; axon initial segment [GO:0043194]; cell body fiber [GO:0070852]; cell junction [GO:0030054]; cell projection [GO:0042995]; cortical actin cytoskeleton [GO:0030864]; cytoplasm [GO:0005737]; intercalated disc [GO:0014704]; membrane [GO:0016020]; neuronal cell body [GO:0043025]; node of Ranvier [GO:0033268]; nuclear matrix [GO:0016363]; paranode region o…
H3BIV5-Akap5-S86	S86(100)	H3BIV5	A kinase (PRKA) anchor protein 5	Akap5	1	0.976724	0.346328	0.568623	-0.0339765	-1.52979	0.128756	0.858805	0.0156704	-0.307347	-0.0304819	-0.538159	0.224556	0.72084	0.13441	regulation of postsynaptic neurotransmitter receptor endocytosis (GO:0099149)	postsynaptic density, intracellular component (GO:0099092)	positive regulation of adenylate cyclase activity [GO:0045762]	plasma membrane [GO:0005886]
Q8CH25-2-Sltm-S978	S978(93.7)	Q8CH25-2	SAFB-like transcription modulator (Modulator of estrogen-induced transcription) (SAF-like transcription modulator)	Sltm Met	0.974433	1	0.347618	0.614939	0.0373657	-1.48706	0.0993538	0.9979	0.0166397	-0.104516	-0.192355	-0.230096	0.536995	0.403554	0.41567			apoptotic process [GO:0006915]; regulation of mRNA processing [GO:0050684]; regulation of transcription by RNA polymerase II [GO:0006357]	nuclear body [GO:0016604]; nucleoplasm [GO:0005654]; nucleus [GO:0005634]
A0A5F8MQC8-Tecr-S83	S83(100)	A0A5F8MQC8	very-long-chain enoyl-CoA reductase (EC 1.3.1.93)	Tecr	1	0.973848	0.358809	0.137203	-0.0382319	-1.47871	0.884976	0.851212	0.0169628	0.0926834	0.0730215	0.149651	0.994992	0.893861	0.963974			lipid metabolic process [GO:0006629]	endoplasmic reticulum membrane [GO:0005789]
Q9QYH6-Maged1-S319	S319(100)	Q9QYH6	Melanoma-associated antigen D1 (Dlxin-1) (MAGE-D1 antigen) (Neurotrophin receptor-interacting MAGE homolog)	Maged1 Nrage	1	0.787899	0.363148	0.038807	-0.343918	-1.46137	0.60517	0.290145	0.0172859	0.151305	-0.0125007	-0.0126878	0.86252	0.753473	0.742488			circadian regulation of gene expression [GO:0032922]; negative regulation of DNA-templated transcription [GO:0045892]; negative regulation of epithelial cell proliferation [GO:0050680]; negative regulation of protein localization to nucleus [GO:1900181]; negative regulation of transcription by RNA polymerase II [GO:0000122]; positive regulation of apoptotic signaling pathway [GO:2001235]; positiv…	chromatin [GO:0000785]; cytosol [GO:0005829]; nucleus [GO:0005634]; plasma membrane [GO:0005886]; protein-containing complex [GO:0032991]
Q7TME0-Plppr4-S37	S37(99)	Q7TME0	Phospholipid phosphatase-related protein type 4 (Brain-specific phosphatidic acid phosphatase-like protein 1) (Inactive 2-lysophosphatidate phosphatase PLPPR4) (Lipid phosphate phosphatase-related protein type 4) (Plasticity-related gene 1 protein) (PRG-1)	Plppr4 D3Bwg0562e Kiaa0455 Lppr4 Php1 Prg1	1	0.656861	0.36624	0.31242	-0.606341	-1.44914	0.591761	0.0959612	0.0177706	0.0150507	-1.0364	-0.888748	0.80517	0.0127625	0.0353796		integral component of postsynaptic density membrane (GO:0099061)	axonogenesis [GO:0007409]; G protein-coupled receptor signaling pathway [GO:0007186]; inner ear development [GO:0048839]; lipid import into cell [GO:0140354]; modulation of chemical synaptic transmission [GO:0050804]; phospholipid dephosphorylation [GO:0046839]; phospholipid metabolic process [GO:0006644]; regulation of synaptic transmission, glutamatergic [GO:0051966]; signal transduction [GO:00…	external side of plasma membrane [GO:0009897]; glutamatergic synapse [GO:0098978]; plasma membrane [GO:0005886]; postsynaptic density membrane [GO:0098839]
Q9WTQ5-Akap12-S489	S489(98.9)	Q9WTQ5	A-kinase anchor protein 12 (AKAP-12) (Germ cell lineage protein gercelin) (Src-suppressed C kinase substrate) (SSeCKS)	Akap12 Gag12 Ssecks	0.818338	1	0.304041	0.688007	0.28923	-1.42843	0.068336	0.495961	0.0179321	-0.364961	-0.183938	-0.294928	0.166074	0.418417	0.338288	modulation of chemical synaptic transmission (GO:0050804)		adenylate cyclase-inhibiting G protein-coupled receptor signaling pathway [GO:0007193]; cellular response to interleukin-1 [GO:0071347]; cellular response to tumor necrosis factor [GO:0071356]; hepatic stellate cell activation [GO:0035733]; modulation of chemical synaptic transmission [GO:0050804]; negative regulation of vascular permeability [GO:0043116]; positive regulation of ERK1 and ERK2 cas…	cytoplasm [GO:0005737]; cytoskeleton [GO:0005856]; cytosol [GO:0005829]; neuronal cell body [GO:0043025]; plasma membrane [GO:0005886]; Schaffer collateral - CA1 synapse [GO:0098685]
Q5F2E8-Taok1-S445	S445(100)	Q5F2E8	Serine/threonine-protein kinase TAO1 (EC 2.7.11.1) (Thousand and one amino acid protein 1)	Taok1 Kiaa1361 Tao1	1	0.739742	0.375746	1.06151	-0.434907	-1.41217	0.0140549	0.191276	0.0182553	-0.304974	-0.55328	-1.08037	0.226979	0.0789984	0.0187399			central nervous system neuron development [GO:0021954]; DNA damage response [GO:0006974]; DNA repair [GO:0006281]; execution phase of apoptosis [GO:0097194]; microtubule cytoskeleton organization [GO:0000226]; mitotic G2 DNA damage checkpoint signaling [GO:0007095]; negative regulation of microtubule depolymerization [GO:0007026]; neuron cellular homeostasis [GO:0070050]; phosphorylation [GO:0016…	cytoplasm [GO:0005737]; microtubule cytoskeleton [GO:0015630]; perinuclear region of cytoplasm [GO:0048471]
P12657-Chrm1-S254	S254(100)	P12657	Muscarinic acetylcholine receptor M1	Chrm1 Chrm-1	1	0.673365	0.376333	-0.0652691	-0.57054	-1.40992	0.344265	0.111147	0.0184168	0.617949	0.67527	0.50275	0.122132	0.181583	0.524556	regulation of postsynaptic membrane potential (GO:0060078)	integral component of postsynaptic membrane (GO:0099055)	adenylate cyclase-inhibiting G protein-coupled acetylcholine receptor signaling pathway [GO:0007197]; chemical synaptic transmission [GO:0007268]; cognition [GO:0050890]; G protein-coupled acetylcholine receptor signaling pathway [GO:0007213]; G protein-coupled receptor signaling pathway, coupled to cyclic nucleotide second messenger [GO:0007187]; neuromuscular synaptic transmission [GO:0007274];…	asymmetric synapse [GO:0032279]; axon terminus [GO:0043679]; cholinergic synapse [GO:0098981]; dendrite [GO:0030425]; glutamatergic synapse [GO:0098978]; membrane [GO:0016020]; postsynaptic density [GO:0014069]; postsynaptic density membrane [GO:0098839]; postsynaptic membrane [GO:0045211]; presynaptic membrane [GO:0042734]; Schaffer collateral - CA1 synapse [GO:0098685]; synapse [GO:0045202]
Q9D8N0-Eef1g-T46	T46(100)	Q9D8N0	Elongation factor 1-gamma (EF-1-gamma) (eEF-1B gamma)	Eef1g	0.335586	0.44961	1	0.377421	0.421992	1.57524	0.421163	0.283037	0.0187399	0.307778	0.00463066	-0.354159	0.509532	0.785137	0.274152			response to virus [GO:0009615]; translational elongation [GO:0006414]	cytoplasm [GO:0005737]; endoplasmic reticulum [GO:0005783]; nucleus [GO:0005634]
P11031-Sub1-S58	S58(96.4)	P11031	Activated RNA polymerase II transcriptional coactivator p15 (Positive cofactor 4) (PC4) (SUB1 homolog) (Single-stranded DNA-binding protein p9) (p14)	Sub1 Pc4 Rpo2tc1	1	0.60403	0.383496	-0.402756	-0.727309	-1.38272	0.0518578	0.0588045	0.0189015	-0.430649	-0.497795	-0.322132	0.120679	0.1	0.310016			negative regulation of DNA duplex unwinding [GO:1905463]; negative regulation of DNA metabolic process [GO:0051053]; positive regulation of protein binding [GO:0032092]; positive regulation of transcription initiation by RNA polymerase II [GO:0060261]; protein homooligomerization [GO:0051260]; regulation of transcription by RNA polymerase II [GO:0006357]; RNA polymerase II promoter clearance [GO:…	nucleolus [GO:0005730]; nucleoplasm [GO:0005654]; nucleus [GO:0005634]; transcription regulator complex [GO:0005667]
Q8BHL3-Tbc1d10b-T136	T136(100)	Q8BHL3	TBC1 domain family member 10B (Protein wz3-85)	Tbc1d10b	1	0.891749	0.386095	0.680196	-0.16529	-1.37297	0.0718901	0.600162	0.0192246	-0.0016246	-0.666738	-0.769172	0.762197	0.0476575	0.0544426			activation of GTPase activity [GO:0090630]; regulation of GTPase activity [GO:0043087]; retrograde transport, endosome to Golgi [GO:0042147]	cytosol [GO:0005829]; plasma membrane [GO:0005886]
Q7TNS5-B630019K06Rik-S136	S136(99.2)	Q7TNS5	RIKEN cDNA B630019K06 gene	B630019K06Rik	1	0.699628	0.388746	0.41157	-0.515341	-1.3631	0.344426	0.140549	0.0193861	-0.62269	-0.339046	-0.818434	0.0499192	0.203393	0.0449111
P70377-Fgf13-S208	S208(100)	P70377	Fibroblast growth factor 13 (FGF-13) (Fibroblast growth factor homologous factor 2) (FHF-2)	Fgf13 Fhf2	1	0.846644	0.390453	0.122164	-0.240173	-1.35678	0.837964	0.45412	0.0195477	-0.0586017	-0.0741668	-0.108693	0.634572	0.632149	0.590792			branching morphogenesis of a nerve [GO:0048755]; cerebral cortex cell migration [GO:0021795]; establishment of neuroblast polarity [GO:0045200]; hippocampus development [GO:0021766]; inhibitory synapse assembly [GO:1904862]; learning [GO:0007612]; learning or memory [GO:0007611]; MAPK cascade [GO:0000165]; memory [GO:0007613]; microtubule polymerization [GO:0046785]; negative regulation of collat…	axon [GO:0030424]; cytoplasm [GO:0005737]; cytosol [GO:0005829]; dendrite [GO:0030425]; filopodium [GO:0030175]; growth cone [GO:0030426]; intercalated disc [GO:0014704]; lateral plasma membrane [GO:0016328]; microtubule [GO:0005874]; neuron projection [GO:0043005]; nucleus [GO:0005634]; plasma membrane [GO:0005886]; sarcolemma [GO:0042383]
K3W4S4-Mapk8ip3-S763	S763(100)	K3W4S4	Mitogen-activated protein kinase 8 interacting protein 3	Mapk8ip3	0.348287	0.443126	1	-0.215273	0.347443	1.52165	0.134087	0.391276	0.0201939	0.149396	-0.152461	-0.0552956	0.867044	0.476414	0.669467				cytoplasm [GO:0005737]
P56399-Usp5-S751	S751(100)	P56399	Ubiquitin carboxyl-terminal hydrolase 5 (EC 3.4.19.12) (Deubiquitinating enzyme 5) (Isopeptidase T) (Ubiquitin thioesterase 5) (Ubiquitin-specific-processing protease 5)	Usp5 Isot	1	0.639871	0.396944	-0.178611	-0.644147	-1.33299	0.171405	0.0825525	0.0203554	-0.385928	-0.0771359	0.0689204	0.151212	0.627302	0.854443			positive regulation of proteasomal ubiquitin-dependent protein catabolic process [GO:0032436]; protein deubiquitination [GO:0016579]; protein K48-linked deubiquitination [GO:0071108]; ubiquitin-dependent protein catabolic process [GO:0006511]	cytosol [GO:0005829]; nucleus [GO:0005634]
O54946-Dnajb6-S15	S15(100)	O54946	DnaJ homolog subfamily B member 6 (Heat shock protein J2) (HSJ-2) (MRJ) (mDj4)	Dnajb6 Hsj2 Mrj	1	0.729624	0.402595	0.831137	-0.454775	-1.3126	0.0357027	0.175929	0.020517	0.0797926	-0.0937153	-0.673188	0.963813	0.594507	0.0785137			actin cytoskeleton organization [GO:0030036]; chaperone-mediated protein folding [GO:0061077]; chorio-allantoic fusion [GO:0060710]; chorion development [GO:0060717]; extracellular matrix organization [GO:0030198]; intermediate filament organization [GO:0045109]; negative regulation of cysteine-type endopeptidase activity involved in apoptotic process [GO:0043154]; negative regulation of DNA-temp…	cytoplasm [GO:0005737]; cytosol [GO:0005829]; nucleoplasm [GO:0005654]; nucleus [GO:0005634]; perinuclear region of cytoplasm [GO:0048471]; Z disc [GO:0030018]
H3BJZ7-Unc13a-S255	S255(100)	H3BJZ7	Unc-13 homolog A	Unc13a	1	0.713461	0.40357	0.246365	-0.487093	-1.30911	0.772052	0.15622	0.0208401	0.135027	0.596924	0.750645	0.903393	0.267044	0.233441	synaptic vesicle exocytosis (GO:0016079)	presynaptic active zone (GO:0048786)	modulation of chemical synaptic transmission [GO:0050804]; positive regulation of dendrite extension [GO:1903861]; synaptic vesicle exocytosis [GO:0016079]	cytoplasm [GO:0005737]; membrane [GO:0016020]; presynapse [GO:0098793]
Q8BP67-Rpl24-S86	S86(100)	Q8BP67	60S ribosomal protein L24	Rpl24	1	0.991424	0.404547	0.224942	-0.0124253	-1.30562	0.835864	0.900646	0.0210016	-0.291313	-0.31487	0.149481	0.240388	0.229079	0.963813	translation at postsynapse (GO:0140242)	postsynaptic ribosome	cytoplasmic translation [GO:0002181]; exit from mitosis [GO:0010458]; optic nerve development [GO:0021554]; retina development in camera-type eye [GO:0060041]; retinal ganglion cell axon guidance [GO:0031290]; ribosomal large subunit assembly [GO:0000027]; translation [GO:0006412]; translation at postsynapse [GO:0140242]; translation at presynapse [GO:0140236]	cytoplasm [GO:0005737]; cytosol [GO:0005829]; cytosolic large ribosomal subunit [GO:0022625]; cytosolic ribosome [GO:0022626]; endoplasmic reticulum [GO:0005783]; polysomal ribosome [GO:0042788]; postsynapse [GO:0098794]; presynapse [GO:0098793]; ribosome [GO:0005840]; synapse [GO:0045202]
Q8C483-Sars-S515	S515(100)	Q8C483	serine--tRNA ligase (EC 6.1.1.11) (Seryl-tRNA synthetase) (Seryl-tRNA(Ser/Sec) synthetase)	Sars Sars1	0.356304	0.411408	1	0.172645	0.20746	1.48882	0.998384	0.659612	0.0216478	0.607642	-0.136636	0.172257	0.127141	0.510178	0.9958			cytoplasmic translation [GO:0002181]; negative regulation of angiogenesis [GO:0016525]; negative regulation of transcription by RNA polymerase II [GO:0000122]; negative regulation of vascular endothelial growth factor production [GO:1904046]; selenocysteine incorporation [GO:0001514]; seryl-tRNA aminoacylation [GO:0006434]; tRNA modification [GO:0006400]	cytosol [GO:0005829]; nucleus [GO:0005634]
Q9EPN1-Nbea-S1311	S1311(100)	Q9EPN1	Neurobeachin (Lysosomal-trafficking regulator 2)	Nbea Lyst2	1	0.673305	0.408518	0.0947094	-0.570669	-1.29153	0.757351	0.110985	0.0219709	-0.205206	-0.137799	-0.158005	0.352504	0.507916	0.513086	regulation of neurotransmitter receptor localization to postsynaptic specialization membrane (GO:0098696)	extrinsic component of postsynaptic membrane (GO:0098890)	hematopoietic stem cell homeostasis [GO:0061484]; post-Golgi vesicle-mediated transport [GO:0006892]; protein localization [GO:0008104]; protein targeting [GO:0006605]; regulation of neurotransmitter receptor localization to postsynaptic specialization membrane [GO:0098696]; synapse organization [GO:0050808]	cerebellar Golgi cell to granule cell synapse [GO:0099192]; cytosol [GO:0005829]; endomembrane system [GO:0012505]; extrinsic component of postsynaptic membrane [GO:0098890]; GABA-ergic synapse [GO:0098982]; glutamatergic synapse [GO:0098978]; membrane [GO:0016020]; nucleoplasm [GO:0005654]; nucleus [GO:0005634]; plasma membrane [GO:0005886]; postsynaptic membrane [GO:0045211]; trans-Golgi networ…
E9Q6J5-Bod1l-S3010	S3010(100)	E9Q6J5	Biorientation of chromosomes in cell division protein 1-like 1	Bod1l Kiaa1327	1	0.973828	0.410281	0.13359	-0.0382614	-1.28531	0.872698	0.85105	0.0221325	0.0290934	0.0695199	-0.0241204	0.840549	0.88853	0.719548			DNA damage response [GO:0006974]; DNA repair [GO:0006281]; replication fork processing [GO:0031297]	chromosome [GO:0005694]; nucleoplasm [GO:0005654]; Set1C/COMPASS complex [GO:0048188]
Q0KL02-Trio-S2282	S2282(99.4)	Q0KL02	Triple functional domain protein (EC 2.7.11.1)	Trio	1	0.704559	0.410363	0.887296	-0.505208	-1.28503	0.0279483	0.146688	0.022294	-0.0634044	-0.377821	-0.613631	0.624394	0.164459	0.0983845	postsynaptic modulation of chemical synaptic transmission (GO:0099170)	postsynapse (GO:0098794)	axon guidance [GO:0007411]; modulation of chemical synaptic transmission [GO:0050804]; negative regulation of fat cell differentiation [GO:0045599]; neuron projection morphogenesis [GO:0048812]; postsynaptic modulation of chemical synaptic transmission [GO:0099170]; protein phosphorylation [GO:0006468]	cell projection [GO:0042995]; cytoplasm [GO:0005737]; early endosome [GO:0005769]; extrinsic component of membrane [GO:0019898]; glutamatergic synapse [GO:0098978]; postsynapse [GO:0098794]; presynaptic active zone [GO:0048786]; Schaffer collateral - CA1 synapse [GO:0098685]
Q3UNH4-Gprin1-S345	S345(100)	Q3UNH4	G protein-regulated inducer of neurite outgrowth 1 (GRIN1)	Gprin1	1	0.794457	0.41131	1.26196	-0.331959	-1.2817	0.00969305	0.308885	0.0224556	0.518367	-0.193638	-0.676098	0.200969	0.400323	0.0772213			neuron projection development [GO:0031175]	growth cone [GO:0030426]; plasma membrane [GO:0005886]
Q9D2P8-2-Mobp-S76	S76(99.2)	Q9D2P8-2	Myelin-associated oligodendrocyte basic protein	Mobp	0.361511	0.316901	1	0.414914	-0.190009	1.46789	0.336349	0.548142	0.0226171	-0.204662	-0.16017	0.468056	0.353473	0.462197	0.577706			central nervous system myelin formation [GO:0032289]	cytosol [GO:0005829]; mitochondrion [GO:0005739]; myelin sheath [GO:0043209]; perinuclear region of cytoplasm [GO:0048471]
Q3UN16-Gpr162-S561	S561(100)	Q3UN16	Probable G-protein coupled receptor 162	Gpr162	1	0.806139	0.414487	0.379079	-0.3109	-1.2706	0.416963	0.335057	0.0231018	0.406861	-0.608383	-0.98058	0.334087	0.0607431	0.0268174				plasma membrane [GO:0005886]
Q8VCD6-Reep2-S152	S152(98.5)	Q8VCD6	Receptor expression-enhancing protein 2	Reep2	1	0.750065	0.416065	0.586434	-0.414912	-1.26512	0.115994	0.209047	0.0232633	0.0283489	-0.303317	-0.259757	0.839095	0.241842	0.378837			endoplasmic reticulum tubular network organization [GO:0071786]; protein transport into membrane raft [GO:0032596]; regulation of intracellular transport [GO:0032386]; sensory perception of bitter taste [GO:0050913]; sensory perception of sweet taste [GO:0050916]	cytoplasmic microtubule [GO:0005881]; endoplasmic reticulum [GO:0005783]; endoplasmic reticulum membrane [GO:0005789]; endoplasmic reticulum tubular network [GO:0071782]; plasma membrane [GO:0005886]
Q811L6-Mast4-S2053	S2053(100)	Q811L6	Microtubule-associated serine/threonine-protein kinase 4 (EC 2.7.11.1)	Mast4	1	0.864251	0.417034	-0.470911	-0.210477	-1.26176	0.0373183	0.509855	0.0234249	-0.238607	-0.333075	-0.459008	0.3063	0.210824	0.184814			cytoskeleton organization [GO:0007010]; intracellular signal transduction [GO:0035556]; peptidyl-serine phosphorylation [GO:0018105]; proteolysis [GO:0006508]	cytoplasm [GO:0005737]
A2A690-Tanc2-S1480	S1480(100)	A2A690	Protein TANC2 (Tetratricopeptide repeat, ankyrin repeat and coiled-coil domain-containing protein 2)	Tanc2 Kiaa1148	1	0.83717	0.420846	0.476002	-0.256408	-1.24864	0.227787	0.42601	0.023748	0.364768	-0.0531453	-0.195198	0.399838	0.674152	0.46042		postsynaptic density, intracellular component (GO:0099092)	dense core granule cytoskeletal transport [GO:0099519]; in utero embryonic development [GO:0001701]; regulation of dendritic spine development [GO:0060998]; regulation of dendritic spine morphogenesis [GO:0061001]	axon [GO:0030424]; dendritic spine [GO:0043197]; glutamatergic synapse [GO:0098978]; postsynaptic density, intracellular component [GO:0099092]
Q6Y7W8-Gigyf2-S237	S237(100)	Q6Y7W8	GRB10-interacting GYF protein 2 (PERQ amino acid-rich with GYF domain-containing protein 2) (Trinucleotide repeat-containing gene 15 protein)	Gigyf2 Kiaa0642 Perq2 Tnrc15	1	0.752584	0.421753	0.165344	-0.410076	-1.24553	0.973506	0.214378	0.0239095	-0.0387131	0.0302206	-0.0458485	0.677221	0.827948	0.685945			adult locomotory behavior [GO:0008344]; feeding behavior [GO:0007631]; homeostasis of number of cells within a tissue [GO:0048873]; insulin-like growth factor receptor signaling pathway [GO:0048009]; mitotic G1 DNA damage checkpoint signaling [GO:0031571]; mRNA destabilization [GO:0061157]; multicellular organism growth [GO:0035264]; musculoskeletal movement [GO:0050881]; negative regulation of t…	cytoplasm [GO:0005737]; cytoplasmic stress granule [GO:0010494]; cytosol [GO:0005829]; endoplasmic reticulum [GO:0005783]; endosome [GO:0005768]; Golgi apparatus [GO:0005794]; membrane [GO:0016020]; perikaryon [GO:0043204]; protein-containing complex [GO:0032991]; proximal dendrite [GO:1990635]; vesicle [GO:0031982]
A0A0N4SVB5-Prrt3-S834	S834(98.7)	A0A0N4SVB5	Proline-rich transmembrane protein 3	Prrt3	1	0.645906	0.422583	0.360267	-0.630604	-1.24269	0.461389	0.0862682	0.0240711	0.194443	-0.533458	-0.56933	0.755574	0.0864297	0.117124				membrane [GO:0016020]
O08688-Capn5-T44	T44(100)	O08688	Calpain-5 (EC 3.4.22.-) (New calpain 3) (nCL-3)	Capn5 Ncl3	1	0.69375	0.424647	0.0508357	-0.527513	-1.23566	0.634087	0.133926	0.0245557	0.053225	0.0432072	0.153182	0.900646	0.848304	0.969952			proteolysis [GO:0006508]	cell surface [GO:0009986]; cytoplasm [GO:0005737]; synapse [GO:0045202]
Q8CBX0-Tmem63c-S88	S88(97.8)	Q8CBX0	Calcium permeable stress-gated cation channel 1 (Transmembrane protein 63C)	Tmem63c CSC1	1	0.877812	0.424807	0.035722	-0.188016	-1.23512	0.596284	0.552666	0.0247173	-0.366785	0.0513211	-0.201816	0.165267	0.862843	0.451858			glomerular filtration [GO:0003094]; monoatomic cation transport [GO:0006812]	plasma membrane [GO:0005886]
Q5DTY9-Kctd16-S389	S389(100)	Q5DTY9	BTB/POZ domain-containing protein KCTD16	Kctd16 Gm1267 Kiaa1317	0.373613	0.665729	1	0.0378387	0.833389	1.42038	0.602423	0.0504039	0.0248788	0.332005	-0.140411	-0.159126	0.461389	0.503069	0.51147			protein homooligomerization [GO:0051260]; regulation of G protein-coupled receptor signaling pathway [GO:0008277]	cell projection [GO:0042995]; postsynaptic membrane [GO:0045211]; presynaptic membrane [GO:0042734]; receptor complex [GO:0043235]
O08919-Numbl-S224	S224(100)	O08919	Numb-like protein	Numbl Nbl	1	0.591402	0.426238	0.542769	-0.757788	-1.23027	0.153312	0.0513732	0.0250404	-0.632258	-0.75375	-1.16601	0.0473344	0.0342488	0.0142165	regulation of postsynapse assembly (GO:0150052)		adherens junction organization [GO:0034332]; axonogenesis [GO:0007409]; cytokine-mediated signaling pathway [GO:0019221]; forebrain development [GO:0030900]; lateral ventricle development [GO:0021670]; nervous system development [GO:0007399]; neuroblast division in subventricular zone [GO:0021849]; neuroblast proliferation [GO:0007405]; positive regulation of dendrite morphogenesis [GO:0050775]; …	cytoplasm [GO:0005737]; glutamatergic synapse [GO:0098978]
Q7TNG5-3-Eml2-S176	S176(100)	Q7TNG5-3	Echinoderm microtubule-associated protein-like 2 (EMAP-2)	Eml2	1	0.827713	0.426853	0.0133633	-0.272797	-1.22819	0.533603	0.396446	0.0252019	-0.5529	-0.156645	0.0525706	0.0670436	0.468659	0.831018			microtubule cytoskeleton organization [GO:0000226]; negative regulation of microtubule polymerization [GO:0031115]; regulation of microtubule nucleation [GO:0010968]	cytoplasm [GO:0005737]; microtubule [GO:0005874]; mitotic spindle [GO:0072686]
B2RQ80-Tnik-S680	S680(100)	B2RQ80	TRAF2 and NCK interacting kinase (Tnik protein)	Tnik	1	0.73202	0.435762	0.803687	-0.450045	-1.19839	0.0399031	0.17916	0.0260097	-0.313881	-0.829792	-1.16757	0.216963	0.025525	0.0140549	regulation of neurotransmitter receptor localization to postsynaptic specialization membrane (GO:0098696)	postsynaptic density, intracellular component (GO:0099092)	actin cytoskeleton reorganization [GO:0031532]; intracellular signal transduction [GO:0035556]; microvillus assembly [GO:0030033]; positive regulation of JNK cascade [GO:0046330]; positive regulation of protein phosphorylation [GO:0001934]; protein autophosphorylation [GO:0046777]; protein localization to plasma membrane [GO:0072659]; regulation of dendrite morphogenesis [GO:0048814]; response to…	apical plasma membrane [GO:0016324]; cytoskeleton [GO:0005856]; cytosol [GO:0005829]; glutamatergic synapse [GO:0098978]; nucleoplasm [GO:0005654]; postsynaptic density, intracellular component [GO:0099092]; presynapse [GO:0098793]
P28230-Gjb1-S233	S233(100)	P28230	Gap junction beta-1 protein (Connexin-32) (Cx32)	Gjb1 Cxn-32	0.650431	1	0.285106	0.153965	0.620532	-1.1899	0.939095	0.123586	0.0263328	-0.266774	-0.00182626	-0.33715	0.269305	0.773344	0.293538			cell-cell signaling [GO:0007267]; epididymis development [GO:1905867]; purine ribonucleotide transport [GO:0015868]	connexin complex [GO:0005922]; cytoplasm [GO:0005737]; gap junction [GO:0005921]; lateral plasma membrane [GO:0016328]; plasma membrane [GO:0005886]; protein-containing complex [GO:0032991]
Q8C7M3-Trim9-S53	S53(100)	Q8C7M3	E3 ubiquitin-protein ligase TRIM9 (EC 2.3.2.27) (RING-type E3 ubiquitin transferase TRIM9) (Tripartite motif-containing protein 9)	Trim9 Kiaa0282	1	0.746779	0.44133	0.28728	-0.421246	-1.18007	0.657351	0.2042	0.0264943	0.211608	0.141982	0.0589613	0.715994	0.981422	0.840711		presynaptic cytosol (GO:0099523)	negative regulation of calcium ion-dependent exocytosis [GO:0045955]; negative regulation of SNARE complex assembly [GO:0035544]; proteasome-mediated ubiquitin-dependent protein catabolic process [GO:0043161]; protein ubiquitination [GO:0016567]; synaptic vesicle exocytosis [GO:0016079]	cytoplasm [GO:0005737]; cytoskeleton [GO:0005856]; dendrite [GO:0030425]; presynaptic cytosol [GO:0099523]; synaptic vesicle [GO:0008021]
Q6ZQ18-Efr3b-S214	S214(96.3)	Q6ZQ18	Protein EFR3 homolog B	Efr3b Kiaa0953	1	0.760463	0.443741	0.258855	-0.395051	-1.17221	0.737318	0.229564	0.026979	-0.0383106	-0.133591	-0.040979	0.677706	0.517609	0.693538			phosphatidylinositol phosphate biosynthetic process [GO:0046854]; protein localization to plasma membrane [GO:0072659]	actin cytoskeleton [GO:0015629]; cytosol [GO:0005829]; plasma membrane [GO:0005886]
A0A1B0GR11-Taldo1-S282	S282(98.9)	A0A1B0GR11	Transaldolase (EC 2.2.1.2)	Taldo1	0.390763	0.521177	1	0.100715	0.41548	1.35563	0.774637	0.291276	0.0274637	-0.632032	-0.46667	-0.660079	0.047496	0.116963	0.0817447			carbohydrate metabolic process [GO:0005975]; fructose 6-phosphate metabolic process [GO:0006002]; glyceraldehyde-3-phosphate metabolic process [GO:0019682]; pentose-phosphate shunt, non-oxidative branch [GO:0009052]	cytosol [GO:0005829]; intracellular membrane-bounded organelle [GO:0043231]
Q6GQT5-Tmem151a-S423	S423(100)	Q6GQT5	Transmembrane protein 151A	Tmem151a Gm961 Tmem151	1	0.833984	0.448519	-0.0795564	-0.261908	-1.15676	0.314216	0.416801	0.0279483	-0.192047	-0.29465	-0.347611	0.37496	0.25105	0.281745				membrane [GO:0016020]
E9PYF4-Lmo7-S1609	S1609(99)	E9PYF4	LIM domain only 7	Lmo7	1	0.950096	0.448563	0.590944	-0.0738555	-1.15662	0.113247	0.777544	0.0281099	-0.500332	-0.143366	-0.707517	0.0864297	0.495961	0.0689822			positive regulation of transcription by RNA polymerase II [GO:0045944]; regulation of cell adhesion [GO:0030155]; regulation of signaling [GO:0023051]	adherens junction [GO:0005912]; apical plasma membrane [GO:0016324]; cell surface [GO:0009986]; cytoplasm [GO:0005737]; nuclear envelope [GO:0005635]; nucleoplasm [GO:0005654]; nucleus [GO:0005634]; plasma membrane [GO:0005886]
Q5QNQ6-Osbp2-S760	S760(99.2)	Q5QNQ6	Oxysterol-binding protein 2	Osbp2	1	0.949079	0.44924	-0.0446014	-0.0753998	-1.15444	0.387076	0.775121	0.0282714	-0.0536863	-0.123688	-0.324656	0.644265	0.535541	0.307431			spermatid development [GO:0007286]	apical dendrite [GO:0097440]; cytosol [GO:0005829]; intracellular membrane-bounded organelle [GO:0043231]; membrane [GO:0016020]
P70175-Dlg3-Y324	Y324(100)	P70175	Disks large homolog 3 (Synapse-associated protein 102) (SAP-102) (SAP102)	Dlg3 Dlgh3	0.400918	0.665205	1	0.272051	0.730493	1.31862	0.700646	0.0781906	0.0285945	-0.247943	-0.333715	-0.417148	0.292407	0.210016	0.216317	regulation of postsynaptic membrane neurotransmitter receptor levels (GO:0099072)	postsynaptic density, intracellular component (GO:0099092)	chemical synaptic transmission [GO:0007268]; establishment of planar polarity [GO:0001736]; establishment or maintenance of epithelial cell apical/basal polarity [GO:0045197]; positive regulation of protein tyrosine kinase activity [GO:0061098]; regulation of postsynaptic membrane neurotransmitter receptor levels [GO:0099072]	AMPA glutamate receptor complex [GO:0032281]; bicellular tight junction [GO:0005923]; cell-cell junction [GO:0005911]; cytoplasm [GO:0005737]; dendritic shaft [GO:0043198]; glutamatergic synapse [GO:0098978]; growth cone [GO:0030426]; neuromuscular junction [GO:0031594]; neuron projection [GO:0043005]; neuronal cell body [GO:0043025]; plasma membrane [GO:0005886]; postsynaptic density [GO:0014069…
P60469-Ppfia3-S75	S75(100)	P60469	Liprin-alpha-3 (Protein tyrosine phosphatase receptor type f polypeptide-interacting protein alpha-3) (PTPRF-interacting protein alpha-3)	Ppfia3	1	0.601497	0.458177	-0.212658	-0.733369	-1.12602	0.135703	0.0565428	0.0287561	-0.456461	-0.330256	-0.547508	0.1042	0.213732	0.128271	presynapse assembly (GO:0099054)	synapse (GO:0045202)	neurotransmitter secretion [GO:0007269]; regulation of short-term neuronal synaptic plasticity [GO:0048172]; synapse organization [GO:0050808]; synaptic vesicle docking [GO:0016081]; synaptic vesicle exocytosis [GO:0016079]	acrosomal vesicle [GO:0001669]; cytoplasm [GO:0005737]; epididymosome [GO:0098875]; glutamatergic synapse [GO:0098978]; presynaptic active zone [GO:0048786]; presynaptic active zone cytoplasmic component [GO:0098831]; synapse [GO:0045202]
A2APX8-Scn1a-S510	S510(100)	A2APX8	Sodium channel protein type 1 subunit alpha (Sodium channel protein brain I subunit alpha) (Sodium channel protein type I subunit alpha) (Voltage-gated sodium channel subunit alpha Nav1.1)	Scn1a	0.402431	0.507444	1	-0.171985	0.334507	1.31319	0.177544	0.416317	0.0289176	0.058106	-0.232154	-0.339955	0.912601	0.337641	0.290468	voltage-gated ion channel activity involved in regulation of presynaptic membrane potential (GO:0099508)	integral component of presynaptic membrane (GO:0099056)	adult walking behavior [GO:0007628]; cardiac muscle cell action potential involved in contraction [GO:0086002]; detection of mechanical stimulus involved in sensory perception of pain [GO:0050966]; establishment of localization in cell [GO:0051649]; membrane depolarization during action potential [GO:0086010]; neuromuscular process controlling posture [GO:0050884]; neuronal action potential [GO:0…	axon [GO:0030424]; axon initial segment [GO:0043194]; intercalated disc [GO:0014704]; membrane [GO:0016020]; neuronal cell body [GO:0043025]; node of Ranvier [GO:0033268]; nuclear body [GO:0016604]; nucleoplasm [GO:0005654]; plasma membrane [GO:0005886]; presynaptic membrane [GO:0042734]; sodium channel complex [GO:0034706]; T-tubule [GO:0030315]; voltage-gated sodium channel complex [GO:0001518]…
P14602-Hspb1-S86	S86(99)	P14602	Heat shock protein beta-1 (HspB1) (Growth-related 25 kDa protein) (Heat shock 25 kDa protein) (HSP 25) (Heat shock 27 kDa protein) (HSP 27) (p25)	Hspb1 Hsp25 Hsp27	1	0.71508	0.460332	-0.0502865	-0.483824	-1.11925	0.372698	0.159128	0.0290792	-0.408996	-0.404491	-0.853071	0.133441	0.147819	0.0408724			anterograde axonal protein transport [GO:0099641]; cellular response to vascular endothelial growth factor stimulus [GO:0035924]; chaperone-mediated protein folding [GO:0061077]; intracellular signal transduction [GO:0035556]; negative regulation of apoptotic signaling pathway [GO:2001234]; negative regulation of oxidative stress-induced cell death [GO:1903202]; negative regulation of oxidative s…	axon [GO:0030424]; axon cytoplasm [GO:1904115]; cardiac myofibril [GO:0097512]; contractile fiber [GO:0043292]; cornified envelope [GO:0001533]; cytoplasm [GO:0005737]; dendrite [GO:0030425]; I band [GO:0031674]; M band [GO:0031430]; nucleus [GO:0005634]; perikaryon [GO:0043204]; plasma membrane [GO:0005886]; postsynaptic density membrane [GO:0098839]; proteasome complex [GO:0000502]; spindle [GO…
Q80WG5-Lrrc8a-S202	S202(92.1)	Q80WG5	Volume-regulated anion channel subunit LRRC8A (Leucine-rich repeat-containing protein 8A) (Protein ebouriffe) (ebo)	Lrrc8a Lrrc8	1	0.668964	0.461405	-0.348536	-0.580001	-1.11589	0.0657512	0.1063	0.0292407	-0.271149	0.420807	0.038175	0.263166	0.566721	0.809208			aspartate transmembrane transport [GO:0015810]; cell volume homeostasis [GO:0006884]; chloride transmembrane transport [GO:1902476]; cyclic-GMP-AMP transmembrane import across plasma membrane [GO:0140361]; intracellular glucose homeostasis [GO:0001678]; monoatomic anion transmembrane transport [GO:0098656]; monoatomic anion transport [GO:0006820]; positive regulation of insulin secretion [GO:0032…	cell surface [GO:0009986]; ion channel complex [GO:0034702]; lysosomal membrane [GO:0005765]; membrane [GO:0016020]; plasma membrane [GO:0005886]
Q80TS7-Ddn-S138	S138(100)	Q80TS7	Dendrin	Ddn Gm748 Kiaa0749	0.406894	0.591248	1	0.2285	0.539113	1.29728	0.825363	0.168659	0.0295638	-0.228936	-0.175288	0.0607118	0.31874	0.434895	0.843619			positive regulation of transcription by RNA polymerase II [GO:0045944]	cell projection [GO:0042995]; cytoplasm [GO:0005737]; dendrite [GO:0030425]; dendritic spine membrane [GO:0032591]; endoplasmic reticulum membrane [GO:0005789]; nucleus [GO:0005634]; perikaryon [GO:0043204]; plasma membrane [GO:0005886]; postsynaptic membrane [GO:0045211]
Q5SXR6-Cltc-T398	T398(100)	Q5SXR6	Clathrin heavy chain	Cltc	1	0.728573	0.464423	0.164667	-0.456854	-1.10649	0.971244	0.174313	0.0298869	-0.262446	-0.130826	-0.202906	0.274313	0.522456	0.450565	synaptic vesicle endocytosis (GO:0048488)	extrinsic component of synaptic vesicle membrane (GO:0098850)	amyloid-beta clearance by transcytosis [GO:0150093]; clathrin coat assembly [GO:0048268]; clathrin-dependent endocytosis [GO:0072583]; intracellular protein transport [GO:0006886]; mitotic cell cycle [GO:0000278]; negative regulation of hyaluronan biosynthetic process [GO:1900126]; negative regulation of protein localization to plasma membrane [GO:1903077]; receptor internalization [GO:0031623]; …	clathrin coat of coated pit [GO:0030132]; clathrin coat of trans-Golgi network vesicle [GO:0030130]; clathrin complex [GO:0071439]; cytosol [GO:0005829]; endosome [GO:0005768]; lysosome [GO:0005764]; mitotic spindle microtubule [GO:1990498]
Q68FG2-Sptbn2-S2254	S2254(100)	Q68FG2	Spectrin beta chain	Sptbn2 Spnb3	0.409017	0.556941	1	-0.411271	0.445364	1.28977	0.0494346	0.25525	0.0303716	-0.196261	-0.305333	0.324506	0.367205	0.23958	0.79273	postsynapse organization (GO:0099173)	postsynaptic spectrin-associated cytoskeleton (GO:0099189)	actin cytoskeleton organization [GO:0030036]; actin filament capping [GO:0051693]; adult behavior [GO:0030534]; cerebellar Purkinje cell layer morphogenesis [GO:0021692]; multicellular organism growth [GO:0035264]; postsynapse organization [GO:0099173]; regulation of postsynaptic specialization assembly [GO:0099150]; synapse assembly [GO:0007416]; synaptic vesicle exocytosis [GO:0016079]; vesicle…	apical plasma membrane [GO:0016324]; cell junction [GO:0030054]; cell projection [GO:0042995]; cortical actin cytoskeleton [GO:0030864]; cytosol [GO:0005829]; endosome [GO:0005768]; glutamatergic synapse [GO:0098978]; Golgi membrane [GO:0000139]; intracellular membrane-bounded organelle [GO:0043231]; neuronal cell body [GO:0043025]; parallel fiber to Purkinje cell synapse [GO:0098688]; paranodal …
Q8R3V6-Cuedc1-S9	S9(100)	Q8R3V6	CUE domain-containing protein 1	Cuedc1	1	0.689674	0.46819	-0.0961485	-0.536013	-1.09483	0.284976	0.130372	0.0305331	-0.282925	-0.147197	-0.0329351	0.247819	0.487237	0.705816
Q80TE4-Sipa1l2-S1488	S1488(100)	Q80TE4	Signal-induced proliferation-associated 1-like protein 2 (SIPA1-like protein 2)	Sipa1l2 Kiaa0545	1	0.703789	0.470432	0.126167	-0.506784	-1.08794	0.851696	0.146042	0.0306947	-0.187127	0.0345356	-0.0089555	0.382229	0.833441	0.747981			activation of GTPase activity [GO:0090630]; regulation of small GTPase mediated signal transduction [GO:0051056]	cytoplasm [GO:0005737]
A2A484-Zmynd8-S410	S410(100)	A2A484	Zinc finger, MYND-type containing 8	Zmynd8	1	0.97912	0.471292	0.0788856	-0.0304422	-1.08531	0.713732	0.866882	0.0308562	0.105052	0.112104	-0.172107	0.974313	0.948627	0.489661			double-strand break repair via homologous recombination [GO:0000724]; modulation of excitatory postsynaptic potential [GO:0098815]; negative regulation of cell migration [GO:0030336]; negative regulation of transcription by RNA polymerase II [GO:0000122]; nervous system development [GO:0007399]; positive regulation of dendritic spine development [GO:0060999]; positive regulation of dendritic spin…	chromatin [GO:0000785]; cytoplasm [GO:0005737]; dendritic shaft [GO:0043198]; dendritic spine [GO:0043197]; Golgi apparatus [GO:0005794]; nucleolus [GO:0005730]; nucleoplasm [GO:0005654]; nucleus [GO:0005634]; site of DNA damage [GO:0090734]
E9QM77-Atxn2-S666	S666(96.3)	E9QM77	Ataxin 2	Atxn2	1	0.871413	0.471891	-0.505592	-0.198571	-1.08347	0.0329564	0.531826	0.0313409	-0.124663	-0.195386	-0.596042	0.495315	0.396769	0.10517				cytosol [GO:0005829]
Q569Z6-Thrap3-S243	S243(100)	Q569Z6	Thyroid hormone receptor-associated protein 3 (Thyroid hormone receptor-associated protein complex 150 kDa component) (Trap150)	Thrap3 Trap150	1	0.987817	0.472822	0.131492	-0.0176843	-1.08063	0.866882	0.891599	0.0315024	-0.935234	-0.369054	-0.940411	0.0127625	0.173344	0.0308562			circadian rhythm [GO:0007623]; mRNA processing [GO:0006397]; mRNA stabilization [GO:0048255]; nuclear-transcribed mRNA catabolic process [GO:0000956]; positive regulation of circadian rhythm [GO:0042753]; positive regulation of DNA-templated transcription [GO:0045893]; positive regulation of mRNA splicing, via spliceosome [GO:0048026]; positive regulation of transcription by RNA polymerase II [GO…	exon-exon junction complex [GO:0035145]; mediator complex [GO:0016592]; nuclear speck [GO:0016607]; nucleoplasm [GO:0005654]; nucleus [GO:0005634]
Q5DTT2-Psd-S126	S126(96.2)	Q5DTT2	PH and SEC7 domain-containing protein 1 (Exchange factor for ADP-ribosylation factor guanine nucleotide factor 6) (Exchange factor for ARF6) (Exchange factor for ARF6 A) (Pleckstrin homology and SEC7 domain-containing protein 1)	Psd Efa6a Kiaa2011 Psd1	0.977218	1	0.463347	0.205176	0.0332475	-1.07659	0.897092	0.994669	0.031664	0.142178	0.0107182	-0.147302	0.88643	0.796446	0.530048	regulation of postsynapse assembly (GO:0150052)	postsynaptic density, intracellular component (GO:0099092)	neuron projection development [GO:0031175]; regulation of ARF protein signal transduction [GO:0032012]; regulation of postsynapse assembly [GO:0150052]	cleavage furrow [GO:0032154]; dendritic spine [GO:0043197]; membrane [GO:0016020]; postsynaptic density [GO:0014069]; postsynaptic density, intracellular component [GO:0099092]; ruffle membrane [GO:0032587]
B2RUG9-Apc-T2442	T2442(100)	B2RUG9	APC, WNT signaling pathway regulator (Adenomatosis polyposis coli)	Apc	1	0.646581	0.477381	0.151863	-0.629096	-1.06679	0.929564	0.0870759	0.0319871	-0.0988304	-0.034781	-0.40215	0.54895	0.710339	0.230048			cell migration [GO:0016477]; DNA damage response [GO:0006974]; insulin receptor signaling pathway [GO:0008286]; mitotic cytokinesis [GO:0000281]; mitotic spindle assembly checkpoint signaling [GO:0007094]; negative regulation of canonical Wnt signaling pathway [GO:0090090]; negative regulation of cell population proliferation [GO:0008285]; negative regulation of cyclin-dependent protein serine/th…	adherens junction [GO:0005912]; beta-catenin destruction complex [GO:0030877]; bicellular tight junction [GO:0005923]; catenin complex [GO:0016342]; centrosome [GO:0005813]; Golgi apparatus [GO:0005794]; kinetochore [GO:0000776]; lamellipodium [GO:0030027]; lateral plasma membrane [GO:0016328]; microtubule [GO:0005874]; nucleus [GO:0005634]; perinuclear region of cytoplasm [GO:0048471]; ruffle me…
P81122-Irs2-S728	S728(98.6)	P81122	Insulin receptor substrate 2 (IRS-2) (4PS)	Irs2	0.865003	1	0.413999	0.196859	0.209223	-1.06308	0.921648	0.656543	0.0326333	-0.316248	0.00905273	0.0386372	0.215186	0.793053	0.809855			brain development [GO:0007420]; cell migration [GO:0016477]; cell population proliferation [GO:0008283]; cellular response to glucose stimulus [GO:0071333]; cellular response to insulin stimulus [GO:0032869]; epithelial cell migration [GO:0010631]; insulin receptor signaling pathway [GO:0008286]; mammary gland development [GO:0030879]; negative regulation of B cell apoptotic process [GO:0002903];…	cytosol [GO:0005829]; plasma membrane [GO:0005886]; protein-containing complex [GO:0032991]
Q6A065-Cep170-S662	S662(100)	Q6A065	Centrosomal protein of 170 kDa (Cep170)	Cep170 Kiaa0470	0.930097	1	0.446258	0.451059	0.104547	-1.0595	0.268821	0.862682	0.0327948	-0.202162	-0.327321	-0.440708	0.357997	0.216155	0.198546				centriolar subdistal appendage [GO:0120103]; centriole [GO:0005814]; centrosome [GO:0005813]; cytosol [GO:0005829]; microtubule [GO:0005874]; spindle [GO:0005819]
Q3UTJ2-(2)-Sorbs2-T578(T693)	T578 (T693)(98.5)	Q3UTJ2-(2)	Sorbin and SH3 domain-containing protein 2 (Arg-binding protein 2) (ArgBP2) (Arg/Abl-interacting protein 2)	Sorbs2 Argbp2 Kiaa0777	1	0.822941	0.480683	-0.0707546	-0.281139	-1.05684	0.330695	0.380937	0.0332795	0.10556	0.0640841	-0.123352	0.972698	0.881583	0.566236			acetylcholine receptor signaling pathway [GO:0095500]; cell growth involved in cardiac muscle cell development [GO:0061049]; Notch signaling pathway [GO:0007219]; regulation of skeletal muscle acetylcholine-gated channel clustering [GO:1904393]	apical plasma membrane [GO:0016324]; cytoskeleton [GO:0005856]; dendrite [GO:0030425]; focal adhesion [GO:0005925]; lamellipodium [GO:0030027]; neuronal cell body [GO:0043025]; perinuclear region of cytoplasm [GO:0048471]; plasma membrane [GO:0005886]; postsynaptic density [GO:0014069]; synapse [GO:0045202]; Z disc [GO:0030018]
A0A1D5RLM8-Gm11639-S3227	S3227(96.3)	A0A1D5RLM8	Predicted gene 11639	Gm11639	0.422108	0.644148	1	0.0729282	0.60978	1.24432	0.696769	0.129725	0.033441	0.253134	0.00583091	0.0579916	0.624556	0.787884	0.839903
F8VPU2-Farp1-T24	T24(100)	F8VPU2	FERM, ARHGEF and pleckstrin domain-containing protein 1 (FERM, RhoGEF and pleckstrin domain-containing protein 1)	Farp1	1	0.682011	0.481719	0.144168	-0.552133	-1.05374	0.904362	0.121002	0.0337641	0.506333	-0.360831	-0.286481	0.214216	0.18126	0.350081	postsynaptic actin cytoskeleton organization (GO:0098974)	extrinsic component of postsynaptic membrane (GO:0098890)	dendrite morphogenesis [GO:0048813]; postsynaptic actin cytoskeleton organization [GO:0098974]; regulation of presynapse assembly [GO:1905606]; retrograde trans-synaptic signaling by trans-synaptic protein complex [GO:0098942]; synapse assembly [GO:0007416]	cytoskeleton [GO:0005856]; cytosol [GO:0005829]; dendrite [GO:0030425]; dendritic spine [GO:0043197]; extrinsic component of cytoplasmic side of plasma membrane [GO:0031234]; extrinsic component of postsynaptic membrane [GO:0098890]; filopodium [GO:0030175]; glutamatergic synapse [GO:0098978]
P17710-Hk1-S561	S561(100)	P17710	Hexokinase-1 (EC 2.7.1.1) (Hexokinase type I) (HK I) (Hexokinase, tumor isozyme)	Hk1	0.424641	0.522103	1	0.379107	0.298092	1.23568	0.416801	0.479806	0.0342488	0.172442	0.0711672	0.0317932	0.809532	0.890307	0.800162	voltage-gated ion channel activity involved in regulation of presynaptic membrane potential (GO:0099508)	integral component of postsynaptic membrane (GO:0099055)	canonical glycolysis [GO:0061621]; carbohydrate phosphorylation [GO:0046835]; establishment of protein localization to mitochondrion [GO:0072655]; fructose 6-phosphate metabolic process [GO:0006002]; glucose 6-phosphate metabolic process [GO:0051156]; glucose metabolic process [GO:0006006]; glycolytic process [GO:0006096]; inflammatory response [GO:0006954]; innate immune response [GO:0045087]; i…	caveola [GO:0005901]; cytosol [GO:0005829]; membrane raft [GO:0045121]; mitochondrial outer membrane [GO:0005741]; mitochondrion [GO:0005739]; protein-containing complex [GO:0032991]
Q61701-Elavl4-S228	S228(93.9)	Q61701	ELAV-like protein 4 (Hu-antigen D) (HuD) (Paraneoplastic encephalomyelitis antigen HuD)	Elavl4 Hud	0.424745	0.536712	1	0.0962177	0.337549	1.23533	0.762036	0.410501	0.0344103	0.0281669	-0.0816773	-0.146207	0.838934	0.617771	0.532149	regulation of translation at postsynapse (GO:0140245)		3'-UTR-mediated mRNA stabilization [GO:0070935]; aging [GO:0007568]; associative learning [GO:0008306]; cellular response to nerve growth factor stimulus [GO:1990090]; cerebral cortex neuron differentiation [GO:0021895]; dendrite morphogenesis [GO:0048813]; learning [GO:0007612]; locomotory behavior [GO:0007626]; mRNA processing [GO:0006397]; neuron differentiation [GO:0030182]; positive regulati…	axon [GO:0030424]; cytoplasm [GO:0005737]; cytoskeleton [GO:0005856]; cytosol [GO:0005829]; dendrite [GO:0030425]; glutamatergic synapse [GO:0098978]; growth cone [GO:0030426]; membrane [GO:0016020]; neuronal cell body [GO:0043025]; nuclear envelope [GO:0005635]; nucleus [GO:0005634]; perikaryon [GO:0043204]; polysomal ribosome [GO:0042788]; postsynapse [GO:0098794]
P46660-Ina-S30	S30(100)	P46660	Alpha-internexin (Alpha-Inx) (66 kDa neurofilament protein) (NF-66) (Neurofilament-66)	Ina	1	0.875236	0.484846	0.23836	-0.192256	-1.0444	0.794023	0.542973	0.0345719	-0.517916	-0.501746	-0.540822	0.079483	0.0982229	0.132633	structural constituent of postsynaptic intermediate filament cytoskeleton (GO:0099184)	postsynaptic intermediate filament cytoskeleton (GO:0099160)	cell differentiation [GO:0030154]; cellular response to leukemia inhibitory factor [GO:1990830]; intermediate filament cytoskeleton organization [GO:0045104]; intermediate filament organization [GO:0045109]; nervous system development [GO:0007399]; neurofilament cytoskeleton organization [GO:0060052]; postsynaptic modulation of chemical synaptic transmission [GO:0099170]	cytoplasm [GO:0005737]; cytoplasmic ribonucleoprotein granule [GO:0036464]; glutamatergic synapse [GO:0098978]; intermediate filament [GO:0005882]; myelin sheath [GO:0043209]; neurofilament [GO:0005883]; postsynapse [GO:0098794]; postsynaptic density, intracellular component [GO:0099092]; postsynaptic intermediate filament cytoskeleton [GO:0099160]; Schaffer collateral - CA1 synapse [GO:0098685]
P14873-Map1b-T969	T969(98.7)	P14873	Microtubule-associated protein 1B (MAP-1B) (MAP1(X)) (MAP1.2) [Cleaved into: MAP1B heavy chain; MAP1 light chain LC1]	Map1b Mtap1b Mtap5	0.427422	0.547967	1	-0.144822	0.358427	1.22627	0.208562	0.373183	0.0347334	0.904013	-0.378159	-0.0485632	0.0326333	0.164136	0.681745			axon extension [GO:0048675]; axonogenesis [GO:0007409]; cellular response to growth factor stimulus [GO:0071363]; cellular response to peptide hormone stimulus [GO:0071375]; dendrite development [GO:0016358]; developmental maturation [GO:0021700]; establishment of monopolar cell polarity [GO:0061162]; induction of synaptic plasticity by chemical substance [GO:0051915]; intracellular transport [GO…	apical dendrite [GO:0097440]; axon [GO:0030424]; basal dendrite [GO:0097441]; cytoskeleton [GO:0005856]; cytosol [GO:0005829]; dendrite [GO:0030425]; dendritic spine [GO:0043197]; growth cone [GO:0030426]; hippocampal mossy fiber [GO:0097457]; microtubule [GO:0005874]; microtubule associated complex [GO:0005875]; neuronal cell body [GO:0043025]; perikaryon [GO:0043204]; perinuclear region of cyto…
A0A1L1STC6-Syne1-S1929	S1929(100)	A0A1L1STC6	Spectrin repeat containing, nuclear envelope 1	Syne1	1	0.837845	0.487994	-0.522095	-0.255244	-1.03506	0.0306947	0.428271	0.034895	-0.124663	0.12837	0.121358	0.496931	0.967205	0.924717	regulation of postsynaptic neurotransmitter receptor endocytosis (GO:0099149)	postsynaptic endocytic zone (GO:0098843)	Golgi organization [GO:0007030]; muscle cell differentiation [GO:0042692]; nuclear matrix anchoring at nuclear membrane [GO:0090292]	Golgi apparatus [GO:0005794]; meiotic nuclear membrane microtubule tethering complex [GO:0034993]; nuclear membrane [GO:0031965]; nucleolus [GO:0005730]; nucleoplasm [GO:0005654]; P-body [GO:0000932]; postsynaptic membrane [GO:0045211]; sarcomere [GO:0030017]
Q8CIP4-Mark4-T511	T511(100)	Q8CIP4	MAP/microtubule affinity-regulating kinase 4 (EC 2.7.11.1)	Mark4 Kiaa1860	0.959752	1	0.469479	0.146699	0.0592667	-1.0316	0.912763	0.956543	0.0350565	-0.0138021	0.0411883	-0.0600931	0.733764	0.844588	0.662197			cell cycle [GO:0007049]; cell division [GO:0051301]; cilium organization [GO:0044782]; intracellular signal transduction [GO:0035556]; microtubule bundle formation [GO:0001578]; microtubule cytoskeleton organization [GO:0000226]; nervous system development [GO:0007399]; positive regulation of cell cycle [GO:0045787]; positive regulation of cilium assembly [GO:0045724]; positive regulation of NLRP…	centrosome [GO:0005813]; ciliary basal body [GO:0036064]; cytoplasm [GO:0005737]; cytosol [GO:0005829]; dendrite [GO:0030425]; gamma-tubulin complex [GO:0000930]; microtubule cytoskeleton [GO:0015630]; microtubule organizing center [GO:0005815]; midbody [GO:0030496]; neuron projection [GO:0043005]
Q5DTY9-Kctd16-T369	T369(100)	Q5DTY9	BTB/POZ domain-containing protein KCTD16	Kctd16 Gm1267 Kiaa1317	1	0.756297	0.489233	0.71863	-0.402974	-1.0314	0.0605816	0.221163	0.0352181	0.346392	-0.400389	-0.736582	0.431987	0.150565	0.0605816			protein homooligomerization [GO:0051260]; regulation of G protein-coupled receptor signaling pathway [GO:0008277]	cell projection [GO:0042995]; postsynaptic membrane [GO:0045211]; presynaptic membrane [GO:0042734]; receptor complex [GO:0043235]
Q8C0T5-Sipa1l1-S208	S208(97.7)	Q8C0T5	Signal-induced proliferation-associated 1-like protein 1 (SIPA1-like protein 1)	Sipa1l1 Kiaa0440	1	0.967056	0.489371	0.578621	-0.0483288	-1.031	0.12084	0.82811	0.0353796	-0.186418	-0.544284	-0.550459	0.383522	0.0819063	0.126171	postsynaptic actin cytoskeleton organization (GO:0098974)	postsynapse (GO:0098794)	actin cytoskeleton reorganization [GO:0031532]; activation of GTPase activity [GO:0090630]; ephrin receptor signaling pathway [GO:0048013]; postsynaptic actin cytoskeleton organization [GO:0098974]; regulation of axonogenesis [GO:0050770]; regulation of dendrite morphogenesis [GO:0048814]; regulation of dendritic spine morphogenesis [GO:0061001]; regulation of GTPase activity [GO:0043087]; regula…	actin cytoskeleton [GO:0015629]; cytoplasm [GO:0005737]; dendritic spine [GO:0043197]; glutamatergic synapse [GO:0098978]; neuronal cell body [GO:0043025]; plasma membrane [GO:0005886]; postsynapse [GO:0098794]; postsynaptic density [GO:0014069]; protein-containing complex [GO:0032991]
E9QAD8-Iqsec2-S237	S237(100)	E9QAD8	IQ motif and Sec7 domain 2	Iqsec2	1	0.62094	0.489564	0.0558546	-0.687474	-1.03043	0.646365	0.0696284	0.0355412	-0.218276	-0.143949	-0.343577	0.332472	0.494346	0.286107	regulation of neurotransmitter receptor localization to postsynaptic specialization membrane (GO:0098696)	postsynaptic density, intracellular component (GO:0099092)	regulation of ARF protein signal transduction [GO:0032012]
P04370-Mbp-S96	S96(100)	P04370	Myelin basic protein (MBP) (Myelin A1 protein)	Mbp Shi	1	0.645281	0.492195	0.715819	-0.632002	-1.0227	0.0613893	0.085622	0.0358643	-0.102879	-0.514312	-1.06865	0.540065	0.0930533	0.0197092			maintenance of blood-brain barrier [GO:0035633]; MAPK cascade [GO:0000165]; membrane organization [GO:0061024]; myelination [GO:0042552]; negative regulation of axonogenesis [GO:0050771]; negative regulation of heterotypic cell-cell adhesion [GO:0034115]; positive regulation of chemokine (C-X-C motif) ligand 2 production [GO:2000343]; positive regulation of interleukin-6 production [GO:0032755]; …	cell periphery [GO:0071944]; cell projection [GO:0042995]; cell surface [GO:0009986]; compact myelin [GO:0043218]; cytoplasm [GO:0005737]; internode region of axon [GO:0033269]; myelin sheath [GO:0043209]; neuronal cell body [GO:0043025]; nucleus [GO:0005634]; plasma membrane [GO:0005886]; protein-containing complex [GO:0032991]
E9Q5K9-Ythdc1-S309	S309(100)	E9Q5K9	YTH domain-containing protein 1	Ythdc1 Kiaa1966	1	0.62118	0.492715	0.175026	-0.686916	-1.02118	0.991761	0.06979	0.0360258	-0.192834	-0.227214	-0.712166	0.373506	0.34685	0.0673667			dosage compensation by inactivation of X chromosome [GO:0009048]; in utero embryonic development [GO:0001701]; mRNA alternative polyadenylation [GO:0110104]; mRNA export from nucleus [GO:0006406]; mRNA splice site selection [GO:0006376]; mRNA splicing, via spliceosome [GO:0000398]; post-transcriptional regulation of gene expression [GO:0010608]; primary follicle stage [GO:0048160]; regulation of …	nuclear body [GO:0016604]; nuclear speck [GO:0016607]; nucleoplasm [GO:0005654]; nucleus [GO:0005634]; plasma membrane [GO:0005886]
Q6PIE5-Atp1a2-T217	T217(98)	Q6PIE5	Sodium/potassium-transporting ATPase subunit alpha-2 (Na(+)/K(+) ATPase alpha-2 subunit) (EC 7.2.2.13) (Na(+)/K(+) ATPase alpha(+) subunit) (Sodium pump subunit alpha-2)	Atp1a2	1	0.763332	0.492822	0.362184	-0.389617	-1.02086	0.456866	0.235864	0.0361874	-0.26465	-0.5451	-0.389246	0.271244	0.0810985	0.240549			adult locomotory behavior [GO:0008344]; amygdala development [GO:0021764]; ATP metabolic process [GO:0046034]; behavioral fear response [GO:0001662]; cellular response to mechanical stimulus [GO:0071260]; cellular response to steroid hormone stimulus [GO:0071383]; intracellular potassium ion homeostasis [GO:0030007]; intracellular sodium ion homeostasis [GO:0006883]; locomotion [GO:0040011]; loco…	caveola [GO:0005901]; cell projection [GO:0042995]; cytoplasm [GO:0005737]; dendritic spine [GO:0043197]; endosome [GO:0005768]; intercalated disc [GO:0014704]; membrane [GO:0016020]; myelin sheath [GO:0043209]; neuron projection [GO:0043005]; neuronal cell body [GO:0043025]; organelle membrane [GO:0031090]; plasma membrane [GO:0005886]; sarcolemma [GO:0042383]; sodium:potassium-exchanging ATPase…
P15105-Glul-T328	T328(100)	P15105	Glutamine synthetase (GS) (EC 6.3.1.2) (Glutamate--ammonia ligase) (Palmitoyltransferase GLUL) (EC 2.3.1.225)	Glul Glns	1	0.832549	0.494742	-0.306186	-0.264392	-1.01525	0.0820679	0.411632	0.0366721	0.173274	-0.0976055	0.170311	0.80727	0.587076	0.994184			ammonia assimilation cycle [GO:0019676]; angiogenesis [GO:0001525]; cell population proliferation [GO:0008283]; cellular response to starvation [GO:0009267]; glutamate metabolic process [GO:0006536]; glutamine biosynthetic process [GO:0006542]; positive regulation of epithelial cell proliferation [GO:0050679]; positive regulation of insulin secretion [GO:0032024]; positive regulation of synaptic …	axon terminus [GO:0043679]; cell body [GO:0044297]; cell projection [GO:0042995]; cytoplasm [GO:0005737]; cytosol [GO:0005829]; glial cell projection [GO:0097386]; intracellular membrane-bounded organelle [GO:0043231]; mitochondrion [GO:0005739]; myelin sheath [GO:0043209]; neuron projection [GO:0043005]; perikaryon [GO:0043204]; plasma membrane [GO:0005886]; protein-containing complex [GO:003299…
Q91YS4-Klc2-S445	S445(100)	Q91YS4	Kinesin light chain	Klc2	0.852033	1	0.421609	0.810367	0.231018	-1.015	0.0386107	0.612601	0.0368336	-0.378419	-0.395285	-0.529153	0.155412	0.153635	0.138934			lysosome localization [GO:0032418]	cytosol [GO:0005829]; kinesin complex [GO:0005871]; microtubule [GO:0005874]; mitochondrion [GO:0005739]; nucleoplasm [GO:0005654]; plasma membrane [GO:0005886]
Q920M7-Syt17-S84	S84(100)	Q920M7	Synaptotagmin-17 (Protein B/K) (Synaptotagmin XVII) (SytXVII)	Syt17 Bk	1	0.602498	0.495775	0.342816	-0.730971	-1.01224	0.507108	0.057189	0.0369952	0.343786	0.168499	0.137711	0.438449	0.985945	0.947819			calcium-ion regulated exocytosis [GO:0017156]; cell differentiation [GO:0030154]; cellular response to calcium ion [GO:0071277]; positive regulation of dendrite extension [GO:1903861]; regulation of calcium ion-dependent exocytosis [GO:0017158]; regulation of dopamine secretion [GO:0014059]	membrane [GO:0016020]; trans-Golgi network [GO:0005802]
A0A2C9F2C1-Syt7-S220	S220(100)	A0A2C9F2C1	Synaptotagmin VII	Syt7	0.939589	1	0.466517	0.328707	0.089898	-1.0101	0.545719	0.891922	0.0371567	-0.0916854	-0.0883592	-0.171029	0.563813	0.605654	0.492407	regulation of synaptic vesicle endocytosis (GO:1900242)	integral component of presynaptic membrane (GO:0099056)		membrane [GO:0016020]
A0A0A6YW36-Rgs7-S229	S229(100)	A0A0A6YW36	Regulator of G protein signaling 7	Rgs7	1	0.690937	0.496765	0.554678	-0.533374	-1.00936	0.140388	0.131502	0.0373183	0.223929	-0.065526	0.121905	0.686591	0.648465	0.925202	regulation of postsynaptic membrane potential (GO:0060078)	postsynaptic membrane (GO:0045211)	brain development [GO:0007420]; G protein-coupled receptor signaling pathway [GO:0007186]; intracellular signal transduction [GO:0035556]; negative regulation of signal transduction [GO:0009968]; positive regulation of GTPase activity [GO:0043547]; positive regulation of potassium ion transmembrane transport [GO:1901381]; regulation of G protein-coupled receptor signaling pathway [GO:0008277]; re…	cytosol [GO:0005829]; membrane raft [GO:0045121]; nuclear envelope [GO:0005635]; plasma membrane [GO:0005886]; protein-containing complex [GO:0032991]
Q9WUB0-Rbck1-S344	S344(100)	Q9WUB0	RanBP-type and C3HC4-type zinc finger-containing protein 1 (EC 2.3.2.31) (Heme-oxidized IRP2 ubiquitin ligase 1 homolog) (HOIL-1) (RING-type E3 ubiquitin transferase HOIL-1) (UbcM4-interacting protein 28) (Ubiquitin-conjugating enzyme 7-interacting protein 3)	Rbck1 Rbck Ubce7ip3 Uip28	1	0.895732	0.497995	0.133892	-0.158862	-1.0058	0.873667	0.612439	0.0378029	-0.715408	-0.208765	-0.422605	0.0324717	0.375444	0.211632			cytoplasmic sequestering of protein [GO:0051220]; defense response to bacterium [GO:0042742]; negative regulation of necroptotic process [GO:0060546]; negative regulation of NF-kappaB transcription factor activity [GO:0032088]; positive regulation of apoptotic process [GO:0043065]; positive regulation of extrinsic apoptotic signaling pathway [GO:2001238]; positive regulation of I-kappaB kinase/NF…	LUBAC complex [GO:0071797]
Q8VBU5-Pde4b-S182	S182(100)	Q8VBU5	Phosphodiesterase (EC 3.1.4.-)	Pde4b	1	0.650433	0	2.56215	-0.620528	-1.00127	0.00436187	0.0901454	0.0379645	0.0176484	-0.421388	-1.03084	0.810178	0.13958	0.0221325			cAMP catabolic process [GO:0006198]; cellular response to lipopolysaccharide [GO:0071222]; cellular response to xenobiotic stimulus [GO:0071466]; leukocyte migration [GO:0050900]; neutrophil chemotaxis [GO:0030593]; neutrophil homeostasis [GO:0001780]; positive regulation of interleukin-2 production [GO:0032743]; positive regulation of type II interferon production [GO:0032729]; response to heat …	cell periphery [GO:0071944]; centrosome [GO:0005813]; cytoplasm [GO:0005737]; cytosol [GO:0005829]; dendritic spine [GO:0043197]; excitatory synapse [GO:0060076]; gamma-tubulin complex [GO:0000930]; membrane [GO:0016020]; nucleus [GO:0005634]; perinuclear region of cytoplasm [GO:0048471]; postsynaptic density [GO:0014069]; synaptic vesicle [GO:0008021]
E9Q8I7-Nfxl1-T833	T833(100)	E9Q8I7	Nuclear transcription factor, X-box binding-like 1	Nfxl1	1	0.608275	0.499855	-0.0190343	-0.717204	-1.00042	0.448142	0.0605816	0.038126	-0.17713	0.555091	-0.0526714	0.398546	0.325363	0.674152			regulation of DNA-templated transcription [GO:0006355]	membrane [GO:0016020]; nucleus [GO:0005634]
Q8K0S5-Rtn4rl1-Y384 Y388	Y384(100); Y388(100)	Q8K0S5	Reticulon-4 receptor-like 1 (Nogo receptor-like 2) (Nogo-66 receptor homolog 2) (Nogo-66 receptor-related protein 3) (NgR3)	Rtn4rl1 Ngrl2	1	0.658256	0.500886	-0.120312	-0.60328	-0.997446	0.243134	0.0980614	0.0384491	-0.565789	-0.470554	-0.305307	0.0631664	0.113732	0.327948			axon guidance [GO:0007411]; corpus callosum development [GO:0022038]; negative chemotaxis [GO:0050919]; negative regulation of axon regeneration [GO:0048681]; negative regulation of neuron projection development [GO:0010977]	cell projection [GO:0042995]; cell surface [GO:0009986]; external side of plasma membrane [GO:0009897]; membrane raft [GO:0045121]; perikaryon [GO:0043204]; plasma membrane [GO:0005886]
E9QAU4-Etl4-S220	S220(100)	E9QAU4	Enhancer trap locus 4	Etl4	1	0.998644	0.501254	0.548231	-0.00195746	-0.996387	0.147334	0.92294	0.0386107	0.0301944	-0.111943	-0.299265	0.844103	0.556543	0.334572				centrosome [GO:0005813]
A2AUK5-Epb41l1-S564	S564(98.1)	A2AUK5	Erythrocyte membrane protein band 4.1 like 1	Epb41l1 Epb4.1l1	0.440414	0.648943	1	0.118921	0.559233	1.18307	0.828271	0.156381	0.0387722	-0.201236	-0.0682022	-0.0664306	0.359612	0.642649	0.653635			cortical actin cytoskeleton organization [GO:0030866]	cytoskeleton [GO:0005856]
Q3UVT7-Palmd-S375	S375(100)	Q3UVT7	Palmdelphin	Palmd	1	0.651934	0.503854	-0.0922339	-0.617203	-0.988922	0.292084	0.0917609	0.03958	-0.161214	-0.0732778	0.0907756	0.423102	0.633926	0.882553			regulation of cell shape [GO:0008360]	membrane [GO:0016020]
Q8BFW4-Trim65-S89	S89(100)	Q8BFW4	E3 ubiquitin-protein ligase TRIM65 (EC 2.3.2.27) (Tripartite motif-containing protein 65)	Trim65	1	0.764911	0.504004	0.545125	-0.386637	-0.988494	0.150404	0.23958	0.0397415	-0.350222	-0.597824	-0.289711	0.178514	0.0636511	0.346688			antiviral innate immune response [GO:0140374]; negative regulation of inflammatory response [GO:0050728]; positive regulation of autophagy [GO:0010508]; positive regulation of interferon-alpha production [GO:0032727]; positive regulation of interferon-beta production [GO:0032728]; positive regulation of protein oligomerization [GO:0032461]; positive regulation of protein phosphorylation [GO:00019…	cytoplasm [GO:0005737]; cytosol [GO:0005829]; nucleoplasm [GO:0005654]
E9PX29-Sptbn4-S2161	S2161(100)	E9PX29	Spectrin beta chain	Sptbn4 Spnb4	1	0.864662	0.505117	0.569162	-0.209791	-0.98531	0.128271	0.510985	0.0400646	-0.19955	-0.767479	-1.10551	0.362036	0.0324717	0.017609			actin cytoskeleton organization [GO:0030036]; actin filament capping [GO:0051693]; adult behavior [GO:0030534]; adult walking behavior [GO:0007628]; axonogenesis [GO:0007409]; cardiac conduction [GO:0061337]; central nervous system projection neuron axonogenesis [GO:0021952]; clustering of voltage-gated sodium channels [GO:0045162]; fertilization [GO:0009566]; negative regulation of heart rate [G…	axon [GO:0030424]; axon hillock [GO:0043203]; axon initial segment [GO:0043194]; cell body fiber [GO:0070852]; cell junction [GO:0030054]; cell projection [GO:0042995]; cortical actin cytoskeleton [GO:0030864]; cytoplasm [GO:0005737]; intercalated disc [GO:0014704]; membrane [GO:0016020]; neuronal cell body [GO:0043025]; node of Ranvier [GO:0033268]; nuclear matrix [GO:0016363]; paranode region o…
Q3UHD9-Agap2-S349	S349(97.5)	Q3UHD9	Arf-GAP with GTPase, ANK repeat and PH domain-containing protein 2 (AGAP-2) (Centaurin-gamma-1) (Cnt-g1) (Phosphatidylinositol 3-kinase enhancer) (PIKE)	Agap2 Centg1 Kiaa0167	1	0.827353	0.505472	0.443688	-0.273425	-0.984298	0.283199	0.395153	0.0402262	0.0403966	0.202951	0.189457	0.867367	0.948142	0.981422		postsynapse (GO:0098794)	actin cytoskeleton organization [GO:0030036]; activation of GTPase activity [GO:0090630]; apoptotic process [GO:0006915]; cellular response to glycine [GO:1905430]; endosomal transport [GO:0016197]; epithelial cell apoptotic process [GO:1904019]; mammary gland alveolus development [GO:0060749]; mammary gland epithelial cell proliferation [GO:0033598]; negative regulation of apoptotic process [GO:…	cytoplasm [GO:0005737]; cytosol [GO:0005829]; dendrite [GO:0030425]; endosome [GO:0005768]; external side of plasma membrane [GO:0009897]; Flemming body [GO:0090543]; glutamatergic synapse [GO:0098978]; nucleoplasm [GO:0005654]; nucleus [GO:0005634]; postsynapse [GO:0098794]
Q91YS4-Klc2-S607	S607(98)	Q91YS4	Kinesin light chain	Klc2	1	0.737597	0.5058	0.737091	-0.439096	-0.983362	0.0550889	0.187884	0.0403877	-0.414169	-0.648474	-0.874673	0.130695	0.0512116	0.0368336			lysosome localization [GO:0032418]	cytosol [GO:0005829]; kinesin complex [GO:0005871]; microtubule [GO:0005874]; mitochondrion [GO:0005739]; nucleoplasm [GO:0005654]; plasma membrane [GO:0005886]
Q80VC9-Camsap3-S1051	S1051(98.4)	Q80VC9	Calmodulin-regulated spectrin-associated protein 3 (Marshalin) (Protein Nezha)	Camsap3 Kiaa1543	0.775082	1	0.392758	0.213451	0.367579	-0.980709	0.870759	0.358805	0.0407108	-0.435156	-0.500232	-0.481809	0.117286	0.0990307	0.169305			cilium movement [GO:0003341]; cytoplasmic microtubule organization [GO:0031122]; embryo development ending in birth or egg hatching [GO:0009792]; epithelial cell-cell adhesion [GO:0090136]; establishment of epithelial cell apical/basal polarity [GO:0045198]; establishment or maintenance of microtubule cytoskeleton polarity [GO:0030951]; in utero embryonic development [GO:0001701]; microtubule anc…	axoneme [GO:0005930]; centrosome [GO:0005813]; ciliary basal body [GO:0036064]; cytoplasm [GO:0005737]; microtubule cytoskeleton [GO:0015630]; microtubule minus-end [GO:0036449]; motile cilium [GO:0031514]; nucleoplasm [GO:0005654]; zonula adherens [GO:0005915]
Q811P8-Arhgap32-S1936	S1936(100)	Q811P8	Rho GTPase-activating protein 32 (Brain-specific Rho GTPase-activating protein) (GAB-associated Cdc42/Rac GTPase-activating protein) (GC-GAP) (Rho-type GTPase-activating protein 32) (Rho/Cdc42/Rac GTPase-activating protein RICS) (RhoGAP involved in the beta-catenin-N-cadherin and NMDA receptor signaling) (p200RhoGAP) (p250GAP)	Arhgap32 Grit Kiaa0712 Rics	0.789458	1	0.400121	0.748762	0.341065	-0.980426	0.0520194	0.403554	0.0408724	-0.325786	-0.474243	-0.641535	0.204523	0.112116	0.0880452			cerebellum development [GO:0021549]; positive regulation of axon extension [GO:0045773]; positive regulation of neuron migration [GO:2001224]; Rho protein signal transduction [GO:0007266]; small GTPase mediated signal transduction [GO:0007264]	actin cytoskeleton [GO:0015629]; cell cortex [GO:0005938]; cytoplasm [GO:0005737]; dendritic spine [GO:0043197]; endoplasmic reticulum membrane [GO:0005789]; endosome membrane [GO:0010008]; fibrillar center [GO:0001650]; Golgi apparatus [GO:0005794]; Golgi membrane [GO:0000139]; nucleoplasm [GO:0005654]; postsynaptic density [GO:0014069]
E9PVE8-Adcyap1r1-S510	S510(98.3)	E9PVE8	Adenylate cyclase activating polypeptide 1 receptor 1	Adcyap1r1	0.444956	0.697549	1	0.207682	0.648631	1.16827	0.889015	0.107916	0.0410339	-0.349662	0.0429364	0.0621137	0.179321	0.847658	0.845557			activation of phospholipase C activity [GO:0007202]; cAMP-mediated signaling [GO:0019933]; cell surface receptor signaling pathway [GO:0007166]; development of primary female sexual characteristics [GO:0046545]; multicellular organismal response to stress [GO:0033555]; negative regulation of cell death [GO:0060548]; positive regulation of calcium ion transport into cytosol [GO:0010524]; positive …	bicellular tight junction [GO:0005923]; caveola [GO:0005901]; cell surface [GO:0009986]; endosome [GO:0005768]; neuron projection [GO:0043005]; receptor complex [GO:0043235]; rough endoplasmic reticulum [GO:0005791]
Q5NBX1-Cobl-S773	S773(100)	Q5NBX1	Protein cordon-bleu	Cobl Kiaa0633	0.92654	1	0.470176	-0.0202736	0.110075	-0.978653	0.445557	0.852342	0.041357	-0.386841	-0.232621	-0.51139	0.150565	0.337157	0.149919			actin crosslink formation [GO:0051764]; actin cytoskeleton organization [GO:0030036]; actin filament network formation [GO:0051639]; actin filament polymerization [GO:0030041]; collateral sprouting in absence of injury [GO:0048669]; digestive tract development [GO:0048565]; embryonic axis specification [GO:0000578]; floor plate development [GO:0033504]; liver development [GO:0001889]; neural tube…	axon [GO:0030424]; axonal growth cone [GO:0044295]; cell cortex [GO:0005938]; dendrite [GO:0030425]; dendritic growth cone [GO:0044294]; membrane [GO:0016020]; neuronal cell body [GO:0043025]; perinuclear region of cytoplasm [GO:0048471]; plasma membrane [GO:0005886]; ruffle [GO:0001726]; terminal web [GO:1990357]
Q62261-Sptbn1-S2357	S2357(100)	Q62261	Spectrin beta chain, non-erythrocytic 1 (Beta-II spectrin) (Embryonic liver fodrin) (Fodrin beta chain)	Sptbn1 Elf Spnb-2 Spnb2 Sptb2	0.448551	0.773487	1	1.53595	0.786104	1.15666	0.00694669	0.0617124	0.0420032	-0.0513047	-0.470276	-0.435405	0.649596	0.114216	0.203231		postsynapse (GO:0098794)	actin cytoskeleton organization [GO:0030036]; actin filament capping [GO:0051693]; central nervous system development [GO:0007417]; central nervous system formation [GO:0021556]; common-partner SMAD protein phosphorylation [GO:0007182]; Golgi to plasma membrane protein transport [GO:0043001]; membrane assembly [GO:0071709]; mitotic cytokinesis [GO:0000281]; plasma membrane organization [GO:000700…	axolemma [GO:0030673]; cell junction [GO:0030054]; cell projection [GO:0042995]; cortical actin cytoskeleton [GO:0030864]; cortical cytoskeleton [GO:0030863]; cuticular plate [GO:0032437]; cytoplasm [GO:0005737]; cytosol [GO:0005829]; endomembrane system [GO:0012505]; glutamatergic synapse [GO:0098978]; M band [GO:0031430]; membrane [GO:0016020]; nucleolus [GO:0005730]; nucleus [GO:0005634]; plas…
Q922M7--S189	S189(100)	Q922M7	Ashwin		1	0.952673	0.51203	0.113964	-0.0699468	-0.9657	0.813893	0.786591	0.0423263	0.0972182	-0.197177	-0.26839	0.994346	0.3937	0.370759			embryonic morphogenesis [GO:0048598]	nucleoplasm [GO:0005654]; nucleus [GO:0005634]; tRNA-splicing ligase complex [GO:0072669]
Q9D0E1-Hnrnpm-S527	S527(100)	Q9D0E1	Heterogeneous nuclear ribonucleoprotein M (hnRNP M)	Hnrnpm Hnrpm	1	0.596548	0.512376	0.55892	-0.745289	-0.964724	0.136026	0.0542811	0.0424879	-0.300331	-0.226004	-0.514288	0.231664	0.348465	0.148788	regulation of postsynapse organization (GO:0099175)	postsynaptic density (GO:0014069)	alternative mRNA splicing, via spliceosome [GO:0000380]; positive regulation of protein import [GO:1904591]; positive regulation of protein localization to nucleus [GO:1900182]; regulation of postsynapse organization [GO:0099175]	catalytic step 2 spliceosome [GO:0071013]; cell surface [GO:0009986]; collagen-containing extracellular matrix [GO:0062023]; cytoplasm [GO:0005737]; glutamatergic synapse [GO:0098978]; nuclear matrix [GO:0016363]; nucleoplasm [GO:0005654]; nucleus [GO:0005634]; paraspeckles [GO:0042382]; postsynaptic density [GO:0014069]; spliceosomal complex [GO:0005681]; synapse [GO:0045202]
B1AXH1-Nhsl2-S575	S575(99.2)	B1AXH1	NHS-like protein 2	Nhsl2	1	0.756985	0.512672	0.62345	-0.401663	-0.963891	0.0954766	0.222132	0.042811	-0.154081	-0.149525	-0.145494	0.438288	0.482714	0.533118			cell differentiation [GO:0030154]
Q14BI2-Grm2-T832	T832(98.2)	Q14BI2	Metabotropic glutamate receptor 2 (mGluR2)	Grm2 Gprc1b Mglur2	0.45067	0.564245	1	-0.0548391	0.32425	1.14986	0.363813	0.433118	0.0431341	-0.235793	-0.529805	-0.269947	0.309855	0.0877221	0.368659	presynaptic modulation of chemical synaptic transmission (GO:0099171)		behavioral response to nicotine [GO:0035095]; G protein-coupled glutamate receptor signaling pathway [GO:0007216]; gene expression [GO:0010467]; glutamate secretion [GO:0014047]; intracellular glutamate homeostasis [GO:0090461]; long-term synaptic depression [GO:0060292]; presynaptic modulation of chemical synaptic transmission [GO:0099171]; regulation of dopamine secretion [GO:0014059]; regulati…	astrocyte projection [GO:0097449]; axon [GO:0030424]; dendrite [GO:0030425]; glutamatergic synapse [GO:0098978]; neuron projection [GO:0043005]; presynaptic membrane [GO:0042734]
Q6PFD5-Dlgap3-S319	S319(98.6)	Q6PFD5	Disks large-associated protein 3 (DAP-3) (PSD-95/SAP90-binding protein 3) (SAP90/PSD-95-associated protein 3) (SAPAP3)	Dlgap3 Dap3	1	0.915008	0.51367	0.357141	-0.128144	-0.961087	0.469144	0.672375	0.0432956	-0.0823447	-0.312375	-0.535423	0.583845	0.231664	0.135864	modification of synaptic structure (GO:0099563)	postsynaptic specialization (GO:0099572)	modification of synaptic structure [GO:0099563]; modulation of chemical synaptic transmission [GO:0050804]; protein-containing complex assembly [GO:0065003]; regulation of postsynaptic neurotransmitter receptor activity [GO:0098962]; signaling [GO:0023052]	cholinergic synapse [GO:0098981]; dendritic spine [GO:0043197]; glutamatergic synapse [GO:0098978]; neuromuscular junction [GO:0031594]; neuronal cell body [GO:0043025]; plasma membrane [GO:0005886]; postsynaptic density [GO:0014069]; postsynaptic specialization [GO:0099572]; synapse [GO:0045202]
Q91Z31-Ptbp2-S308	S308(100)	Q91Z31	Polypyrimidine tract-binding protein 2 (Brain-enriched polypyrimidine tract-binding protein) (Brain-enriched PTB) (Neural polypyrimidine tract-binding protein) (RRM-type RNA-binding protein brPTB)	Ptbp2 Brptb Nptb	1	0.761407	0.518097	0.350589	-0.39326	-0.948707	0.486268	0.231341	0.0439418	0.425386	0.116203	-0.413582	0.310339	0.952989	0.21874			cerebellum development [GO:0021549]; mRNA splice site selection [GO:0006376]; negative regulation of RNA splicing [GO:0033119]; regulation of neural precursor cell proliferation [GO:2000177]; regulation of RNA splicing [GO:0043484]; spinal cord development [GO:0021510]	growth cone [GO:0030426]; neuronal cell body [GO:0043025]; nucleus [GO:0005634]; spliceosomal complex [GO:0005681]
Q0VBL3-Rbm15-S293	S293(100)	Q0VBL3	RNA-binding protein 15 (One-twenty two protein 1) (RNA-binding motif protein 15)	Rbm15 Kiaa4257 Ott1	1	0.727833	0.518399	0.0992971	-0.458321	-0.947864	0.770113	0.173183	0.0441034	0.223475	-0.184637	-0.285709	0.687561	0.417124	0.351212			branching involved in blood vessel morphogenesis [GO:0001569]; dosage compensation by inactivation of X chromosome [GO:0009048]; negative regulation of myeloid cell differentiation [GO:0045638]; negative regulation of transcription by RNA polymerase II [GO:0000122]; placenta blood vessel development [GO:0060674]; positive regulation of transcription of Notch receptor target [GO:0007221]; regulati…	nuclear membrane [GO:0031965]; nuclear speck [GO:0016607]; nucleoplasm [GO:0005654]; nucleus [GO:0005634]; RNA N6-methyladenosine methyltransferase complex [GO:0036396]
Q9ERT9-Ppp1r1a-S67	S67(100)	Q9ERT9	Protein phosphatase 1 regulatory subunit 1A (Protein phosphatase inhibitor 1) (I-1) (IPP-1)	Ppp1r1a	1	0.905545	0.520372	0.847603	-0.143142	-0.942384	0.0337641	0.642165	0.0442649	-0.375458	-0.292481	-0.0171591	0.158158	0.253796	0.73441			glycogen metabolic process [GO:0005977]; intracellular signal transduction [GO:0035556]	cytoplasm [GO:0005737]; extracellular space [GO:0005615]
Q80WV7-Srrm3-S247	S247(100)	Q80WV7	Serine/arginine repetitive matrix protein 3	Srrm3 MNCb-4760	1	0.726316	0.520902	-0.11911	-0.46133	-0.940916	0.244426	0.171244	0.0444265	-0.0478471	-0.101969	-0.218248	0.657027	0.576575	0.431664				nucleus [GO:0005634]
Q8BG05-Hnrnpa3-S359	S359(99.2)	Q8BG05	Heterogeneous nuclear ribonucleoprotein A3 (hnRNP A3)	Hnrnpa3 Hnrpa3	1	0.651874	0.521658	-0.677917	-0.617334	-0.938825	0.0164782	0.0914378	0.044588	-0.260799	-0.362044	-0.592957	0.276737	0.179645	0.106139		postsynapse (GO:0098794)	mRNA processing [GO:0006397]; mRNA transport [GO:0051028]; RNA splicing [GO:0008380]	catalytic step 2 spliceosome [GO:0071013]; cytoplasm [GO:0005737]; glutamatergic synapse [GO:0098978]; messenger ribonucleoprotein complex [GO:1990124]; neuron projection [GO:0043005]; nucleoplasm [GO:0005654]; nucleus [GO:0005634]; postsynapse [GO:0098794]; postsynaptic density [GO:0014069]; ribonucleoprotein granule [GO:0035770]
G3X932-Arhgap39-S125	S125(100)	G3X932	Rho GTPase activating protein 39	Arhgap39	1	0.757244	0.523966	0.559203	-0.40117	-0.932455	0.135541	0.222779	0.0450727	0.27271	0.0796198	-0.0566871	0.582229	0.902908	0.666882	postsynapse organization (GO:0099173)	postsynapse (GO:0098794)	postsynapse organization [GO:0099173]; signal transduction [GO:0007165]	cytoskeleton [GO:0005856]; glutamatergic synapse [GO:0098978]
E9Q444-Zbtb21-T459	T459(97.6)	E9Q444	Zinc finger and BTB domain containing 21	Zbtb21 Zfp295	1	0.668873	0.524075	-0.28667	-0.580196	-0.932154	0.0899838	0.105977	0.0452342	-0.321895	0.0200535	-0.250182	0.208724	0.810016	0.393053			negative regulation of DNA-templated transcription [GO:0045892]; negative regulation of transcription by RNA polymerase II [GO:0000122]; regulation of transcription by RNA polymerase II [GO:0006357]	cytosol [GO:0005829]; nucleoplasm [GO:0005654]; nucleus [GO:0005634]
B9EI38-Reps2-S481	S481(100)	B9EI38	RALBP1 associated Eps domain containing protein 2	Reps2	1	0.718129	0.524318	-0.0648611	-0.477686	-0.931486	0.345557	0.16252	0.0453958	-0.331759	-0.530182	-0.346741	0.197254	0.087399	0.282553
A0A087WNU5-Ank3-S164	S164(99.4)	A0A087WNU5	Ankyrin 3, epithelial	Ank3	0.460271	0.59875	1	-0.383894	0.379472	1.11945	0.0565428	0.34168	0.0455574	0.238411	0.00528771	0.376117	0.654927	0.786753	0.718255			Golgi to plasma membrane protein transport [GO:0043001]; maintenance of protein location in plasma membrane [GO:0072660]; membrane assembly [GO:0071709]; mitotic cytokinesis [GO:0000281]; plasma membrane organization [GO:0007009]; signal transduction [GO:0007165]	axon initial segment [GO:0043194]; basolateral plasma membrane [GO:0016323]; bicellular tight junction [GO:0005923]; lateral plasma membrane [GO:0016328]; sarcolemma [GO:0042383]
B2RUG9-Apc-S2260	S2260(100)	B2RUG9	APC, WNT signaling pathway regulator (Adenomatosis polyposis coli)	Apc	1	0.679998	0.525207	0.190846	-0.556398	-0.929042	0.942326	0.118417	0.0457189	0.35725	-0.186436	-0.217818	0.412439	0.413893	0.431987			cell migration [GO:0016477]; DNA damage response [GO:0006974]; insulin receptor signaling pathway [GO:0008286]; mitotic cytokinesis [GO:0000281]; mitotic spindle assembly checkpoint signaling [GO:0007094]; negative regulation of canonical Wnt signaling pathway [GO:0090090]; negative regulation of cell population proliferation [GO:0008285]; negative regulation of cyclin-dependent protein serine/th…	adherens junction [GO:0005912]; beta-catenin destruction complex [GO:0030877]; bicellular tight junction [GO:0005923]; catenin complex [GO:0016342]; centrosome [GO:0005813]; Golgi apparatus [GO:0005794]; kinetochore [GO:0000776]; lamellipodium [GO:0030027]; lateral plasma membrane [GO:0016328]; microtubule [GO:0005874]; nucleus [GO:0005634]; perinuclear region of cytoplasm [GO:0048471]; ruffle me…
Q8BTI8-Srrm2-S2351	S2351(99)	Q8BTI8	Serine/arginine repetitive matrix protein 2	Srrm2 Kiaa0324	1	0.660239	0.525512	0.0431737	-0.598939	-0.928205	0.611793	0.0993538	0.046042	-0.240847	-0.205325	-0.682779	0.302585	0.380452	0.0746365			mRNA splicing, via spliceosome [GO:0000398]	Cajal body [GO:0015030]; catalytic step 2 spliceosome [GO:0071013]; nuclear speck [GO:0016607]; nucleus [GO:0005634]; U2-type catalytic step 2 spliceosome [GO:0071007]; U2-type precatalytic spliceosome [GO:0071005]
Q8BLN6-Unc80-S6	S6(98.7)	Q8BLN6	Protein unc-80 homolog (mUNC-80)	Unc80 Kiaa1843	1	0.703313	0.526677	-0.076731	-0.50776	-0.92501	0.320355	0.145396	0.0462036	0.520355	0.661233	0.729526	0.198546	0.194507	0.250404			monoatomic cation homeostasis [GO:0055080]	axon [GO:0030424]; cation channel complex [GO:0034703]; dendrite [GO:0030425]; plasma membrane [GO:0005886]; sodium channel complex [GO:0034706]
E9PV22-Lrrc47-S541	S541(100)	E9PV22	Leucine rich repeat containing 47	Lrrc47	1	0.858636	0.526895	0.601382	-0.219882	-0.924413	0.106785	0.490953	0.0463651	-0.0352383	-0.192558	-0.162055	0.684653	0.402585	0.507754			phenylalanyl-tRNA aminoacylation [GO:0006432]
B1ART2-Vps13d-S2435	S2435(98.9)	B1ART2	Vacuolar protein sorting 13D	Vps13d	1	0.739993	0.527331	-0.108676	-0.434417	-0.92322	0.262036	0.191599	0.0465267	-0.0539734	-0.0222608	-0.00220986	0.643619	0.735703	0.758643			lipid transport [GO:0006869]; mitochondrion organization [GO:0007005]; positive regulation of mitophagy [GO:1901526]; protein retention in Golgi apparatus [GO:0045053]; protein targeting to vacuole [GO:0006623]	extrinsic component of membrane [GO:0019898]
Q8K3V7-Minar1-S370	S370(98.4)	Q8K3V7	Major intrinsically disordered Notch2-binding receptor 1 (Membrane integral NOTCH2-associated receptor 1) (Protein DD1) (Ubiquitination and mTOR signaling protein)	Minar1 Ubtor	0.866976	1	0.457631	0.37393	0.205935	-0.921807	0.427787	0.662682	0.0468498	-0.340272	-0.42996	-1.01682	0.190307	0.135864	0.0235864			angiogenesis [GO:0001525]; negative regulation of angiogenesis [GO:0016525]; negative regulation of cell growth [GO:0030308]; negative regulation of cell population proliferation [GO:0008285]; negative regulation of neuron projection development [GO:0010977]; negative regulation of protein ubiquitination [GO:0031397]; negative regulation of TOR signaling [GO:0032007]	plasma membrane [GO:0005886]
H3BIZ7-Frmd4a-S727	S727(100)	H3BIZ7	FERM domain containing 4A	Frmd4a	1	0.830318	0.528597	1.05021	-0.268264	-0.91976	0.0151858	0.404685	0.0470113	-0.542071	-0.100962	-0.258079	0.0696284	0.579483	0.38126			establishment of epithelial cell polarity [GO:0090162]	cytoplasm [GO:0005737]; cytoskeleton [GO:0005856]
E9Q3M9-Cracdl-S1123	S1123(100)	E9Q3M9	Capping protein inhibiting regulator of actin like	Cracdl 2010300C02Rik	0.465515	0.747995	1	0.345533	0.684201	1.1031	0.5	0.0936995	0.0473344	-0.000483268	-0.0931098	-0.359452	0.76559	0.596123	0.268174
Q8BP27-Sfr1-S67 S71	S67(100); S71(98.5); 2xPhospho	Q8BP27	Swi5-dependent recombination DNA repair protein 1 homolog (Meiosis protein 5 homolog)	Sfr1 Mei5 Meir5	1	0.738267	0.531172	-0.0340138	-0.437785	-0.91275	0.413893	0.189499	0.047496	0.216374	-0.146196	-0.161606	0.703716	0.489822	0.508401			cellular response to estrogen stimulus [GO:0071391]; double-strand break repair via homologous recombination [GO:0000724]; positive regulation of DNA-templated transcription [GO:0045893]	nucleus [GO:0005634]; Swi5-Sfr1 complex [GO:0032798]
Q6R891-Ppp1r9b-S100	S100(99.4)	Q6R891	Neurabin-2 (Neurabin-II) (Protein phosphatase 1 regulatory subunit 9B) (Spinophilin)	Ppp1r9b	1	0.641716	0.531204	0.482078	-0.639994	-0.912662	0.219225	0.0836834	0.0476575	0.0514466	-0.0375785	-0.0522146	0.896284	0.704847	0.675283		postsynaptic density (GO:0014069)	actin cytoskeleton organization [GO:0030036]; actin filament depolymerization [GO:0030042]; actin filament organization [GO:0007015]; aging [GO:0007568]; calcium-mediated signaling [GO:0019722]; cell migration [GO:0016477]; cellular response to epidermal growth factor stimulus [GO:0071364]; cellular response to estradiol stimulus [GO:0071392]; cellular response to morphine [GO:0071315]; cellular …	actin cytoskeleton [GO:0015629]; adherens junction [GO:0005912]; cortical actin cytoskeleton [GO:0030864]; cytoplasm [GO:0005737]; cytoplasmic side of dendritic spine plasma membrane [GO:1990780]; dendrite [GO:0030425]; dendritic spine [GO:0043197]; dendritic spine head [GO:0044327]; dendritic spine membrane [GO:0032591]; dendritic spine neck [GO:0044326]; filopodium [GO:0030175]; growth cone [GO…
F8VPQ4-Srgap3-S820	S820(98.9)	F8VPQ4	SLIT-ROBO Rho GTPase activating protein 3	Srgap3	1	0.905773	0.533882	0.0499763	-0.142778	-0.905408	0.631987	0.643296	0.0478191	-0.521734	-0.440282	-0.384991	0.0773829	0.131987	0.242811			signal transduction [GO:0007165]
Q6PHZ2-Camk2d-S470	S470(99)	Q6PHZ2	Calcium/calmodulin-dependent protein kinase II, delta	Camk2d	1	0.620812	0.534775	-0.190854	-0.687772	-0.902996	0.157997	0.0694669	0.0479806	0.402872	1.25032	0.998036	0.340226	0.0180937	0.0865913			protein phosphorylation [GO:0006468]
D3Z3A8-Myo9a-S862	S862(100)	D3Z3A8	Myosin IXa	Myo9a	0.469272	0.798684	1	0.360058	0.767202	1.09151	0.462359	0.0660743	0.0481422	-0.254723	-0.0379521	0.488933	0.283845	0.703554	0.543457	postsynaptic specialization organization (GO:0099084)	postsynapse (GO:0098794)	cell junction assembly [GO:0034329]; establishment of epithelial cell apical/basal polarity [GO:0045198]; intracellular signal transduction [GO:0035556]; positive regulation of GTPase activity [GO:0043547]	myosin complex [GO:0016459]
F8WHT3-Prrc2b-S479	S479(100)	F8WHT3	Proline-rich coiled-coil 2B	Prrc2b	1	0.71986	0.535069	0.27131	-0.474212	-0.902202	0.702585	0.164297	0.0483037	0.23723	-0.248432	-0.0284546	0.657512	0.314216	0.712278
Q6PDJ1-Cachd1-S1192	S1192(100)	Q6PDJ1	VWFA and cache domain-containing protein 1 (Cache domain-containing protein 1)	Cachd1 Kiaa1573 Vwcd1	1	0.782166	0.535288	0.424499	-0.354453	-0.901612	0.317124	0.278998	0.0484653	-0.32509	-0.236957	-0.051026	0.205816	0.330533	0.677706				voltage-gated calcium channel complex [GO:0005891]
P58871-Tnks1bp1-S602	S602(100)	P58871	182 kDa tankyrase-1-binding protein	Tnks1bp1 Kiaa1741 Tab182	1	0.616209	0.535382	-0.106519	-0.698509	-0.901359	0.265428	0.0652666	0.0486268	-0.0375641	-0.277897	-0.0323632	0.679483	0.272213	0.707108			cellular response to ionizing radiation [GO:0071479]; double-strand break repair [GO:0006302]; positive regulation of peptidyl-serine phosphorylation [GO:0033138]; positive regulation of peptidyl-threonine phosphorylation [GO:0010800]; positive regulation of protein autophosphorylation [GO:0031954]	adherens junction [GO:0005912]; CCR4-NOT complex [GO:0030014]; cytoplasm [GO:0005737]; cytoskeleton [GO:0005856]; heterochromatin [GO:0000792]; nucleus [GO:0005634]; plasma membrane [GO:0005886]
Q61337-Bad-S170	S170(100)	Q61337	Bcl2-associated agonist of cell death (BAD) (Bcl-2-binding component 6) (Bcl-xL/Bcl-2-associated death promoter) (Bcl2 antagonist of cell death)	Bad Bbc6	1	0.927104	0.535933	0.0647343	-0.109197	-0.899875	0.674313	0.71147	0.0487884	-0.740623	-0.350648	-0.500887	0.0285945	0.191115	0.155735			activation of cysteine-type endopeptidase activity [GO:0097202]; activation of cysteine-type endopeptidase activity involved in apoptotic process [GO:0006919]; ADP metabolic process [GO:0046031]; apoptotic process [GO:0006915]; apoptotic signaling pathway [GO:0097190]; ATP metabolic process [GO:0046034]; cellular response to chromate [GO:0071247]; cellular response to hypoxia [GO:0071456]; cellul…	BAD-BCL-2 complex [GO:0097138]; cytoplasm [GO:0005737]; cytosol [GO:0005829]; mitochondrial outer membrane [GO:0005741]; mitochondrion [GO:0005739]
A0A0R4J0I9-Lrp1-S4524	S4524(99.5)	A0A0R4J0I9	Low density lipoprotein receptor-related protein 1	Lrp1	1	0.778646	0.536523	0.274551	-0.360961	-0.898287	0.693053	0.269952	0.0489499	-0.0374566	-0.0732083	-0.158011	0.679806	0.634249	0.512924			amyloid-beta clearance by cellular catabolic process [GO:0150094]; amyloid-beta clearance by transcytosis [GO:0150093]; phagocytosis [GO:0006909]; positive regulation of cell death [GO:0010942]; positive regulation of endocytosis [GO:0045807]; positive regulation of lysosomal protein catabolic process [GO:1905167]; positive regulation of protein binding [GO:0032092]; positive regulation of protei…	basolateral plasma membrane [GO:0016323]; early endosome [GO:0005769]; receptor complex [GO:0043235]
A0A1D5RLT6-Gramd1b-S50	S50(100)	A0A1D5RLT6	GRAM domain containing 1B	Gramd1b	1	0.674791	0.537066	-0.0736411	-0.567487	-0.896829	0.325363	0.112924	0.0491115	0.308164	0.171545	0.308319	0.508401	0.98336	0.816801			lipid transport [GO:0006869]	cell periphery [GO:0071944]; endoplasmic reticulum membrane [GO:0005789]; organelle membrane contact site [GO:0044232]
Q3UHC7-Dab2ip-S1108	S1108(100)	Q3UHC7	Disabled homolog 2-interacting protein (DAB2-interacting protein) (ASK-interacting protein 1) (DOC-2/DAB-2 interactive protein)	Dab2ip Kiaa1743	1	0.589075	0.538044	0.120048	-0.763476	-0.894203	0.831502	0.0502423	0.0494346	-0.210204	-0.111603	0.158773	0.34588	0.557674	0.977383			angiogenesis [GO:0001525]; cell cycle [GO:0007049]; cell motility involved in cerebral cortex radial glia guided migration [GO:0021814]; cellular response to epidermal growth factor stimulus [GO:0071364]; cellular response to interleukin-1 [GO:0071347]; cellular response to lipopolysaccharide [GO:0071222]; cellular response to tumor necrosis factor [GO:0071356]; cellular response to vascular endo…	AIP1-IRE1 complex [GO:1990597]; axon [GO:0030424]; cerebellar mossy fiber [GO:0044300]; climbing fiber [GO:0044301]; cytoplasm [GO:0005737]; dendrite [GO:0030425]; endocytic vesicle [GO:0030139]; neuronal cell body [GO:0043025]; neuronal cell body membrane [GO:0032809]; parallel fiber [GO:1990032]; plasma membrane [GO:0005886]
Q7TQD2-Tppp-S158	S158(100)	Q7TQD2	Tubulin polymerization-promoting protein (TPPP) (EC 3.6.5.-) (25 kDa brain-specific protein) (TPPP/p25) (p25-alpha)	Tppp	1	0.718696	0.538734	0.550646	-0.476546	-0.892354	0.145073	0.163328	0.0497577	0.420408	-0.778939	-0.868765	0.316155	0.0305331	0.0382876			astral microtubule organization [GO:0030953]; cell division [GO:0051301]; microtubule bundle formation [GO:0001578]; microtubule nucleation by microtubule organizing center [GO:0051418]; microtubule polymerization [GO:0046785]; myelin assembly [GO:0032288]; negative regulation of tubulin deacetylation [GO:1904428]; oligodendrocyte development [GO:0014003]; oligodendrocyte differentiation [GO:0048…	cytoplasm [GO:0005737]; cytosol [GO:0005829]; microtubule [GO:0005874]; microtubule bundle [GO:0097427]; mitochondrion [GO:0005739]; mitotic spindle [GO:0072686]; myelin sheath [GO:0043209]; nucleus [GO:0005634]; perinuclear region of cytoplasm [GO:0048471]; postsynaptic Golgi apparatus [GO:0150051]
A0A5H1ZRM8-Scn2a-S623	S623(100)	A0A5H1ZRM8	Sodium channel protein	Scn2a	1	0.71264	0.539085	0.117521	-0.488755	-0.891416	0.824071	0.155089	0.0499192	0.661793	0.330409	0.239314	0.0987076	0.747173	0.912601	voltage-gated ion channel activity involved in regulation of presynaptic membrane potential (GO:0099508)	integral component of presynaptic membrane (GO:0099056)	nervous system process [GO:0050877]; regulation of monoatomic ion transmembrane transport [GO:0034765]	voltage-gated sodium channel complex [GO:0001518]
