# Supplementary material for: Experience-Induced Remodeling of the Hippocampal Post-synaptic Proteome and Phosphoproteome
Source: Mol Cell Proteomics. 2023 Oct 6;22(11):100661. doi: 10.1016/j.mcpro.2023.100661 (PMC10652125; doi:10.1016/j.mcpro.2023.100661)
Supplement: Table S4 [file mmc4.xlsx]

## Sheet: Sheet1
Experience-induced remodeling of the hippocampal post-synaptic proteome and phosphoproteome
Seok Heo1,2*, Taewook Kang3*, Alexei M. Bygrave1,2,
Martin R. Larsen3**, and Richard L. Huganir1,2**
1Solomon H. Snyder Department of Neuroscience, Johns Hopkins University School of Medicine, Baltimore, Maryland 21205, USA
2Kavli Neuroscience Discovery Institute, Johns Hopkins University, Baltimore, MD 21205, USA
3Department of Biochemistry and Molecular Biology, University of Southern Denmark, Odense, Denmark
*These authors contributed equally
**Corresponding authors
Table S4. List of experience-dependent biological functions

## Sheet: #2_DAVID GO
Category	Term	Count	%	PValue	Genes
IA	GO:0008380~RNA splicing	14	6.60377	4.77572e-06	SRRM2, YTHDC1, FMR1, LSM1, ELAVL4, CASC3, YBX1, SRRM1, THRAP3, SREK1, CDK13, RBMX, SRSF10, RBM10
IA	GO:0000226~microtubule cytoskeleton organization	10	4.71698	2.09776e-05	CAMSAP3, WEE1, DST, KIFBP, TAOK1, MAP1B, TUBGCP4, MAP4, MARK4, EML2
IA	GO:0090630~activation of GTPase activity	8	3.77358	0.000105989	TBC1D1, SIPA1L1, AGAP2, AGAP1, SIPA1L2, TBC1D10B, CRKL, MTSS2
IA	GO:0006397~mRNA processing	13	6.13208	0.000307624	SRRM2, YTHDC1, FMR1, LSM1, ELAVL4, CASC3, YBX1, SRRM1, THRAP3, SREK1, CDK13, RBMX, SRSF10
IA	GO:0002091~negative regulation of receptor internalization	4	1.88679	0.000320164	SDCBP, ATXN2, FMR1, LRRTM2
IA	GO:0007416~synapse assembly	6	2.83019	0.000427639	FARP1, PCLO, MAP1B, AKAP5, CRKL, SPTBN2
IA	GO:0007268~chemical synaptic transmission	9	4.24528	0.000816099	CACNB1, SDCBP, GRM2, UNC13A, CHRM1, DLG3, GABRA5, SYT10, CACNA1E
IA	GO:0006887~exocytosis	7	3.30189	0.00135736	RIMS2, WASHC5, UNC13A, SCRN1, SYT10, SYT7, SYT17
IA	GO:0072659~protein localization to plasma membrane	8	3.77358	0.00165199	SPTBN4, C2CD5, HECTD1, TTC7B, TNIK, FGF13, EFR3B, SPTBN1
IA	GO:0007409~axonogenesis	6	2.83019	0.00639646	SPTBN4, NUMBL, APC, DST, MAP1B, PLPPR4
Shock	GO:0007416~synapse assembly	4	2.7027	0.00969834	MECP2, PCLO, BSN, SDK2
Shock	GO:0098962~regulation of postsynaptic neurotransmitter receptor activity	3	2.02703	0.0107535	BEGAIN, DLGAP4, SHISA6
Shock	GO:0006897~endocytosis	6	4.05405	0.0144265	RALBP1, SH3KBP1, SGIP1, ANK2, TLN2, RAB5A
Shock	GO:0006915~apoptotic process	10	6.75676	0.0379553	TIAM1, RTN3, BCLAF1, AIFM3, LGALS1, OPA1, SH3KBP1, PRKCB, AGAP2, ACIN1
Shock	GO:0090630~activation of GTPase activity	4	2.7027	0.0391741	TIAM1, TBCK, RAPGEF1, AGAP2
Shock	GO:0006397~mRNA processing	7	4.72973	0.0410685	SRRM2, RBM39, AKAP8L, SDE2, PAPOLA, ACIN1, CD2BP2
Shock	GO:0035556~intracellular signal transduction	7	4.72973	0.089885	TIAM1, NUAK1, PRKCB, MAST1, PAK6, ARHGEF2, TNS1
Shock	R-MMU-9012999~RHO GTPase cycle	12	8.10811	0.000468048	ARHGAP33, RBM39, RALBP1, ANKLE2, ACBD5, RAPGEF1, PAK6, ARHGAP39, VIM, ARHGEF2, SRGAP1, TJP2
IA	R-MMU-9012999~RHO GTPase cycle	22	10.3774	1.54518e-08	FARP1, TRIO, DST, RASGRF2, CLTC, SEMA4F, ARHGAP5, SRRM1, ARHGAP23, AKAP12, NISCH, ARHGAP32, ARHGAP21, PREX1, GJA1, SH3BP1, CAPZB, PKP4, VIM, PKN1, RBMX, SPTBN1
IA	R-MMU-422475~Axon guidance	8	3.77358	0.0379669	SDCBP, SPTBN4, TRIO, CLTC, CSNK2B, IRS2, SPTBN1, SPTBN2
